# Supplementary material for: Genome-Wide Scan of Gastrointestinal Nematode Resistance in Closed Angus Population Selected for Minimized Influence of MHC
Source: PLoS One. 2015 Mar 24;10(3):e0119380. doi: 10.1371/journal.pone.0119380 (PMC4372334; doi:10.1371/journal.pone.0119380)
Supplement: S1 File — (ZIP) [file pone.0119380.s006.zip]

Archive with 6 entries (5 files):
- SI File/
- SI File/Genotypes_plinkFormat.txt
- SI File/Pedigree.txt
- SI File/Phenotypes.xlsx
- SI File/S Fig. Legends.docx
- SI File/SNPmap_plinkFormat.txt
