# Supplementary material for: Genome-Wide Scan of Gastrointestinal Nematode Resistance in Closed Angus Population Selected for Minimized Influence of MHC
Source: PLoS One. 2015 Mar 24;10(3):e0119380. doi: 10.1371/journal.pone.0119380 (PMC4372334; doi:10.1371/journal.pone.0119380)
Supplement: S1 File — (ZIP) [file pone.0119380.s006.zip › SI File/Pedigree.txt]

ANIMAL	SIRE	DAM	SEX
19370001	0	0	M
19370061	0	0	F
19370077	0	0	F
19370079	0	0	F
19370080	0	0	F
19370081	0	0	F
19370082	0	0	F
19370083	0	0	F
19370084	0	0	F
19370085	0	0	F
19390091	0	0	F
19390093	0	0	F
19390095	0	0	F
19390096	0	0	F
19390097	0	0	F
19400002	0	0	M
19440005	0	0	M
19460009	0	0	M
19490011	0	0	M
19500013	0	0	M
19500015	0	0	M
19510014	0	0	M
19540026	0	0	M
19550030	0	0	M
19550040	0	0	M
19560031	0	0	M
19560033	0	0	M
19560034	0	0	M
19560035	0	0	M
19560036	0	0	M
19560049	0	0	M
19580045	0	0	M
19740039	0	0	F
19770197	0	0	M
19780373	0	0	F
19784144	0	0	F
19790925	0	0	F
19800033	0	0	M
19804602	0	0	M
19830022	0	0	F
19830065	0	0	F
19830344	0	0	F
19832966	0	0	F
19850034	0	0	F
19870440	0	0	F
19880040	0	0	F
19920768	0	19900649	M
19927031	0	19855638	F
19390004	19370001	19370081	F
19390008	19370001	19370082	F
19400015	19370001	19370079	F
19410031	19370001	19370082	M
19410035	19370001	19390008	F
19410043	19370001	19390095	F
19410045	19370001	19370077	F
19420046	19370001	19390004	F
19420054	19370001	19390096	F
19430074	19370001	19370082	F
19430075	19370001	19370085	F
19430085	19370001	19370083	F
19430097	19370001	19370077	F
19420063	19400002	19400015	F
19430088	19400002	19390093	F
19430093	19400002	19410035	F
19430099	19400002	19410045	F
19430102	19400002	19410043	F
19440113	19400002	19390008	F
19440121	19400002	19390091	F
19440127	19400002	19390097	F
19440131	19400002	19420063	M
19440145	19400002	19430075	F
19440149	19400002	19390096	F
19440150	19400002	19370084	M
19450167	19400002	19390097	F
19450168	19400002	19390091	F
19450200	19400002	19370083	F
19460210	19400002	19370084	F
19460212	19400002	19420054	F
19460223	19400002	19430085	F
19460432	19400002	19370080	F
19460440	19400002	19410045	F
19470454	19400002	19370077	F
19470455	19400002	19370085	F
19480552	19400002	19410045	F
19495739	19400002	19410035	F
19495799	19400002	19370083	F
19496309	19400002	19440113	F
19510851	19400002	19480544	F
19510871	19400002	19495799	F
19450183	19410031	19430097	F
19450186	19410031	19430074	F
19480500	19440005	19370083	F
19480518	19440005	19370082	F
19480530	19440005	19460212	F
19480544	19440005	19460210	F
19480564	19440005	19450186	F
19510864	19440005	19430093	F
19510866	19440005	19430102	F
19510882	19440005	19480518	F
19518221	19440005	19470455	F
19518271	19440005	19420046	F
19518291	19440005	19440127	F
19520925	19440005	19370083	M
19520959	19440005	19460432	F
19530040	19440005	19450167	F
19530046	19440005	19440121	F
19530052	19440005	19480552	F
19530112	19440005	19495739	F
19540120	19440005	19470454	F
19540148	19440005	19370082	M
19540196	19440005	19460212	F
19540203	19440005	19470498	M
19550281	19440005	19496309	F
19550304	19440005	19450200	M
19550318	19440005	19440149	F
19460442	19440131	19440113	F
19470498	19440150	19440113	F
19500644	19460009	19430093	F
19500647	19460009	19370083	F
19500714	19460009	19370061	F
19500724	19460009	19430099	F
19507070	19460009	19430102	F
19510841	19460009	19450183	F
19518341	19460009	19440145	F
19520915	19460009	19430093	F
19520941	19460009	19440127	F
19520947	19460009	19430088	F
19520986	19460009	19480530	F
19530001	19460009	19460432	F
19530023	19460009	19370083	F
19530024	19460009	19495799	F
19560466	19460009	19510851	M
19560498	19460009	19530046	F
19570601	19460009	19550279	F
19520929	19490011	19460442	F
19530092	19500013	19518291	F
19540168	19500013	19480552	F
19540174	19500013	19460223	F
19540193	19500013	19480530	F
19550253	19500013	19460440	F
19550263	19500013	19450168	F
19550273	19500013	19500714	F
19550279	19500013	19510866	F
19550290	19500013	19480500	F
19560469	19500013	19510841	F
19540224	19500015	19520929	F
19550359	19500015	19530040	F
19550395	19500015	19480564	F
19550396	19500015	19510882	F
19560418	19500015	19518271	F
19540155	19510014	19510866	M
19540199	19510014	19510871	F
19550300	19520925	19530001	F
19580752	19540026	19540196	F
19590823	19540026	19550263	F
19600891	19540026	19550273	F
19600933	19540026	19530023	F
19600961	19540026	19520915	F
19600962	19540026	19520941	F
19611000	19540026	19560513	F
19641295	19540026	19600896	M
19641337	19540026	19550290	F
19560513	19540148	19500644	F
19560521	19540148	19520915	F
19560532	19540148	19530024	F
19560535	19540148	19520947	F
19570552	19540148	19500714	M
19570553	19540148	19500647	F
19570557	19540148	19507070	M
19580690	19540148	19550253	F
19641256	19540148	19507070	F
19570577	19540155	19460432	F
19560491	19540203	19540224	F
19580699	19550030	19500724	F
19600896	19550040	19580699	F
19620070	19550040	19580690	F
19621131	19550040	19560535	F
19631250	19550040	19580655	F
19580624	19550304	19510864	M
19580655	19550304	19518221	F
19631157	19560031	19500644	F
19641319	19560031	19550300	F
19743082	19560031	19661590	M
19763747	19560031	19671777	F
19784171	19560031	19661635	F
19580754	19560033	19550395	M
19590816	19560034	19518341	F
19590840	19560034	19500714	F
19610003	19560034	19540174	F
19611021	19560034	19540120	M
19611034	19560034	19540193	F
19621084	19560034	19560498	F
19631180	19560034	19600961	F
19631183	19560034	19600962	M
19631186	19560034	19600932	M
19631193	19560034	19600909	F
19631197	19560034	19600965	F
19631204	19560034	19600973	F
19631227	19560034	19540120	F
19641318	19560034	19550281	F
19590834	19560035	19530092	F
19610020	19560035	19570553	F
19641282	19560036	19560498	F
19621122	19560049	19540199	F
19621134	19560049	19530112	F
19631239	19560049	19540196	F
19641278	19560049	19600899	F
19641303	19560049	19600935	F
19886295	19560049	19825036	M
19886353	19560049	19814848	M
19570598	19560466	19530052	M
19600899	19570552	19530092	F
19600906	19570552	19550359	M
19600909	19570552	19540168	F
19600932	19570552	19540174	F
19600935	19570552	19540120	F
19600953	19570552	19560418	F
19600973	19570552	19550253	F
19611029	19570552	19520941	M
19611039	19570552	19500714	M
19631228	19570552	19520941	M
19641327	19570552	19520941	M
19651401	19570552	19600933	F
19651439	19570552	19520986	F
19661547	19570552	19590840	F
19671733	19570552	19621084	F
19681825	19570552	19621122	F
19681827	19570552	19550359	F
19681900	19570552	19641263	F
19681996	19570552	19611000	F
19692002	19570552	19520959	M
19692029	19570552	19600891	F
19692035	19570552	19631204	F
19692043	19570552	19550263	F
19732902	19570552	19651420	F
19732956	19570552	19641318	M
19865851	19570552	19845555	M
19886330	19570552	19784182	M
19600965	19570557	19550318	F
19600915	19570598	19560532	F
19651440	19580045	19600935	M
19671777	19580045	19631204	F
19631164	19580624	19560491	M
19631177	19580624	19550359	M
19641263	19580624	19550359	F
19641310	19580624	19590834	M
19651505	19580624	19580752	F
19661526	19580624	19590823	F
19661533	19580624	19560521	M
19661635	19580624	19560469	F
19660426	19580754	19610020	M
19631188	19600906	19590816	M
19631199	19600906	19600891	F
19631201	19600906	19590840	M
19651420	19611021	19621134	F
19651442	19611029	19631199	F
19651463	19611029	19631193	F
19681871	19611029	19631193	F
19692025	19611029	19570577	F
19784182	19611029	19712486	F
19671694	19611039	19550396	F
19702243	19611039	19641278	F
19722785	19611039	19641263	F
19651387	19631164	19631157	M
19661590	19631177	19621131	F
19661629	19631177	19631180	M
19692031	19631177	19651401	M
19702223	19631177	19600953	F
19712475	19631177	19641303	F
19712485	19631177	19611034	M
19712486	19631177	19651505	F
19712492	19631177	19651442	F
19712503	19631177	19621084	F
19722682	19631177	19661526	F
19722709	19631177	19611000	M
19722769	19631177	19661547	M
19743164	19631177	19651442	F
19753351	19631177	19692029	M
19763659	19631177	19702279	M
19784195	19631177	19641319	M
19784218	19631177	19712612	F
19763696	19631183	19651463	M
19712566	19631186	19671694	F
19743249	19631186	19712486	F
19661556	19631188	19641263	F
19681824	19631188	19600953	F
19681841	19631188	19520941	M
19692076	19631188	19631157	M
19692083	19631188	19641337	F
19692089	19631188	19641319	M
19692079	19631201	19631193	F
19702205	19631201	19621084	F
19702211	19631201	19610003	F
19702219	19631201	19631197	F
19865838	19631201	19712615	F
19680746	19631228	19600915	F
19743132	19641295	19702211	F
19711526	19641310	19620070	M
19671721	19641327	19641319	F
19692060	19641327	19631227	F
19722644	19641327	19631193	M
19732882	19651387	19692060	F
19743104	19651387	19692029	F
19743124	19651387	19692025	F
19773917	19651387	19702279	F
19794422	19651387	19711569	F
19681951	19651440	19661556	M
19711569	19660426	19680746	F
19743135	19661533	19651401	F
19743143	19661533	19611000	M
19681924	19661629	19661590	F
19702247	19661629	19661635	F
19702251	19661629	19550263	F
19722640	19661629	19681824	F
19743335	19661629	19692035	F
19753399	19661629	19671733	M
19763726	19661629	19661590	F
19763893	19661629	19681996	F
19773961	19661629	19681900	F
19804582	19661629	19722806	F
19804618	19661629	19712569	M
19814805	19661629	19743336	M
19814881	19661629	19794426	F
19814895	19661629	19712569	M
19825067	19661629	19743127	F
19855685	19661629	19825160	F
19712521	19681841	19641319	M
19722668	19681841	19631239	F
19702279	19681951	19671721	F
19732985	19692002	19651442	F
19722694	19692031	19681827	F
19712612	19692076	19692043	F
19712615	19692076	19681996	F
19722806	19692076	19702219	F
19732892	19692076	19681924	M
19743127	19692076	19641256	F
19743297	19692076	19631180	M
19784260	19692076	19712569	M
19784310	19692076	19692079	F
19804587	19692076	19702251	F
19712569	19692089	19692079	F
19794426	19692089	19712503	F
19825032	19692089	19773912	F
19825036	19692089	19753377	F
19825037	19692089	19712475	F
19865862	19692089	19784171	F
19876058	19692089	19855685	F
19733014	19711526	19570601	F
19743096	19712485	19651439	M
19743336	19712521	19702211	F
19753377	19712521	19702205	F
19743241	19722644	19722640	M
19743267	19722644	19722682	F
19763796	19722644	19712492	M
19896405	19722644	19814863	F
19774011	19722709	19641282	F
19774013	19722709	19681871	F
19774061	19722709	19712569	M
19743280	19722769	19722668	M
19753450	19722769	19631250	M
19773912	19722769	19732882	F
19814810	19722769	19722694	F
19784305	19732892	19743267	F
19753588	19732956	19732882	F
19763738	19732956	19722694	F
19794485	19732956	19743335	M
19794505	19732956	19702223	F
19763819	19743082	19743104	F
19773934	19743096	19692083	F
19774006	19743096	19661635	F
19794409	19743096	19712566	F
19886281	19743096	19784382	M
19773999	19743143	19743124	F
19784382	19743143	19651463	F
19794385	19743143	19722640	F
19865912	19743241	19712569	M
19865947	19743241	19845576	F
19876047	19743241	19845549	F
19876055	19743241	19784182	M
19910026	19743241	19830065	F
19763824	19743280	19743132	F
19865873	19743297	19722640	M
19784278	19753351	19722785	M
19790755	19753399	19740039	F
19774012	19753450	19651439	M
19774034	19753450	19743127	F
19784177	19753450	19732985	F
19794522	19763659	19763747	F
19794524	19763659	19763738	F
19804611	19763659	19763819	F
19804641	19763659	19743164	F
19784281	19763696	19763726	F
19804640	19763796	19733014	F
19804797	19763796	19702247	M
19820014	19770197	19790925	M
19825140	19774012	19794522	F
19825160	19774012	19743135	F
19794466	19774061	19763893	F
19794491	19774061	19774006	M
19804632	19774061	19763893	M
19814840	19774061	19732882	F
19814863	19774061	19784305	F
19804608	19784195	19711569	F
19804714	19784195	19732902	M
19814814	19784195	19774013	F
19814848	19784195	19763824	F
19814926	19784195	19681871	M
19825156	19784195	19702243	M
19835198	19784195	19794466	F
19835230	19784195	19794522	F
19835252	19784195	19784182	F
19835261	19784195	19794422	F
19835270	19784195	19784305	M
19835345	19784195	19794409	F
19855779	19784195	19814979	F
19865988	19784195	19804640	F
19804687	19784260	19784177	F
19804777	19784278	19784218	M
19814979	19794485	19794422	F
19814822	19794491	19681825	F
19852016	19800033	19790755	F
19876016	19804602	19784144	M
19825049	19804618	19774011	F
19825056	19804618	19763819	M
19825082	19804618	19784281	F
19825100	19804618	19794385	F
19825113	19804618	19774034	M
19825115	19804618	19804611	F
19825120	19804618	19804608	F
19825130	19804618	19794426	M
19835200	19804618	19814814	F
19835204	19804618	19753588	M
19835234	19804618	19702247	M
19835275	19804618	19681924	F
19835364	19804618	19773999	F
19835397	19804618	19773917	F
19845443	19804618	19825140	F
19845486	19804618	19814840	F
19845576	19804618	19794505	F
19845584	19804618	19804587	F
19835208	19804632	19814810	F
19860003	19804632	19835208	F
19860004	19804632	19835208	F
19860007	19804632	19835208	M
19876014	19804632	19804582	F
19835330	19804714	19804641	F
19835199	19804777	19774034	M
19835308	19804777	19681996	M
19835349	19804777	19804611	F
19845546	19804777	19825120	F
19860001	19804777	19835349	F
19860005	19804777	19835349	F
19860006	19804777	19835349	F
19845519	19804797	19763726	F
19845586	19804797	19712569	M
19845409	19814805	19825049	M
19845412	19814805	19825100	M
19855728	19814895	19784218	M
19855752	19814895	19825082	M
19835250	19814926	19773934	F
19835362	19814926	19814881	F
19845406	19814926	19825067	F
19845435	19814926	19825115	F
19845549	19814926	19794524	F
19876095	19814926	19814822	F
19896455	19814926	19876019	M
19916791	19820014	19845406	M
19876045	19825056	19784305	M
19845548	19825113	19773961	F
19845555	19825113	19712615	F
19845591	19825113	19774006	F
19845428	19825130	19773999	M
19845578	19825156	19825032	F
19855691	19835199	19743249	F
19855631	19835204	19814848	F
19855782	19835204	19702247	M
19855638	19835234	19835275	F
19855734	19835234	19732882	M
19855766	19835234	19712569	M
19865813	19835234	19763893	M
19865867	19835234	19845591	F
19865875	19835234	19835362	M
19876109	19835234	19835198	F
19886323	19835234	19855758	F
19900002	19835234	19850034	F
19900022	19835234	19780373	F
19910030	19835234	19880040	F
19865974	19835270	19845435	F
19855758	19835308	19835345	F
19870431	19845409	19835349	F
19870436	19845409	19835208	F
19876093	19845412	19814863	F
19865868	19845428	19845443	F
19900012	19845428	19830344	F
19910714	19845428	19830022	M
19865829	19845586	19784182	F
19865853	19845586	19835261	M
19865856	19845586	19845578	F
19876129	19855728	19855631	F
19886350	19855728	19835200	M
19876076	19855734	19855691	F
19876194	19855734	19845519	F
19876038	19855752	19743336	F
19876130	19855752	19825037	F
19886291	19855752	19845548	M
19876019	19855766	19855779	F
19876036	19855766	19835252	F
19886399	19855782	19845486	M
19896545	19855782	19835364	F
19941048	19855782	19896568	F
19951087	19855782	19896568	F
19880008	19860007	19860003	F
19880009	19860007	19860003	F
19880011	19860007	19860003	M
19880015	19860007	19860003	M
19886300	19865813	19852016	F
19906592	19865813	19865947	F
19920764	19865851	19876014	F
19886278	19865853	19865868	M
19886333	19865873	19784310	M
19906674	19865875	19876038	F
19886369	19865912	19865988	F
19886389	19865912	19865862	M
19896410	19865912	19865974	F
19896507	19865912	19865838	F
19896543	19865912	19865862	F
19906666	19865912	19876047	F
19906722	19865912	19876058	F
19920763	19865912	19860003	M
19920765	19865912	19876076	F
19920842	19865912	19876058	F
19920843	19865912	19832966	F
19920844	19865912	19900002	M
19920845	19865912	19865856	F
19920846	19865912	19865829	F
19920847	19865912	19896507	M
19920848	19865912	19876036	M
19920849	19865912	19855638	F
19941028	19865912	19876036	M
19941034	19865912	19896474	F
19941035	19865912	19876014	F
19896473	19876045	19790755	F
19896474	19876045	19790755	F
19896490	19876045	19784182	F
19896544	19876045	19804687	M
19896551	19876045	19784171	F
19896557	19876045	19814848	M
19896502	19876055	19876058	F
19896568	19876055	19876095	F
19896570	19876055	19876093	F
19981188	19886278	19951086	M
20011288	19886278	19951086	M
20011298	19886278	19910715	M
19906604	19886281	19886300	M
19900649	19886291	19832966	F
19900650	19886291	19832966	F
19900654	19886291	19870440	F
19910713	19886291	19865867	M
19910724	19886291	19876194	M
19910725	19886291	19845584	M
19910751	19886291	19876130	F
19906621	19886295	19886323	F
19910712	19886330	19855638	F
20011285	19886330	19920770	F
19900659	19886333	19860005	M
19900660	19886333	19835250	F
19900666	19886333	19870431	F
19951088	19886333	19855638	F
20011287	19886333	19981192	F
20041429	19886333	19981192	F
19906720	19886350	19845546	F
19910715	19886350	19832966	F
19910719	19886350	19835208	F
19910752	19886350	19835330	M
20011290	19886350	19951088	M
19920835	19886353	19900664	F
19920836	19886353	19860004	F
19920837	19886353	19900655	F
19920840	19886353	19906674	M
19931017	19886353	19896570	F
19941031	19886353	19900002	M
19941032	19886353	19896507	F
19900655	19886389	19876109	F
19900658	19886389	19876076	F
19900664	19886389	19835397	F
19900665	19886389	19860004	F
19910723	19886389	19860003	F
19910753	19886389	19876109	M
19910754	19886389	19865829	M
19910755	19886389	19860004	F
19920775	19886399	19876130	F
19920826	19886399	19880009	F
19920827	19886399	19876194	F
19920829	19886399	19845584	F
19920830	19886399	19865867	M
19916842	19896455	19896543	M
19920761	19896455	19876036	F
19920762	19896455	19876036	M
19920766	19896455	19900658	M
19920772	19896455	19896570	F
19920834	19896455	19896543	M
19920838	19896455	19900022	M
19941026	19896455	19876129	F
19941030	19896455	19920757	M
19916904	19896544	19835230	F
19916826	19896557	19896410	F
19920757	19896557	19906666	F
19920758	19896557	19906722	F
19920759	19896557	19906621	M
19920767	19896557	19876036	F
19920769	19896557	19876058	M
19920828	19896557	19896551	F
19920831	19896557	19900654	F
19920832	19896557	19860005	F
19920839	19896557	19860006	F
19931000	19896557	19876129	F
19931001	19896557	19876014	F
19931012	19896557	19896543	M
19941029	19896557	19910026	M
19941033	19896557	19910755	F
19981192	19900659	19951088	F
20041433	19900659	20011287	F
19920770	19906604	19896568	F
19920771	19906604	19906720	M
19920773	19906604	19870431	F
19920774	19906604	19835330	F
19920833	19906604	19886300	F
19920841	19906604	19900660	M
19926966	19906604	19835364	F
19931013	19906604	19896551	M
19931014	19906604	19835330	M
19931015	19906604	19910715	M
19931016	19906604	19876130	M
19931018	19906604	19896568	F
19931019	19906604	19876194	F
19931020	19906604	19830022	M
19941053	19906604	19835330	F
19941058	19906604	19910715	M
19941061	19906604	19876130	F
19941065	19906604	19886300	F
19951084	19906604	19896502	F
20041426	19906604	19951086	M
19941027	19910714	19926966	M
19951086	19910714	19927031	F
19931022	19910753	19896502	F
19931025	19910753	19865947	F
19941037	19910753	19865829	M
19941047	19910753	19910712	F
19941050	19910753	19896551	M
19941051	19910753	19920767	F
19941056	19910753	19916904	M
19941062	19910753	19876076	M
19941063	19910753	19876076	F
19941036	19910754	19927031	F
19941049	19910754	19886369	M
19941057	19910754	19920758	F
19931002	19916791	19896405	F
19931003	19916842	19906621	F
19931004	19916842	19916904	M
19931005	19916842	19876076	M
19931006	19916842	19910723	M
19931007	19916842	19900658	M
19931008	19916842	19860003	F
19931009	19916842	19870436	M
19931010	19916842	19900665	F
19931011	19916842	19835250	M
19931021	19916842	19896490	M
19931023	19916842	19906722	M
19931024	19916842	19906666	F
19941038	19920759	19865856	F
19941040	19920759	19910030	M
19941041	19920759	19920761	M
19941042	19920759	19900655	F
19941044	19920759	19855638	M
19941054	19920759	19900658	M
19941059	19920759	19896570	F
19941066	19920759	19900022	F
19941039	19920766	19896405	F
19941043	19920766	19900664	M
19941045	19920766	19931000	M
19941046	19920766	19916826	F
19941052	19920766	19896543	M
19941055	19920766	19860003	M
19941060	19920766	19906674	F
19941064	19920766	19910723	F
19951067	19920766	19876194	M
19951069	19920830	19920770	F
19951071	19920830	19920775	F
19951068	19920834	19906666	M
19951074	19920834	19906722	F
19951076	19920834	19896474	F
19951078	19920834	19876036	F
19951081	19920834	19896507	M
19951083	19920834	19920765	M
19951089	19920834	19920845	F
19951092	19920834	19920846	F
19951093	19920834	19900655	F
19951097	19920834	19920842	F
19961104	19920834	19835330	M
19951082	19920840	19900002	F
19951085	19920840	19876129	F
19951094	19920840	19931001	F
19951098	19920840	19931010	F
19951070	19920844	19920836	F
19951073	19920844	19920837	M
19951079	19920844	19920757	M
19951080	19920844	19896490	F
19951095	19920844	19920831	F
19961106	19920844	19910030	M
19961108	19920844	19906674	M
19961110	19920844	19920761	F
19961115	19920844	19860003	F
19951072	19920848	19906621	M
19951075	19920848	19876014	M
19951077	19920848	19920835	F
19951096	19920848	19931003	M
19951099	19920848	19910712	M
19951101	19920848	19910755	F
19951102	19920848	19910755	M
19951103	19920848	19865829	F
19951090	19931007	19896405	M
19951091	19931007	19931000	M
19951100	19931007	19920833	F
19961109	19931007	19900022	M
19961113	19931007	19900658	M
19961105	19931012	19896551	M
19961107	19931012	19886369	F
19961111	19931012	19931025	F
19961112	19931012	19910026	F
19961114	19931023	19916904	F
19961116	19931023	19920758	M
19961117	19941030	19896490	F
19961119	19941030	19941034	M
19961123	19941030	19876129	M
19961131	19941030	19931018	F
19961118	19941031	19896474	M
19961120	19941031	19920770	M
19961124	19941031	19941046	F
19961126	19941031	19920765	F
19961130	19941031	19941039	F
19971157	19941031	19951089	M
19971158	19941031	19896551	F
19971162	19941031	19916904	M
19981196	19941031	19910715	M
19981208	19941031	19941065	F
19961128	19941037	19920837	M
19961129	19941037	19920757	F
19961132	19941037	19900002	M
19961121	19941043	19896502	F
19961122	19941043	19920775	M
19961125	19941043	19876194	F
19961127	19941043	19920835	M
19971133	19941049	19920767	M
19971144	19941049	19910712	M
19971146	19941049	19941051	M
19971149	19941049	19931010	M
19971150	19941049	19920758	F
19971134	19941052	19920842	F
19971136	19941052	19896507	M
19971140	19941052	19920846	M
19971141	19941052	19910755	F
19971151	19941052	19941057	F
19971138	19941055	19920831	M
19971142	19941055	19941066	M
19971143	19941055	19896568	F
19971148	19941055	19906674	F
19971152	19941055	19931000	M
19971135	19941056	19941060	F
19971137	19941056	19941065	M
19971145	19941056	19941026	M
19971147	19941056	19931024	F
19971153	19941056	19931001	F
19971160	19951072	19931025	F
19971167	19951072	19951093	F
19981181	19951072	19896502	F
19981190	19951072	19941046	M
19981191	19951072	19920835	M
19971156	19951073	19920761	F
19971166	19951073	19951097	F
19981172	19951073	19920757	F
19981174	19951073	19931001	F
19981182	19951073	19961114	F
19981195	19951073	19920761	F
19971154	19951081	19910715	M
19971163	19951081	19910026	F
19971164	19951081	19951085	M
19971165	19951081	19951098	F
19981173	19951081	19951098	F
19981175	19951081	19931025	F
19971155	19951083	19951080	M
19971159	19951083	19900658	F
19971161	19951083	19951070	F
19981180	19951083	19931000	M
19981198	19951083	19900002	F
19981204	19951083	19920837	F
19981179	19951090	19941034	F
19981184	19951090	19900658	F
19981185	19951090	19961129	M
19981197	19951090	19910030	F
19981205	19951090	19951080	M
19981203	19951091	19910755	M
19981206	19951091	19920846	M
19981168	19951096	19961111	M
19981176	19951096	19941051	F
19981201	19951096	19910712	F
19981177	19951102	19931010	M
19981178	19951102	19941039	F
19981186	19951102	19941039	M
19981199	19951102	19951093	M
19981202	19951102	19916904	F
19991216	19951102	19941051	F
19991219	19951102	19941051	F
19991223	19951102	19951098	F
19991243	19951102	19961112	F
19981169	19961123	19896507	F
19981170	19961123	19920765	F
19981194	19961123	19941057	F
19991224	19961127	19920765	F
19991226	19961127	19941057	F
19991231	19961127	19920846	F
19991234	19961127	19910755	F
19991239	19961127	19961126	M
20001261	19961127	19896568	F
20001275	19961127	19951089	F
20001280	19961127	19951085	F
19981171	19961128	19961117	M
19981183	19961128	19941060	M
19981200	19961128	19951070	F
19981207	19961128	19931024	M
19991228	19961128	19951080	M
19991232	19961128	19920761	M
19991233	19961128	19910715	M
19991237	19961128	19961117	M
19991245	19961128	19931001	M
20001249	19961128	19951076	F
20001254	19961128	19931024	F
20001255	19961128	19961115	F
20001259	19961128	19900002	M
20001262	19961128	19920831	F
19981187	19961132	19951097	M
19981189	19961132	19961115	M
19981193	19961132	19951076	M
19991212	19961132	19951097	F
19991220	19961132	19920757	M
19991229	19961132	19920831	F
19991238	19961132	19920770	F
19991214	19971142	19961115	F
19991215	19971142	19971147	F
19991222	19971142	19971135	F
19991227	19971142	19931024	F
20001248	19971142	19951080	M
20001271	19971142	19971147	M
20001276	19971142	19910030	F
20001277	19971142	19961117	M
20001284	19971142	19931018	F
19991211	19971145	19931000	F
19991217	19971145	19951076	M
19991230	19971145	19951088	M
19991235	19971145	19900002	M
19991240	19971145	19961114	F
19991241	19971145	19961129	M
20001265	19971145	19961129	F
20001272	19971145	19941060	F
20001273	19971145	19941060	M
20001282	19971145	19971161	M
19991209	19971146	19951085	M
19991213	19971146	19951093	M
19991236	19971146	19941039	M
19991242	19971146	19931018	F
19991210	19971149	19971158	M
19991218	19971149	19951089	M
19991221	19971149	19931003	M
19991225	19971149	19971134	F
19991244	19971149	19941046	F
20001253	19971149	19951093	F
20001256	19971149	19920846	F
20001266	19971149	19920835	M
20001270	19971149	19941046	M
20001279	19971149	19961124	M
20001257	19971155	19941051	F
20001260	19971155	19951098	M
20001264	19971155	19920770	F
20001267	19971155	19961126	M
20001283	19971155	19931010	M
20001247	19971157	19951070	F
20001250	19971157	19931000	M
20001251	19971157	19951088	M
20001263	19971157	19931001	F
20001268	19971157	19961114	F
20001269	19971157	19971135	M
20001246	19971162	19961111	F
20001252	19971162	19971163	F
20001258	19971162	19941039	M
20001274	19971162	19931003	M
20001278	19971162	19971134	F
20001281	19971162	19941057	F
20011295	19981180	19961111	M
20011302	19981180	19981173	F
20011327	19981180	19941046	M
20011329	19981180	19971134	M
20021346	19981180	19941039	F
20021360	19981180	19951088	M
20021367	19981180	19951086	F
20021369	19981180	19910715	F
20021370	19981180	19981192	M
20011305	19981183	19981197	M
20011309	19981183	19981208	M
20011319	19981183	19951097	M
20011325	19981183	19971147	M
20011328	19981183	19931001	F
20011301	19981186	19981176	F
20011322	19981186	19941051	M
20011324	19981186	19961126	M
20011310	19981187	19961114	F
20011317	19981187	19931024	F
20011320	19981187	19981200	M
20011323	19981187	19920757	F
20011293	19981190	19951093	M
20011312	19981190	19981179	F
20011313	19981190	19971158	M
20011297	19981193	19961112	F
20011299	19981193	19931010	M
20011304	19981193	19981184	F
20011330	19981193	19951085	F
20011307	19981196	19920761	F
20011311	19981196	19961129	M
20011314	19981196	19981204	F
20011315	19981196	19971166	F
20011316	19981196	19941060	M
20011289	19981199	19941039	F
20011296	19981199	19971163	M
20011321	19981199	19981194	F
20011326	19981199	19961124	M
20021343	19981199	19920770	M
20011286	19981205	19981172	M
20011303	19981205	19951076	M
20011306	19981205	19961115	F
20011291	19981207	19971161	M
20011292	19981207	19971161	M
20011294	19981207	19931000	F
20011300	19981207	19981198	M
20011308	19981207	19961117	M
20011318	19981207	19951080	M
20021331	19991209	19951076	M
20021332	19991209	19961115	M
20021340	19991209	19961129	M
20021349	19991209	19991222	F
20021350	19991209	19981172	M
20021359	19991209	19981208	F
20021335	19991213	19961111	F
20021344	19991213	19991226	M
20021353	19991213	19961124	M
20021355	19991213	19981202	F
20021337	19991220	19971163	F
20021341	19991220	19961126	M
20021342	19991220	19941051	F
20021351	19991220	19991231	M
20021361	19991220	19991223	M
20021345	19991228	19971147	F
20021352	19991228	19971135	M
20021366	19991228	19981198	M
20021372	19991228	19931000	M
20021333	19991235	19951080	M
20021334	19991235	19991214	M
20021336	19991235	19931001	F
20021338	19991235	19961117	F
20021364	19991235	19981200	F
20021339	19991239	19981194	F
20021348	19991239	19981176	M
20021356	19991239	19971134	M
20021363	19991239	19981173	F
20021368	19991239	19961112	F
20021354	19991241	19971161	F
20021357	19991241	19981204	M
20021358	19991241	19961114	M
20021362	19991241	19991215	F
20021371	19991241	19941060	F
20031378	20001248	19961117	M
20031396	20001248	19991215	M
20031399	20001248	19981200	M
20031402	20001248	19981170	M
20031405	20001248	19941060	M
20031403	20001258	19971134	M
20031409	20001258	19981179	F
20031410	20001258	19991226	M
20031422	20001258	19951088	F
20031376	20001259	19951076	M
20031381	20001259	19981172	M
20031390	20001259	19981204	M
20031393	20001259	19961129	F
20031406	20001259	20001276	M
20031419	20001259	19991222	F
20031382	20001260	20001278	F
20031384	20001260	19951080	F
20031392	20001260	19981208	M
20031415	20001260	19981192	M
20031418	20001260	19971135	M
20031424	20001260	19991227	M
20031411	20001266	19981184	F
20031417	20001266	19991231	M
20031377	20001267	19991234	M
20031379	20001267	19961112	M
20031387	20001267	19971163	M
20031397	20001267	19941051	M
20031391	20001269	19961114	F
20031395	20001269	20001255	F
20031398	20001269	19981197	M
20031412	20001269	19971147	M
20031413	20001269	20001264	M
20031383	20001270	20001246	M
20031386	20001270	19981173	F
20031388	20001270	19961124	F
20031404	20001270	19981202	F
20031423	20001270	20001281	F
20041427	20001270	20011285	F
20041454	20001270	19951088	M
20031394	20001274	20001261	M
20031400	20001274	19951086	M
20031401	20001274	19961126	M
20031407	20001274	20001252	F
20031414	20001274	19981176	F
20031420	20001274	19991223	F
20031380	20001279	20001247	M
20031385	20001279	19981198	F
20031389	20001279	19971166	M
20031408	20001279	19961115	F
20031416	20001279	20001284	M
20031421	20001279	19991214	F
20041442	20011292	19991214	F
20041452	20011292	20001264	F
20041462	20011292	19981208	M
20041467	20011292	20001284	F
20041468	20011292	19971135	M
20041470	20011292	19961117	M
20041428	20011295	20001247	M
20041430	20011295	20011317	F
20041435	20011295	19981170	M
20041439	20011295	19961129	F
20041444	20011295	19951080	F
20041445	20011295	19981200	M
20041459	20011295	20001255	M
20041431	20011299	19991223	M
20041432	20011299	19991223	F
20041437	20011299	19961124	M
20041449	20011299	19981179	F
20041453	20011299	19971158	F
20041456	20011299	20011321	M
20041469	20011299	20001246	F
20041441	20011303	19971163	M
20041447	20011303	20001252	M
20041450	20011303	19961126	M
20041451	20011303	19991226	M
20041434	20011305	19961114	F
20041436	20011305	20001278	M
20041455	20011305	19981172	M
20041463	20011305	19991222	F
20041443	20011320	19961115	F
20041464	20011320	19981197	M
20041466	20011320	20001276	F
20041438	20011322	19971134	F
20041440	20011322	19971134	M
20041446	20011322	20001261	F
20041457	20011322	19991231	F
20041461	20011322	19981184	M
20041448	20011326	19981202	F
20041458	20011326	19981173	F
20041460	20011326	19991234	F
20041465	20011326	20011328	M
20061471	20021332	20021354	M
20061478	20021332	19991227	M
20061504	20021332	19951088	M
20061496	20021333	19991214	F
20061505	20021333	19981172	F
20061507	20021333	20031408	M
20061509	20021333	20001284	M
20061493	20021341	19981202	F
20061501	20021341	19971158	M
20061503	20021341	20021355	M
20061477	20021348	20011285	F
20061479	20021348	20011312	F
20061487	20021348	19981173	F
20061490	20021348	20001246	F
20061491	20021348	20031386	F
20061472	20021350	20011317	M
20061473	20021350	20011287	F
20061497	20021350	20031419	M
20061514	20021350	20001247	M
20061476	20021351	20011321	F
20061494	20021351	20001252	F
20061515	20021351	20021342	F
20061485	20021352	20001264	F
20061486	20021352	20011323	F
20061500	20021352	20031382	M
20061502	20021352	19961114	F
20061475	20021356	20011328	M
20061492	20021356	19981184	M
20061508	20021356	19961126	M
20061512	20021356	20031404	M
20061506	20021357	20001276	M
20061510	20021357	20031385	F
20061511	20021357	20021338	F
20061516	20021357	19981204	M
20061488	20021361	19971134	F
20061513	20021361	20031411	M
20061517	20021361	19991226	F
20061480	20031378	19981208	F
20061482	20031378	20021349	F
20061489	20031378	20001278	M
20061495	20031378	20021371	M
20061474	20031397	19971163	F
20061481	20031397	20021363	M
20061484	20031397	19981192	M
20061499	20031397	20031423	M
