# Supplementary material for: Genome-Wide Scan of Gastrointestinal Nematode Resistance in Closed Angus Population Selected for Minimized Influence of MHC
Source: PLoS One. 2015 Mar 24;10(3):e0119380. doi: 10.1371/journal.pone.0119380 (PMC4372334; doi:10.1371/journal.pone.0119380)
Supplement: S1 File — (ZIP) [file pone.0119380.s006.zip › SI File/Phenotypes.xlsx]

## Sheet: BC_data
Animal	Group	Sex	Age	BC_Mean	BC_Four	BC_Peak	BC_Pepsi	LWT	Grp01	Grp02	Grp03	Grp04	Grp05	Grp06	Grp07	Grp08	Grp09	Grp10	Grp11	Grp12	Grp13	Grp14	Grp15	Grp16	Grp17	Grp18
19920770	1	2	205	4.54956	5.0589	6.598	8.725		0	0	0	0	0	0	0	0	0	0	0	0	0	0	0	0	0	0
19920771	1	1	204	4.70999	5.39622	6.373	8.725		0	0	0	0	0	0	0	0	0	0	0	0	0	0	0	0	0	0
19920772	1	2	204	4.5885	4.56868	6.143	10.338		0	0	0	0	0	0	0	0	0	0	0	0	0	0	0	0	0	0
19920773	1	2	203	3.41435	4.53297	5.385	8.81		0	0	0	0	0	0	0	0	0	0	0	0	0	0	0	0	0	0
19920774	1	2	202	4.96897	5.6419	6.3	9.367		0	0	0	0	0	0	0	0	0	0	0	0	0	0	0	0	0	0
19920775	1	2	201	4.998	4.65964	7.098	10.094		0	0	0	0	0	0	0	0	0	0	0	0	0	0	0	0	0	0
19920826	1	2	199	4.70783	5.93101	6.888	8.793		0	0	0	0	0	0	0	0	0	0	0	0	0	0	0	0	0	0
19920827	1	2	195	5.93527	7.2533	8.013	9.167		0	0	0	0	0	0	0	0	0	0	0	0	0	0	0	0	0	0
19920828	1	2	190	4.16489	5.23751	5.853	9.842		0	0	0	0	0	0	0	0	0	0	0	0	0	0	0	0	0	0
19920829	1	2	186	3.75101	4.76554	5.853	8.158		0	0	0	0	0	0	0	0	0	0	0	0	0	0	0	0	0	0
19920831	1	2	182	3.86437	4.6035	5.27	9.459		0	0	0	0	0	0	0	0	0	0	0	0	0	0	0	0	0	0
19920832	1	2	181	4.26505	4.12103	6.415	9.627		0	0	0	0	0	0	0	0	0	0	0	0	0	0	0	0	0	0
19920833	1	2	177	3.01351	4.09634	4.395	8.793		0	0	0	0	0	0	0	0	0	0	0	0	0	0	0	0	0	0
19920834	1	1	176	5.94182	6.96935	7.719	10.444		0	0	0	0	0	0	0	0	0	0	0	0	0	0	0	0	0	0
19920835	1	2	172	5.47012	7.23424	7.859	9.057		0	0	0	0	0	0	0	0	0	0	0	0	0	0	0	0	0	0
19920836	1	2	168	3.52331	4.56868	5.08	8.653		0	0	0	0	0	0	0	0	0	0	0	0	0	0	0	0	0	0
19920837	1	2	168	4.77519	5.74817	6.344	8.558		0	0	0	0	0	0	0	0	0	0	0	0	0	0	0	0	0	0
19920838	1	1	167	5.28008	6.25848	6.847	10.401		0	0	0	0	0	0	0	0	0	0	0	0	0	0	0	0	0	0
19920839	1	2	165	4.63918	5.36985	6.573	8.577		0	0	0	0	0	0	0	0	0	0	0	0	0	0	0	0	0	0
19920840	1	1	164	4.10498	4.67605	5.329	9.086		0	0	0	0	0	0	0	0	0	0	0	0	0	0	0	0	0	0
19920841	1	1	162	5.1067	5.90821	6.16	9.448		0	0	0	0	0	0	0	0	0	0	0	0	0	0	0	0	0	0
19920842	1	2	139	5.47765	6.91378	7.682	8.477		0	0	0	0	0	0	0	0	0	0	0	0	0	0	0	0	0	0
19920843	1	2	137	5.10187	6.07734	6.919	8.671		0	0	0	0	0	0	0	0	0	0	0	0	0	0	0	0	0	0
19920844	1	1	136	3.84248	3.97473	5.931	9.824		0	0	0	0	0	0	0	0	0	0	0	0	0	0	0	0	0	0
19920845	1	2	134	5.41549	6.85858	7.361	8.923		0	0	0	0	0	0	0	0	0	0	0	0	0	0	0	0	0	0
19920846	1	2	132	5.48378	6.56299	7.573	8.777		0	0	0	0	0	0	0	0	0	0	0	0	0	0	0	0	0	0
19920847	1	1	130	5.28529	6.28724	6.836	9.086		0	0	0	0	0	0	0	0	0	0	0	0	0	0	0	0	0	0
19920848	1	1	125	5.9225	6.7471	7.427	9.014		0	0	0	0	0	0	0	0	0	0	0	0	0	0	0	0	0	0
19920849	1	2	118	5.36848	6.87438	7.67	8.793		0	0	0	0	0	0	0	0	0	0	0	0	0	0	0	0	0	0
19931000	2	2	216	4.79961	5.696	6.373	8.577		1	0	0	0	0	0	0	0	0	0	0	0	0	0	0	0	0	0
19931001	2	2	207	4.39549	3.6696	6.11	8.435		1	0	0	0	0	0	0	0	0	0	0	0	0	0	0	0	0	0
19931002	2	2	190	6.89865	6.60395	8.796	8.28		1	0	0	0	0	0	0	0	0	0	0	0	0	0	0	0	0	0
19931003	2	2	173	6.12455	6.23286	7.929	8.725		1	0	0	0	0	0	0	0	0	0	0	0	0	0	0	0	0	0
19931004	2	1	171	6.11288	4.54498	8.028	8.078		1	0	0	0	0	0	0	0	0	0	0	0	0	0	0	0	0	0
19931005	2	1	168	5.8423	5.40274	8.144	7.195		1	0	0	0	0	0	0	0	0	0	0	0	0	0	0	0	0	0
19931006	2	1	165	4.97341	6.02309	7.573	7.145		1	0	0	0	0	0	0	0	0	0	0	0	0	0	0	0	0	0
19931007	2	1	161	5.41745	6.26211	7.54	6.815		1	0	0	0	0	0	0	0	0	0	0	0	0	0	0	0	0	0
19931008	2	2	158	5.33831	5.08351	7.361	8.69		1	0	0	0	0	0	0	0	0	0	0	0	0	0	0	0	0	0
19931009	2	1	150	6.33721	6.01028	8.38	8.051		1	0	0	0	0	0	0	0	0	0	0	0	0	0	0	0	0	0
19931010	2	2	150	6.01843	5.58571	8.186	8.615		1	0	0	0	0	0	0	0	0	0	0	0	0	0	0	0	0	0
19931011	2	1	147	5.43402	5.7836	7.485	7.751		1	0	0	0	0	0	0	0	0	0	0	0	0	0	0	0	0	0
19931012	3	1	234	6.0621	5.29473	8.092	10.606		0	1	0	0	0	0	0	0	0	0	0	0	0	0	0	0	0	0
19931013	3	1	219	5.93152	6.13364	7.291	10.344		0	1	0	0	0	0	0	0	0	0	0	0	0	0	0	0	0	0
19931014	3	1	219	3.42275	4.28228	4.778	10.426		0	1	0	0	0	0	0	0	0	0	0	0	0	0	0	0	0	0
19931015	3	1	213	5.55609	6.32242	7.251	11.25		0	1	0	0	0	0	0	0	0	0	0	0	0	0	0	0	0	0
19931016	3	1	212	5.47274	4.6706	7.533	10.305		0	1	0	0	0	0	0	0	0	0	0	0	0	0	0	0	0	0
19931017	3	2	210	5.49473	4.23813	7.218	10.338		0	1	0	0	0	0	0	0	0	0	0	0	0	0	0	0	0	0
19931018	3	2	191	4.54839	3.89995	6.47	9.258		0	1	0	0	0	0	0	0	0	0	0	0	0	0	0	0	0	0
19931019	3	2	188	4.65611	5.44123	5.95	10.723		0	1	0	0	0	0	0	0	0	0	0	0	0	0	0	0	0	0
19931020	3	1	177	3.41949	3.30249	4.692	10.661		0	1	0	0	0	0	0	0	0	0	0	0	0	0	0	0	0	0
19931021	3	1	175	4.21924	4.09634	5.892	10.123		0	1	0	0	0	0	0	0	0	0	0	0	0	0	0	0	0	0
19931022	3	2	173	4.54565	3.62304	7.802	9.676		0	1	0	0	0	0	0	0	0	0	0	0	0	0	0	0	0	0
19931023	3	1	172	5.5626	5.44123	7.56	10.188		0	1	0	0	0	0	0	0	0	0	0	0	0	0	0	0	0	0
19931024	3	2	172	3.97057	3.17527	5.465	10.196		0	1	0	0	0	0	0	0	0	0	0	0	0	0	0	0	0	0
19931025	3	2	168	6.13054	5.34298	8.033	10.344		0	1	0	0	0	0	0	0	0	0	0	0	0	0	0	0	0	0
19941026	4	2	232	3.84689	4.01061	5.59	7.817	108	0	0	1	0	0	0	0	0	0	0	0	0	0	0	0	0	0	0
19941027	4	1	228	6.68454	6.90906	8.404	7.335	175	0	0	1	0	0	0	0	0	0	0	0	0	0	0	0	0	0	0
19941028	4	1	227	5.54453	4.6706	7.427	8.577	104	0	0	1	0	0	0	0	0	0	0	0	0	0	0	0	0	0	0
19941029	4	1	225	5.40252	6.32242	6.772	7.938	170	0	0	1	0	0	0	0	0	0	0	0	0	0	0	0	0	0	0
19941030	4	1	225	4.96136	5.34975	6.857	8.105	112	0	0	1	0	0	0	0	0	0	0	0	0	0	0	0	0	0	0
19941031	4	1	224	6.23722	3.71457	8.443	8.37	112	0	0	1	0	0	0	0	0	0	0	0	0	0	0	0	0	0	0
19941032	4	2	224	4.57595	4.7757	6.888	8.892	108	0	0	1	0	0	0	0	0	0	0	0	0	0	0	0	0	0	0
19941033	4	2	221	5.00056	5.0254	6.888	7.719	58	0	0	1	0	0	0	0	0	0	0	0	0	0	0	0	0	0	0
19941034	4	2	214	4.24855	3.49889	6.224	7.575	120	0	0	1	0	0	0	0	0	0	0	0	0	0	0	0	0	0	0
19941035	4	2	208	5.30738	4.9107	6.908	8.302	52	0	0	1	0	0	0	0	0	0	0	0	0	0	0	0	0	0	0
19941036	4	2	189	5.67168	5.37979	7.79	8.078	80	0	0	1	0	0	0	0	0	0	0	0	0	0	0	0	0	0	0
19941037	4	1	183	4.71252	5.53914	6.11	7.46	150	0	0	1	0	0	0	0	0	0	0	0	0	0	0	0	0	0	0
19941038	4	2	180	5.41617	4.54498	7.606	8.477	77	0	0	1	0	0	0	0	0	0	0	0	0	0	0	0	0	0	0
19941039	4	2	174	6.12039	6.81897	7.992	7.612	90	0	0	1	0	0	0	0	0	0	0	0	0	0	0	0	0	0	0
19941040	4	1	173	4.9783	4.25301	6.598	7.968	92	0	0	1	0	0	0	0	0	0	0	0	0	0	0	0	0	0	0
19941041	4	1	167	5.50878	5.81086	6.826	8.348	96	0	0	1	0	0	0	0	0	0	0	0	0	0	0	0	0	0	0
19941042	4	2	166	4.83853	4.14527	6.646	8.908	57	0	0	1	0	0	0	0	0	0	0	0	0	0	0	0	0	0	0
19941043	4	1	162	6.08373	6.43625	7.737	7.88	138	0	0	1	0	0	0	0	0	0	0	0	0	0	0	0	0	0	0
19941045	4	1	158	7.73997	8.93922	10.093	8.025	67	0	0	1	0	0	0	0	0	0	0	0	0	0	0	0	0	0	0
19941046	4	2	155	6.12614	5.28063	8.575	6.873	43	0	0	1	0	0	0	0	0	0	0	0	0	0	0	0	0	0	0
19941047	4	2	150	5.18283	4.53297	6.727	7.997	23	0	0	1	0	0	0	0	0	0	0	0	0	0	0	0	0	0	0
19941049	5	1	222	5.97319	6.38041	7.034	8.616	84	0	0	0	1	0	0	0	0	0	0	0	0	0	0	0	0	0	0
19941050	5	1	217	4.47101	4.07963	6.076	8.785	40	0	0	0	1	0	0	0	0	0	0	0	0	0	0	0	0	0	0
19941051	5	2	213	5.28366	5.65834	6.429	8.244	14	0	0	0	1	0	0	0	0	0	0	0	0	0	0	0	0	0	0
19941052	5	1	213	4.85195	5.71709	6.33	8.066	48	0	0	0	1	0	0	0	0	0	0	0	0	0	0	0	0	0	0
19941053	5	2	210	5.54298	5.13933	7.202	8.456	41	0	0	0	1	0	0	0	0	0	0	0	0	0	0	0	0	0	0
19941054	5	1	207	4.42093	4.12916	6.847	7.983	60	0	0	0	1	0	0	0	0	0	0	0	0	0	0	0	0	0	0
19941055	5	1	206	4.27929	3.33243	5.873	8.325	88	0	0	0	1	0	0	0	0	0	0	0	0	0	0	0	0	0	0
19941056	5	1	205	3.27701	3.51184	4.551	8.456	100	0	0	0	1	0	0	0	0	0	0	0	0	0	0	0	0	0	0
19941057	5	2	205	6.17209	5.24478	7.737	8.752	-6	0	0	0	1	0	0	0	0	0	0	0	0	0	0	0	0	0	0
19941058	5	1	204	5.13367	5.7886	6.509	7.954	62	0	0	0	1	0	0	0	0	0	0	0	0	0	0	0	0	0	0
19941059	5	2	202	5.12446	5.4601	6.794	8.207	-24	0	0	0	1	0	0	0	0	0	0	0	0	0	0	0	0	0	0
19941060	5	2	201	4.64956	4.87344	6.005	8.819	31	0	0	0	1	0	0	0	0	0	0	0	0	0	0	0	0	0	0
19941061	5	2	201	3.93407	3.33243	5.357	8.558	8	0	0	0	1	0	0	0	0	0	0	0	0	0	0	0	0	0	0
19941062	5	1	200	4.46827	4.52086	5.873	8.119	54	0	0	0	1	0	0	0	0	0	0	0	0	0	0	0	0	0	0
19941063	5	2	198	5.44574	5.27354	6.783	9.561	-5	0	0	0	1	0	0	0	0	0	0	0	0	0	0	0	0	0	0
19941064	5	2	195	4.51001	4.11285	5.66	8.962	-19	0	0	0	1	0	0	0	0	0	0	0	0	0	0	0	0	0	0
19941065	5	2	192	4.55945	4.56868	6.401	7.684	-20	0	0	0	1	0	0	0	0	0	0	0	0	0	0	0	0	0	0
19941066	5	2	192	3.78348	3.91904	5.21	8.195	-8	0	0	0	1	0	0	0	0	0	0	0	0	0	0	0	0	0	0
19951067	6	1	233	5.66885	6.3602	7.267	8.37	241	0	0	0	0	1	0	0	0	0	0	0	0	0	0	0	0	0	0
19951068	6	1	225	4.98576	5.74303	6.33	9.127	112	0	0	0	0	1	0	0	0	0	0	0	0	0	0	0	0	0	0
19951069	6	2	213	4.42659	3.54997	6.401	7.786	168	0	0	0	0	1	0	0	0	0	0	0	0	0	0	0	0	0	0
19951070	6	2	212	4.47917	4.26773	6.058	8.267	164	0	0	0	0	1	0	0	0	0	0	0	0	0	0	0	0	0	0
19951071	6	2	212	5.97136	5.696	7.713	9.258	144	0	0	0	0	1	0	0	0	0	0	0	0	0	0	0	0	0	0
19951072	6	1	212	5.25035	5.5032	6.761	8.231	182	0	0	0	0	1	0	0	0	0	0	0	0	0	0	0	0	0	0
19951073	6	1	209	3.66271	2.48107	5.329	9.442	140	0	0	0	0	1	0	0	0	0	0	0	0	0	0	0	0	0	0
19951074	6	2	209	5.33935	2.64377	7.025	8.844	194	0	0	0	0	1	0	0	0	0	0	0	0	0	0	0	0	0	0
19951076	6	2	207	3.91125	3.03406	5.465	8.291	24	0	0	0	0	1	0	0	0	0	0	0	0	0	0	0	0	0	0
19951077	6	2	206	5.66602	4.33901	7.58	8.577	102	0	0	0	0	1	0	0	0	0	0	0	0	0	0	0	0	0	0
19951079	6	1	203	3.29411	2.64377	4.551	9.78	48	0	0	0	0	1	0	0	0	0	0	0	0	0	0	0	0	0	0
19951080	6	2	202	4.35406	3.80017	6.192	8.726	64	0	0	0	0	1	0	0	0	0	0	0	0	0	0	0	0	0	0
19951081	6	1	202	5.7903	5.13149	7.463	8.477	166	0	0	0	0	1	0	0	0	0	0	0	0	0	0	0	0	0	0
19951082	6	2	201	4.64718	3.20827	6.401	9.514	94	0	0	0	0	1	0	0	0	0	0	0	0	0	0	0	0	0	0
19951083	6	1	195	4.22573	4.52086	5.566	7.894	190	0	0	0	0	1	0	0	0	0	0	0	0	0	0	0	0	0	0
19951084	6	2	193	5.21779	3.95643	7.6	8.303	180	0	0	0	0	1	0	0	0	0	0	0	0	0	0	0	0	0	0
19951085	6	2	172	5.79341	5.77859	6.977	8.415	120	0	0	0	0	1	0	0	0	0	0	0	0	0	0	0	0	0	0
19951086	7	2	229	5.83416	7.16562	7.956	7.421	94	0	0	0	0	0	1	0	0	0	0	0	0	0	0	0	0	0	0
19951087	7	2	227	3.80566	4.41992	5.637	8.468	128	0	0	0	0	0	1	0	0	0	0	0	0	0	0	0	0	0	0
19951089	7	2	211	4.60465	5.2877	6.658	8.76	90	0	0	0	0	0	1	0	0	0	0	0	0	0	0	0	0	0	0
19951090	7	1	210	4.73983	5.32936	6.716	6.463	162	0	0	0	0	0	1	0	0	0	0	0	0	0	0	0	0	0	0
19951091	7	1	209	5.1067	5.57997	7.406	7.575	246	0	0	0	0	0	1	0	0	0	0	0	0	0	0	0	0	0	0
19951092	7	2	208	4.45943	4.745	6.11	8.661	64	0	0	0	0	0	1	0	0	0	0	0	0	0	0	0	0	0	0
19951093	7	2	208	4.39822	4.7958	6.005	7.701	0	0	0	0	0	0	1	0	0	0	0	0	0	0	0	0	0	0	0
19951095	7	2	206	4.2361	4.99975	5.66	8.456	41	0	0	0	0	0	1	0	0	0	0	0	0	0	0	0	0	0	0
19951096	7	1	199	5.27156	5.99736	6.727	7.314	168	0	0	0	0	0	1	0	0	0	0	0	0	0	0	0	0	0	0
19951097	7	2	199	3.90473	4.07963	5.439	8.37	62	0	0	0	0	0	1	0	0	0	0	0	0	0	0	0	0	0	0
19951098	7	2	198	4.91915	6.00598	6.739	7.801	71	0	0	0	0	0	1	0	0	0	0	0	0	0	0	0	0	0	0
19951099	7	1	195	4.47237	4.65964	5.812	7.378	128	0	0	0	0	0	1	0	0	0	0	0	0	0	0	0	0	0	0
19951100	7	2	194	4.25446	4.6035	5.749	7.335	103	0	0	0	0	0	1	0	0	0	0	0	0	0	0	0	0	0	0
19961104	8	1	220	4.64718	5.2877	5.853	8.22	148	0	0	0	0	0	0	1	0	0	0	0	0	0	0	0	0	0	0
19961105	8	1	215	4.94229	5.44123	6.67	8.078	170	0	0	0	0	0	0	1	0	0	0	0	0	0	0	0	0	0	0
19961106	8	1	215	4.19916	2.91686	6.041	7.848	124	0	0	0	0	0	0	1	0	0	0	0	0	0	0	0	0	0	0
19961109	8	1	210	4.76172	5.39622	6.285	7.632	69	0	0	0	0	0	0	1	0	0	0	0	0	0	0	0	0	0	0
19961110	8	2	208	4.50869	4.87344	6.344	7.5	114	0	0	0	0	0	0	1	0	0	0	0	0	0	0	0	0	0	0
19961111	8	2	204	5.18444	5.11567	7.645	8.625	112	0	0	0	0	0	0	1	0	0	0	0	0	0	0	0	0	0	0
19961112	8	2	204	5.56787	5.18548	6.75	7.355	184	0	0	0	0	0	0	1	0	0	0	0	0	0	0	0	0	0	0
19961114	8	2	199	4.39517	1.57892	5.791	8.716	66	0	0	0	0	0	0	1	0	0	0	0	0	0	0	0	0	0	0
19961115	8	2	195	3.79756	1.44971	5.683	7.719	119	0	0	0	0	0	0	1	0	0	0	0	0	0	0	0	0	0	0
19961117	9	2	217	3.35381	3.10661	4.6	10.373	126	0	0	0	0	0	0	0	1	0	0	0	0	0	0	0	0	0	0
19961118	9	1	214	3.53459	3.99279	4.736	9.944	252	0	0	0	0	0	0	0	1	0	0	0	0	0	0	0	0	0	0
19961119	9	1	213	3.93613	4.55688	4.974	9.993	238	0	0	0	0	0	0	0	1	0	0	0	0	0	0	0	0	0	0
19961120	9	1	212	5.30001	5.9128	6.496	9.587	242	0	0	0	0	0	0	0	1	0	0	0	0	0	0	0	0	0	0
19961121	9	2	212	3.12723	1.98865	4.501	10.559	113	0	0	0	0	0	0	0	1	0	0	0	0	0	0	0	0	0	0
19961123	9	1	209	4.3239	4.63745	5.329	10.153	236	0	0	0	0	0	0	0	1	0	0	0	0	0	0	0	0	0	0
19961124	9	2	206	4.14084	3.99279	6.373	9.47	140	0	0	0	0	0	0	0	1	0	0	0	0	0	0	0	0	0	0
19961125	9	2	201	4.78996	5.08351	6.023	9.803	157	0	0	0	0	0	0	0	1	0	0	0	0	0	0	0	0	0	0
19961126	9	2	199	4.42093	3.86093	5.912	8.446	136	0	0	0	0	0	0	0	1	0	0	0	0	0	0	0	0	0	0
19961127	9	1	198	4.90233	5.11964	6.315	9.54	188	0	0	0	0	0	0	0	1	0	0	0	0	0	0	0	0	0	0
19961128	9	1	197	3.34079	4.09634	5.385	9.326	189	0	0	0	0	0	0	0	1	0	0	0	0	0	0	0	0	0	0
19961129	9	2	189	4.02346	3.57478	5.27	9.332	142	0	0	0	0	0	0	0	1	0	0	0	0	0	0	0	0	0	0
19961130	9	2	187	4.01189	4.09634	4.86	9.12	138	0	0	0	0	0	0	0	1	0	0	0	0	0	0	0	0	0	0
19961131	9	2	185	2.21428	1.3044	4.088	9.54	165	0	0	0	0	0	0	0	1	0	0	0	0	0	0	0	0	0	0
19961132	9	1	170	3.74149	4.41992	5.178	9.065	208	0	0	0	0	0	0	0	1	0	0	0	0	0	0	0	0	0	0
19971133	10	1	218	3.24077	4.23813	4.974	7.801	110	0	0	0	0	0	0	0	0	1	0	0	0	0	0	0	0	0	0
19971134	10	2	212	2.40018	2.87525	3.863	7.044	19	0	0	0	0	0	0	0	0	1	0	0	0	0	0	0	0	0	0
19971135	10	2	211	1.37217	0.94372	2.368	7.5	60	0	0	0	0	0	0	0	0	1	0	0	0	0	0	0	0	0	0
19971136	10	1	211	2.97298	3.41831	4.088	7.481	119	0	0	0	0	0	0	0	0	1	0	0	0	0	0	0	0	0	0
19971137	10	1	210	1.50748	1.69533	2.971	7.46	65	0	0	0	0	0	0	0	0	1	0	0	0	0	0	0	0	0	0
19971140	10	1	209	3.01881	3.64653	4.339	7.46	122	0	0	0	0	0	0	0	0	1	0	0	0	0	0	0	0	0	0
19971141	10	2	207	2.67903	3.52468	4.088	7.073	90	0	0	0	0	0	0	0	0	1	0	0	0	0	0	0	0	0	0
19971142	10	1	207	3.46126	4.745	5.853	7.019	103	0	0	0	0	0	0	0	0	1	0	0	0	0	0	0	0	0	0
19971143	10	2	205	1.93045	2.15072	3.121	6.877	62	0	0	0	0	0	0	0	0	1	0	0	0	0	0	0	0	0	0
19971144	10	1	204	2.5542	3.62304	4.339	7.149	38	0	0	0	0	0	0	0	0	1	0	0	0	0	0	0	0	0	0
19971145	10	1	203	2.91563	3.77928	4.647	7.577	108	0	0	0	0	0	0	0	0	1	0	0	0	0	0	0	0	0	0
19971146	10	1	201	3.24828	4.39348	5.465	8.145	103	0	0	0	0	0	0	0	0	1	0	0	0	0	0	0	0	0	0
19971147	10	2	201	2.97298	3.6696	4.219	7.481	36	0	0	0	0	0	0	0	0	1	0	0	0	0	0	0	0	0	0
19971148	10	2	195	4.60989	4.92897	6.815	7.968	-24	0	0	0	0	0	0	0	0	1	0	0	0	0	0	0	0	0	0
19971149	10	1	194	3.79326	4.84483	5.749	7.753	104	0	0	0	0	0	0	0	0	1	0	0	0	0	0	0	0	0	0
19971150	10	2	191	2.0364	1.89864	2.971	7.044	106	0	0	0	0	0	0	0	0	1	0	0	0	0	0	0	0	0	0
19971151	10	2	188	2.30704	3.10661	3.779	7.632	86	0	0	0	0	0	0	0	0	1	0	0	0	0	0	0	0	0	0
19971152	10	1	187	3.40965	4.56868	5.08	7.5	127	0	0	0	0	0	0	0	0	1	0	0	0	0	0	0	0	0	0
19971153	10	2	187	2.25761	1.89864	3.863	7.481	65	0	0	0	0	0	0	0	0	1	0	0	0	0	0	0	0	0	0
19971155	11	1	215	4.68955	5.2664	6.127	8.68	194	0	0	0	0	0	0	0	0	0	1	0	0	0	0	0	0	0	0
19971156	11	2	214	4.07243	4.76554	5.491	10.171	105	0	0	0	0	0	0	0	0	0	1	0	0	0	0	0	0	0	0
19971157	11	1	213	3.23855	4.04556	4.6	9.582	104	0	0	0	0	0	0	0	0	0	1	0	0	0	0	0	0	0	0
19971158	11	2	213	4.18906	4.52086	5.3	9.338	96	0	0	0	0	0	0	0	0	0	1	0	0	0	0	0	0	0	0
19971159	11	2	209	4.02346	4.82542	5.749	8.28	80	0	0	0	0	0	0	0	0	0	1	0	0	0	0	0	0	0	0
19971160	11	2	206	3.64223	4.22309	5.385	9.705	169	0	0	0	0	0	0	0	0	0	1	0	0	0	0	0	0	0	0
19971161	11	2	203	3.57875	4.1612	4.86	8.819	140	0	0	0	0	0	0	0	0	0	1	0	0	0	0	0	0	0	0
19971162	11	1	199	4.5835	4.55688	6.041	8.969	89	0	0	0	0	0	0	0	0	0	1	0	0	0	0	0	0	0	0
19971163	11	2	196	4.56836	4.99109	6.224	8.038	110	0	0	0	0	0	0	0	0	0	1	0	0	0	0	0	0	0	0
19971164	11	1	195	3.80212	4.745	6.005	8.477	133	0	0	0	0	0	0	0	0	0	1	0	0	0	0	0	0	0	0
19971165	11	2	195	4.4124	4.81562	5.113	9.188	107	0	0	0	0	0	0	0	0	0	1	0	0	0	0	0	0	0	0
19971166	11	2	192	3.10372	3.30249	4.219	9.719	62	0	0	0	0	0	0	0	0	0	1	0	0	0	0	0	0	0	0
19971167	11	2	190	4.64956	5.39622	6.023	8.969	78	0	0	0	0	0	0	0	0	0	1	0	0	0	0	0	0	0	0
19981168	12	1	224	4.37477	5.34298	6.27	8.403	90	0	0	0	0	0	0	0	0	0	0	1	0	0	0	0	0	0	0
19981169	12	2	223	2.24668	2.2937	3.491	7.46	38	0	0	0	0	0	0	0	0	0	0	1	0	0	0	0	0	0	0
19981170	12	2	219	1.85225	1.69533	3.256	7.848	24	0	0	0	0	0	0	0	0	0	0	1	0	0	0	0	0	0	0
19981171	12	1	219	3.03877	2.2937	4.778	8.195	14	0	0	0	0	0	0	0	0	0	0	1	0	0	0	0	0	0	0
19981172	12	2	218	1.09079	1.3044	2.368	8.392	32	0	0	0	0	0	0	0	0	0	0	1	0	0	0	0	0	0	0
19981173	12	2	218	3.78838	3.20827	6.093	7.171	76	0	0	0	0	0	0	0	0	0	0	1	0	0	0	0	0	0	0
19981174	12	2	216	1.99885	2.69361	3.863	8.231	30	0	0	0	0	0	0	0	0	0	0	1	0	0	0	0	0	0	0
19981176	12	2	213	3.00497	3.30249	4.088	8.065	106	0	0	0	0	0	0	0	0	0	0	1	0	0	0	0	0	0	0
19981177	12	1	212	4.14784	3.57478	5.491	8.643	42	0	0	0	0	0	0	0	0	0	0	1	0	0	0	0	0	0	0
19981178	12	2	212	2.50447	2.07239	3.863	6.813	40	0	0	0	0	0	0	0	0	0	0	1	0	0	0	0	0	0	0
19981179	12	2	212	3.87302	2.87525	5.832	7.832	14	0	0	0	0	0	0	0	0	0	0	1	0	0	0	0	0	0	0
19981180	12	1	209	4.591	3.97473	6.058	7.576	110	0	0	0	0	0	0	0	0	0	0	1	0	0	0	0	0	0	0
19981182	12	2	209	2.59152	1.44971	4.395	7.311	76	0	0	0	0	0	0	0	0	0	0	1	0	0	0	0	0	0	0
19981183	12	1	208	2.83047	1.80132	5.146	8.37	56	0	0	0	0	0	0	0	0	0	0	1	0	0	0	0	0	0	0
19981184	12	2	208	3.18783	4.31094	5.3	7.439	39	0	0	0	0	0	0	0	0	0	0	1	0	0	0	0	0	0	0
19981185	12	1	208	5.06961	6.63961	8	8.038	70	0	0	0	0	0	0	0	0	0	0	1	0	0	0	0	0	0	0
19981186	12	1	205	5.54824	5.53914	7.398	8.381	28	0	0	0	0	0	0	0	0	0	0	1	0	0	0	0	0	0	0
19981187	12	1	205	2.5173	3.30249	3.779	8.157	18	0	0	0	0	0	0	0	0	0	0	1	0	0	0	0	0	0	0
19981188	12	1	204	4.26461	4.09634	5.77	8.207	62	0	0	0	0	0	0	0	0	0	0	1	0	0	0	0	0	0	0
19981189	12	1	204	3.31433	3.27184	4.778	8.567	42	0	0	0	0	0	0	0	0	0	0	1	0	0	0	0	0	0	0
19981190	12	1	204	4.73287	4.31094	6.857	8.577	-8	0	0	0	0	0	0	0	0	0	0	1	0	0	0	0	0	0	0
19981191	12	1	203	3.75101	3.41831	5.329	7.879	52	0	0	0	0	0	0	0	0	0	0	1	0	0	0	0	0	0	0
19981192	12	2	198	3.57331	1.89864	5.357	7.377	78	0	0	0	0	0	0	0	0	0	0	1	0	0	0	0	0	0	0
19981193	12	1	198	4.36001	5.15488	5.931	8.267	94	0	0	0	0	0	0	0	0	0	0	1	0	0	0	0	0	0	0
19981194	12	2	197	3.75574	3.39031	5.853	7.538	46	0	0	0	0	0	0	0	0	0	0	1	0	0	0	0	0	0	0
19981195	12	2	196	1.979	1.44971	3.594	8.052	-16	0	0	0	0	0	0	0	0	0	0	1	0	0	0	0	0	0	0
19981196	12	1	195	1.6319	2.2243	3.121	8.052	66	0	0	0	0	0	0	0	0	0	0	1	0	0	0	0	0	0	0
19981197	12	2	194	3.06352	3.30249	4.088	7.48	42	0	0	0	0	0	0	0	0	0	0	1	0	0	0	0	0	0	0
19981198	12	2	194	0.30487	0	1.14	8.105	38	0	0	0	0	0	0	0	0	0	0	1	0	0	0	0	0	0	0
19981199	12	1	194	4.27415	4.17694	5.637	7.735	26	0	0	0	0	0	0	0	0	0	0	1	0	0	0	0	0	0	0
19981200	12	2	192	1.3931	1.69533	2.602	7.017	43	0	0	0	0	0	0	0	0	0	0	1	0	0	0	0	0	0	0
19981201	12	2	192	3.34732	3.6696	4.6	7.334	50	0	0	0	0	0	0	0	0	0	0	1	0	0	0	0	0	0	0
19981202	12	2	189	4.35704	3.97473	6.076	7.538	-6	0	0	0	0	0	0	0	0	0	0	1	0	0	0	0	0	0	0
19981203	12	1	189	4.38063	3.52468	6.127	8.587	42	0	0	0	0	0	0	0	0	0	0	1	0	0	0	0	0	0	0
19981204	12	2	189	1.6846	1.57892	2.368	7.684	35	0	0	0	0	0	0	0	0	0	0	1	0	0	0	0	0	0	0
19981205	12	1	180	3.9196	4.12916	5.465	7.996	17	0	0	0	0	0	0	0	0	0	0	1	0	0	0	0	0	0	0
19981206	12	1	179	4.59598	3.30249	6.429	8.279	64	0	0	0	0	0	0	0	0	0	0	1	0	0	0	0	0	0	0
19981207	12	1	179	2.85972	3.75806	4.395	8.81	66	0	0	0	0	0	0	0	0	0	0	1	0	0	0	0	0	0	0
19981208	12	2	176	1.54805	1.13819	2.971	7.311	39	0	0	0	0	0	0	0	0	0	0	1	0	0	0	0	0	0	0
19991209	13	1	226	2.15826	2.64377	3.491	9.092	74	0	0	0	0	0	0	0	0	0	0	0	1	0	0	0	0	0	0
19991210	13	1	215	2.73696	2.59187	4.899	8.999	92	0	0	0	0	0	0	0	0	0	0	0	1	0	0	0	0	0	0
19991211	13	2	215	2.90581	3.33243	4.28	9.582	65	0	0	0	0	0	0	0	0	0	0	0	1	0	0	0	0	0	0
19991212	13	2	215	1.80579	1.69533	3.256	9.252	64	0	0	0	0	0	0	0	0	0	0	0	1	0	0	0	0	0	0
19991213	13	1	214	4.19622	5.85678	7.707	8.802	-80	0	0	0	0	0	0	0	0	0	0	0	1	0	0	0	0	0	0
19991214	13	2	214	2.09569	2.2937	3.594	8.716	69	0	0	0	0	0	0	0	0	0	0	0	1	0	0	0	0	0	0
19991215	13	2	213	2.51174	2.07239	4.6	9.258	-6	0	0	0	0	0	0	0	0	0	0	0	1	0	0	0	0	0	0
19991216	13	2	213	2.28533	1.57892	4.449	8.291	50	0	0	0	0	0	0	0	0	0	0	0	1	0	0	0	0	0	0
19991217	13	1	213	3.26316	3.77928	4.6	8.393	145	0	0	0	0	0	0	0	0	0	0	0	1	0	0	0	0	0	0
19991220	13	1	211	3.73511	4.53297	5.3	8.625	131	0	0	0	0	0	0	0	0	0	0	0	1	0	0	0	0	0	0
19991221	13	1	208	3.25822	3.80017	4.937	8.456	64	0	0	0	0	0	0	0	0	0	0	0	1	0	0	0	0	0	0
19991222	13	2	207	2.0697	1.69533	4.551	8.725	-66	0	0	0	0	0	0	0	0	0	0	0	1	0	0	0	0	0	0
19991223	13	2	206	3.92737	3.59913	5.873	8.634	20	0	0	0	0	0	0	0	0	0	0	0	1	0	0	0	0	0	0
19991224	13	2	206	3.33505	3.47258	4.899	8.038	41	0	0	0	0	0	0	0	0	0	0	0	1	0	0	0	0	0	0
19991225	13	2	205	2.41993	2.59187	4.28	8.751	7	0	0	0	0	0	0	0	0	0	0	0	1	0	0	0	0	0	0
19991226	13	2	205	3.99657	4.60739	5.892	8.68	12	0	0	0	0	0	0	0	0	0	0	0	1	0	0	0	0	0	0
19991227	13	2	203	2.55858	1.80132	4.017	9.013	4	0	0	0	0	0	0	0	0	0	0	0	1	0	0	0	0	0	0
19991228	13	1	202	2.6265	3.33243	4.219	8.243	84	0	0	0	0	0	0	0	0	0	0	0	1	0	0	0	0	0	0
19991229	13	2	200	3.74358	3.64653	5.77	8.906	8	0	0	0	0	0	0	0	0	0	0	0	1	0	0	0	0	0	0
19991230	13	1	200	2.81015	1.57892	4.219	8.291	73	0	0	0	0	0	0	0	0	0	0	0	1	0	0	0	0	0	0
19991231	13	2	197	3.48837	2.2937	6.359	8.487	52	0	0	0	0	0	0	0	0	0	0	0	1	0	0	0	0	0	0
19991232	13	1	197	2.84518	2.99618	4.28	9.05	-130	0	0	0	0	0	0	0	0	0	0	0	1	0	0	0	0	0	0
19991233	13	1	197	3.62327	4.28228	5.516	8.733	98	0	0	0	0	0	0	0	0	0	0	0	1	0	0	0	0	0	0
19991234	13	2	196	3.14425	3.24044	4.501	9.064	-52	0	0	0	0	0	0	0	0	0	0	0	1	0	0	0	0	0	0
19991235	13	1	196	3.1057	3.33243	5.045	8.156	118	0	0	0	0	0	0	0	0	0	0	0	1	0	0	0	0	0	0
19991236	13	1	194	3.45493	4.32505	5.21			0	0	0	0	0	0	0	0	0	0	0	1	0	0	0	0	0	0
19991237	13	1	191	1.88524	2.2937	3.121			0	0	0	0	0	0	0	0	0	0	0	1	0	0	0	0	0	0
19991238	13	2	188	2.68298	2.42172	3.942	8.156	16	0	0	0	0	0	0	0	0	0	0	0	1	0	0	0	0	0	0
19991239	13	1	188	4.48582	5.4601	6.634	8.207	-50	0	0	0	0	0	0	0	0	0	0	0	1	0	0	0	0	0	0
19991240	13	2	187	3.20793	3.33243	5.3	8.939	-2	0	0	0	0	0	0	0	0	0	0	0	1	0	0	0	0	0	0
19991242	13	2	183	1.94514	0.94372	3.256	8.698	58	0	0	0	0	0	0	0	0	0	0	0	1	0	0	0	0	0	0
19991243	13	2	183	4.63063	5.56261	6.3	8.195	33	0	0	0	0	0	0	0	0	0	0	0	1	0	0	0	0	0	0
19991244	13	2	180	3.18166	3.64653	4.647	8.243	-29	0	0	0	0	0	0	0	0	0	0	0	1	0	0	0	0	0	0
20001246	14	2	225	3.19688	3.97473	4.974	10.258	105	0	0	0	0	0	0	0	0	0	0	0	0	1	0	0	0	0	0
20001247	14	2	218	1.53613	2.2937	2.602	9.513	159	0	0	0	0	0	0	0	0	0	0	0	0	1	0	0	0	0	0
20001248	14	1	216	2.80692	2.99618	4.28	10.093	117	0	0	0	0	0	0	0	0	0	0	0	0	1	0	0	0	0	0
20001249	14	2	216	3.67694	4.29669	6.359	9.27	128	0	0	0	0	0	0	0	0	0	0	0	0	1	0	0	0	0	0
20001250	14	1	215	3.05271	4.1612	5.113	9.448	171	0	0	0	0	0	0	0	0	0	0	0	0	1	0	0	0	0	0
20001251	14	1	214	1.39159	2.2937	3.256	9.556	201	0	0	0	0	0	0	0	0	0	0	0	0	1	0	0	0	0	0
20001252	14	2	214	3.84067	3.99279	5.27	8.596	107	0	0	0	0	0	0	0	0	0	0	0	0	1	0	0	0	0	0
20001253	14	2	213	3.52897	3.39031	5.95	9.535	94	0	0	0	0	0	0	0	0	0	0	0	0	1	0	0	0	0	0
20001254	14	2	213	3.06853	4.40676	5.178	8.634	74	0	0	0	0	0	0	0	0	0	0	0	0	1	0	0	0	0	0
20001255	14	2	212	2.0122	2.07239	3.779	8.689	112	0	0	0	0	0	0	0	0	0	0	0	0	1	0	0	0	0	0
20001256	14	2	211	3.82693	4.09634	5.3	9.295	69	0	0	0	0	0	0	0	0	0	0	0	0	1	0	0	0	0	0
20001257	14	2	211	3.321	4.41992	5.357	9.099	99	0	0	0	0	0	0	0	0	0	0	0	0	1	0	0	0	0	0
20001258	14	1	210	3.58857	4.1612	4.974	9.734	154	0	0	0	0	0	0	0	0	0	0	0	0	1	0	0	0	0	0
20001259	14	1	209	2.68441	2.74154	3.863	9.524	221	0	0	0	0	0	0	0	0	0	0	0	0	1	0	0	0	0	0
20001260	14	1	209	2.81467	2.95714	4.088	10.251	167	0	0	0	0	0	0	0	0	0	0	0	0	1	0	0	0	0	0
20001261	14	2	207	3.82693	4.91986	6.005	9.481	153	0	0	0	0	0	0	0	0	0	0	0	0	1	0	0	0	0	0
20001262	14	2	207	4.45113	5.0506	6.344	7.848	16	0	0	0	0	0	0	0	0	0	0	0	0	1	0	0	0	0	0
20001263	14	2	206	3.09034	3.39031	4.28	8.908	76	0	0	0	0	0	0	0	0	0	0	0	0	1	0	0	0	0	0
20001264	14	2	204	2.25608	1.57892	3.863	8.76	128	0	0	0	0	0	0	0	0	0	0	0	0	1	0	0	0	0	0
20001266	14	1	203	3.23046	2.99618	5.178	9.22	75	0	0	0	0	0	0	0	0	0	0	0	0	1	0	0	0	0	0
20001267	14	1	202	3.78838	4.6035	5.516	8.131	178	0	0	0	0	0	0	0	0	0	0	0	0	1	0	0	0	0	0
20001268	14	2	199	2.83002	3.49889	4.6	9.22	82	0	0	0	0	0	0	0	0	0	0	0	0	1	0	0	0	0	0
20001269	14	1	199	2.96018	4.20788	5.146	10.017	194	0	0	0	0	0	0	0	0	0	0	0	0	1	0	0	0	0	0
20001270	14	1	199	3.36145	3.82073	4.736	8.876	-19	0	0	0	0	0	0	0	0	0	0	0	0	1	0	0	0	0	0
20001271	14	1	199	3.321	3.62304	5.146	10.086	103	0	0	0	0	0	0	0	0	0	0	0	0	1	0	0	0	0	0
20001274	14	1	197	4.04268	3.6696	6.255	10.024	163	0	0	0	0	0	0	0	0	0	0	0	0	1	0	0	0	0	0
20001276	14	2	193	2.84518	2.2243	4.692	8.908	57	0	0	0	0	0	0	0	0	0	0	0	0	1	0	0	0	0	0
20001277	14	1	192	2.52884	2.87525	4.219	9.86	150	0	0	0	0	0	0	0	0	0	0	0	0	1	0	0	0	0	0
20001278	14	2	191	2.64956	3.62304	4.28	10.35	105	0	0	0	0	0	0	0	0	0	0	0	0	1	0	0	0	0	0
20001279	14	1	190	2.83762	3.07085	3.69	10.291	165	0	0	0	0	0	0	0	0	0	0	0	0	1	0	0	0	0	0
20001280	14	2	189	4.46815	3.77928	6.483	8.37	117	0	0	0	0	0	0	0	0	0	0	0	0	1	0	0	0	0	0
20001281	14	2	188	4.29685	5.0506	5.791	9.647	60	0	0	0	0	0	0	0	0	0	0	0	0	1	0	0	0	0	0
20001282	14	1	181	3.24692	2.48107	5.683	8.435	155	0	0	0	0	0	0	0	0	0	0	0	0	1	0	0	0	0	0
20001283	14	1	176	3.25236	4.11285	4.974	9.414	135	0	0	0	0	0	0	0	0	0	0	0	0	1	0	0	0	0	0
20001284	14	2	171	2.85269	2.87525	4.501	8.777	82	0	0	0	0	0	0	0	0	0	0	0	0	1	0	0	0	0	0
20011285	15	2	241	3.77324	0.94372	5.439	9.344	61	0	0	0	0	0	0	0	0	0	0	0	0	0	1	0	0	0	0
20011286	15	1	212	3.78537	3.39031	5.045	9.743	147	0	0	0	0	0	0	0	0	0	0	0	0	0	1	0	0	0	0
20011287	15	2	211	3.01187	1.69533	4.692	9.576	51	0	0	0	0	0	0	0	0	0	0	0	0	0	1	0	0	0	0
20011288	15	1	211	5.10782	5.17026	6.456	10.324	96	0	0	0	0	0	0	0	0	0	0	0	0	0	1	0	0	0	0
20011289	15	2	211	3.80632	3.07085	5.727	10.258	100	0	0	0	0	0	0	0	0	0	0	0	0	0	1	0	0	0	0
20011290	15	1	209	3.2586	2.59187	4.937	9.524	122	0	0	0	0	0	0	0	0	0	0	0	0	0	1	0	0	0	0
20011293	15	1	208	4.36469	3.62304	5.516	9.545	109	0	0	0	0	0	0	0	0	0	0	0	0	0	1	0	0	0	0
20011294	15	2	208	3.25403	2.2937	4.395	9.481	102	0	0	0	0	0	0	0	0	0	0	0	0	0	1	0	0	0	0
20011295	15	1	205	2.95489	3.1414	4.28	10.108	145	0	0	0	0	0	0	0	0	0	0	0	0	0	1	0	0	0	0
20011297	15	2	205	3.35319	3.10661	5.21	10.35	124	0	0	0	0	0	0	0	0	0	0	0	0	0	1	0	0	0	0
20011298	15	1	204	4.99062	5.39622	6.255	9.481	174	0	0	0	0	0	0	0	0	0	0	0	0	0	1	0	0	0	0
20011299	15	1	204	4.83542	4.99975	6.041	10.145	107	0	0	0	0	0	0	0	0	0	0	0	0	0	1	0	0	0	0
20011300	15	1	203	2.52658	2.07239	4.088	10.363	154	0	0	0	0	0	0	0	0	0	0	0	0	0	1	0	0	0	0
20011301	15	2	203	5.11668	4.7136	6.836	9.47	23	0	0	0	0	0	0	0	0	0	0	0	0	0	1	0	0	0	0
20011302	15	2	203	3.38044	3.10661	5.01	10.305	1	0	0	0	0	0	0	0	0	0	0	0	0	0	1	0	0	0	0
20011303	15	1	202	5.28974	5.75328	6.826	10.258	105	0	0	0	0	0	0	0	0	0	0	0	0	0	1	0	0	0	0
20011304	15	2	202	4.24319	4.62623	5.66	7.718	92	0	0	0	0	0	0	0	0	0	0	0	0	0	1	0	0	0	0
20011305	15	1	202	2.88901	2.69361	3.779	9.86	155	0	0	0	0	0	0	0	0	0	0	0	0	0	1	0	0	0	0
20011306	15	2	202	4.25376	2.42172	6.646	9.295	71	0	0	0	0	0	0	0	0	0	0	0	0	0	1	0	0	0	0
20011307	15	2	200	4.83745	4.91529	7.071	10.311	114	0	0	0	0	0	0	0	0	0	0	0	0	0	1	0	0	0	0
20011308	15	1	200	3.36794	2.78771	5.637	10.318	120	0	0	0	0	0	0	0	0	0	0	0	0	0	1	0	0	0	0
20011309	15	1	199	3.9131	4.1612	5.385	9.332	143	0	0	0	0	0	0	0	0	0	0	0	0	0	1	0	0	0	0
20011310	15	2	199	4.58432	4.0627	5.832	9.743	78	0	0	0	0	0	0	0	0	0	0	0	0	0	1	0	0	0	0
20011311	15	1	199	4.10694	5.09968	5.812	9.283	167	0	0	0	0	0	0	0	0	0	0	0	0	0	1	0	0	0	0
20011312	15	2	198	5.04816	4.6706	7.218	10.071	41	0	0	0	0	0	0	0	0	0	0	0	0	0	1	0	0	0	0
20011313	15	1	195	4.14636	4.26773	5.27	10.237	163	0	0	0	0	0	0	0	0	0	0	0	0	0	1	0	0	0	0
20011314	15	2	194	4.0541	4.40676	5.3	9.789	115	0	0	0	0	0	0	0	0	0	0	0	0	0	1	0	0	0	0
20011315	15	2	192	4.49008	5.17026	6.058	9.127	104	0	0	0	0	0	0	0	0	0	0	0	0	0	1	0	0	0	0
20011316	15	1	191	3.27224	1.98865	4.551	9.816	204	0	0	0	0	0	0	0	0	0	0	0	0	0	1	0	0	0	0
20011317	15	2	189	2.72471	2.2937	4.017	10.426	102	0	0	0	0	0	0	0	0	0	0	0	0	0	1	0	0	0	0
20011318	15	1	188	3.8672	4.11285	5.113	9.085	131	0	0	0	0	0	0	0	0	0	0	0	0	0	1	0	0	0	0
20011320	15	1	187	3.00068	2.5377	4.088	9.524	143	0	0	0	0	0	0	0	0	0	0	0	0	0	1	0	0	0	0
20011321	15	2	187	5.44518	6.56002	7.553	9.556	122	0	0	0	0	0	0	0	0	0	0	0	0	0	1	0	0	0	0
20011322	15	1	186	4.74185	5.57997	6.496	9.535	69	0	0	0	0	0	0	0	0	0	0	0	0	0	1	0	0	0	0
20011323	15	2	185	3.17597	3.41831	4.395	10.655	145	0	0	0	0	0	0	0	0	0	0	0	0	0	1	0	0	0	0
20011324	15	1	185	4.18463	4.14527	5.412	9.258	121	0	0	0	0	0	0	0	0	0	0	0	0	0	1	0	0	0	0
20011325	15	2	184	3.91037	3.82073	5.08	9.402	54	0	0	0	0	0	0	0	0	0	0	0	0	0	1	0	0	0	0
20011326	15	1	180	4.43897	4.18474	5.77	10.063	154	0	0	0	0	0	0	0	0	0	0	0	0	0	1	0	0	0	0
20011327	15	1	177	4.36081	4.61491	5.749	9.902	112	0	0	0	0	0	0	0	0	0	0	0	0	0	1	0	0	0	0
20011328	15	2	172	4.75707	5.14712	6.143	9.099	117	0	0	0	0	0	0	0	0	0	0	0	0	0	1	0	0	0	0
20011329	15	1	171	3.73928	4.56868	5.113	9.627	171	0	0	0	0	0	0	0	0	0	0	0	0	0	1	0	0	0	0
20011330	15	2	160	4.70342	4.59199	6.058	9.332	126	0	0	0	0	0	0	0	0	0	0	0	0	0	1	0	0	0	0
20021331	16	1	223	4.83895	4.0627	6.868	9.993	88	0	0	0	0	0	0	0	0	0	0	0	0	0	0	1	0	0	0
20021332	16	1	222	2.84849	2.2937	4.155	11.196	46	0	0	0	0	0	0	0	0	0	0	0	0	0	0	1	0	0	0
20021333	16	1	221	3.68066	4.33901	5.045	11.104	108	0	0	0	0	0	0	0	0	0	0	0	0	0	0	1	0	0	0
20021334	16	1	220	4.40094	4.1612	7.016	10.474	110	0	0	0	0	0	0	0	0	0	0	0	0	0	0	1	0	0	0
20021335	16	2	219	3.67725	4.09634	5.24	11.223	32	0	0	0	0	0	0	0	0	0	0	0	0	0	0	1	0	0	0
20021336	16	2	219	4.02253	3.03406	5.329	10.584	78	0	0	0	0	0	0	0	0	0	0	0	0	0	0	1	0	0	0
20021337	16	2	217	3.56303	4.12916	4.82	10.017	34	0	0	0	0	0	0	0	0	0	0	0	0	0	0	1	0	0	0
20021338	16	2	217	2.54629	1.98865	3.863	10.338	11	0	0	0	0	0	0	0	0	0	0	0	0	0	0	1	0	0	0
20021340	16	1	216	3.97193	4.50864	5.329	9.868	55	0	0	0	0	0	0	0	0	0	0	0	0	0	0	1	0	0	0
20021341	16	1	215	5.23897	4.78579	7.053	10.401	75	0	0	0	0	0	0	0	0	0	0	0	0	0	0	1	0	0	0
20021342	16	2	215	4.47885	4.64859	6.093	10.498	47	0	0	0	0	0	0	0	0	0	0	0	0	0	0	1	0	0	0
20021343	16	1	215	4.06114	4.41992	5.08	9.833	26	0	0	0	0	0	0	0	0	0	0	0	0	0	0	1	0	0	0
20021344	16	1	215	5.05481	3.99279	7.315	10.338	88	0	0	0	0	0	0	0	0	0	0	0	0	0	0	1	0	0	0
20021345	16	2	214	3.72583	3.33243	5.987	9.637	50	0	0	0	0	0	0	0	0	0	0	0	0	0	0	1	0	0	0
20021348	16	1	212	5.59531	5.77859	7.159	10.95	40	0	0	0	0	0	0	0	0	0	0	0	0	0	0	1	0	0	0
20021349	16	2	211	2.9066	3.75806	4.28	9.868	58	0	0	0	0	0	0	0	0	0	0	0	0	0	0	1	0	0	0
20021350	16	1	210	3.22714	3.33243	4.82	10.95	86	0	0	0	0	0	0	0	0	0	0	0	0	0	0	1	0	0	0
20021351	16	1	209	4.87923	4.14527	6.373	10.579	60	0	0	0	0	0	0	0	0	0	0	0	0	0	0	1	0	0	0
20021352	16	1	208	3.91075	3.57478	4.974	10.024	83	0	0	0	0	0	0	0	0	0	0	0	0	0	0	1	0	0	0
20021353	16	1	207	4.8262	4.73461	6.24	10.764	40	0	0	0	0	0	0	0	0	0	0	0	0	0	0	1	0	0	0
20021355	16	2	201	5.38911	4.91986	8.033	10.51	106	0	0	0	0	0	0	0	0	0	0	0	0	0	0	1	0	0	0
20021356	16	1	201	5.07864	4.39348	7.218	10.42	54	0	0	0	0	0	0	0	0	0	0	0	0	0	0	1	0	0	0
20021357	16	1	201	2.91289	3.1414	4.155	10.23	67	0	0	0	0	0	0	0	0	0	0	0	0	0	0	1	0	0	0
20021358	16	1	200	4.81476	5.31561	6.997	10.382	109	0	0	0	0	0	0	0	0	0	0	0	0	0	0	1	0	0	0
20021359	16	2	199	4.32023	3.36169	6.11	10.223	59	0	0	0	0	0	0	0	0	0	0	0	0	0	0	1	0	0	0
20021360	16	1	198	4.15411	3.03406	6.622	9.667	58	0	0	0	0	0	0	0	0	0	0	0	0	0	0	1	0	0	0
20021361	16	1	197	4.87099	5.59712	6.415	10.504	131	0	0	0	0	0	0	0	0	0	0	0	0	0	0	1	0	0	0
20021362	16	2	194	3.22957	2.5377	4.395	9.502	88	0	0	0	0	0	0	0	0	0	0	0	0	0	0	1	0	0	0
20021363	16	2	193	5.39804	5.0254	7.79	10.055	65	0	0	0	0	0	0	0	0	0	0	0	0	0	0	1	0	0	0
20021364	16	2	192	3.19756	3.17527	5.21	10.16	70	0	0	0	0	0	0	0	0	0	0	0	0	0	0	1	0	0	0
20021366	16	1	188	4.42997	5.6474	6.192	9.851	-46	0	0	0	0	0	0	0	0	0	0	0	0	0	0	1	0	0	0
20021367	16	2	188	4.9342	4.36651	6.548	10.017	83	0	0	0	0	0	0	0	0	0	0	0	0	0	0	1	0	0	0
20021368	16	2	188	4.87511	5.16259	6.56	9.798	60	0	0	0	0	0	0	0	0	0	0	0	0	0	0	1	0	0	0
20021369	16	2	187	3.17744	3.62304	4.088	10.749	84	0	0	0	0	0	0	0	0	0	0	0	0	0	0	1	0	0	0
20021370	16	1	183	3.63913	3.73649	6.24	10.401	129	0	0	0	0	0	0	0	0	0	0	0	0	0	0	1	0	0	0
20021371	16	2	177	2.73786	2.07239	4.501	9.657	79	0	0	0	0	0	0	0	0	0	0	0	0	0	0	1	0	0	0
20021372	16	1	171	4.08002	4.43295	5.791	9.576	101	0	0	0	0	0	0	0	0	0	0	0	0	0	0	1	0	0	0
20031376	17	1	230	2.61822	4.32505	4.088	9.266	39	0	0	0	0	0	0	0	0	0	0	0	0	0	0	0	1	0	0
20031378	17	1	227	1.62853	2.91686	2.8	8.953	62	0	0	0	0	0	0	0	0	0	0	0	0	0	0	0	1	0	0
20031380	17	1	224	2.36993	2.15072	3.594	9.771	60	0	0	0	0	0	0	0	0	0	0	0	0	0	0	0	1	0	0
20031381	17	1	222	3.57024	4.9107	5.59	8.885	61	0	0	0	0	0	0	0	0	0	0	0	0	0	0	0	1	0	0
20031382	17	2	217	1.73809	1.44971	2.8	9.516	57	0	0	0	0	0	0	0	0	0	0	0	0	0	0	0	1	0	0
20031383	17	1	217	5.20102	3.77928	7.151	9.616	-2	0	0	0	0	0	0	0	0	0	0	0	0	0	0	0	1	0	0
20031384	17	2	216	2.9636	2.69361	4.82	10.054	59	0	0	0	0	0	0	0	0	0	0	0	0	0	0	0	1	0	0
20031385	17	2	216	2.27432	2.07239	3.256	10.108	29	0	0	0	0	0	0	0	0	0	0	0	0	0	0	0	1	0	0
20031386	17	2	215	4.0322	4.17694	5.614	8.301	12	0	0	0	0	0	0	0	0	0	0	0	0	0	0	0	1	0	0
20031387	17	1	215	3.8174	5.91737	5.24	9.046	23	0	0	0	0	0	0	0	0	0	0	0	0	0	0	0	1	0	0
20031388	17	2	215	4.09986	1.89864	5.541	10.179	23	0	0	0	0	0	0	0	0	0	0	0	0	0	0	0	1	0	0
20031389	17	1	214	2.66711	3.69228	4.28	8.918	17	0	0	0	0	0	0	0	0	0	0	0	0	0	0	0	1	0	0
20031390	17	1	213	2.36993	3.86093	3.594	9.103	26	0	0	0	0	0	0	0	0	0	0	0	0	0	0	0	1	0	0
20031391	17	2	212	3.55272	1.44971	6.16	9.673	-14	0	0	0	0	0	0	0	0	0	0	0	0	0	0	0	1	0	0
20031392	17	1	211	2.40018	2.99618	3.379	9.509	52	0	0	0	0	0	0	0	0	0	0	0	0	0	0	0	1	0	0
20031393	17	2	211	3.37629	3.64653	4.501	8.609	-15	0	0	0	0	0	0	0	0	0	0	0	0	0	0	0	1	0	0
20031394	17	1	210	3.98745	3.47258	5.146	8.863	50	0	0	0	0	0	0	0	0	0	0	0	0	0	0	0	1	0	0
20031395	17	2	210	1.93045	2.2937	3.256	9.22	36	0	0	0	0	0	0	0	0	0	0	0	0	0	0	0	1	0	0
20031396	17	1	209	2.7814	2.48107	4.155	9.08	44	0	0	0	0	0	0	0	0	0	0	0	0	0	0	0	1	0	0
20031398	17	1	208	4.47237	4.04556	5.727	10.362	-69	0	0	0	0	0	0	0	0	0	0	0	0	0	0	0	1	0	0
20031399	17	1	207	2.5141	2.95714	4.088	9.831	63	0	0	0	0	0	0	0	0	0	0	0	0	0	0	0	1	0	0
20031400	17	1	207	4.16732	4.52086	6.359	9.524	87	0	0	0	0	0	0	0	0	0	0	0	0	0	0	0	1	0	0
20031401	17	1	206	4.00412	5.48488	5.566	8.575	41	0	0	0	0	0	0	0	0	0	0	0	0	0	0	0	1	0	0
20031402	17	1	205	2.20605	2.42172	4.088	9.801	89	0	0	0	0	0	0	0	0	0	0	0	0	0	0	0	1	0	0
20031403	17	1	204	2.59302	3.54997	3.594	9.597	1	0	0	0	0	0	0	0	0	0	0	0	0	0	0	0	1	0	0
20031404	17	2	203	4.70567	3.80017	6.005	10.081	13	0	0	0	0	0	0	0	0	0	0	0	0	0	0	0	1	0	0
20031406	17	1	203	1.78923	3.47258	3.121	8.999	84	0	0	0	0	0	0	0	0	0	0	0	0	0	0	0	1	0	0
20031407	17	2	202	3.0543	3.44573	4.339	9.287	44	0	0	0	0	0	0	0	0	0	0	0	0	0	0	0	1	0	0
20031408	17	2	202	2.75938	1.80132	4.155	9.285	74	0	0	0	0	0	0	0	0	0	0	0	0	0	0	0	1	0	0
20031409	17	2	201	4.47237	2.2937	6.093	9.057	38	0	0	0	0	0	0	0	0	0	0	0	0	0	0	0	1	0	0
20031410	17	1	201	4.6203	5.51528	6.56	9.78	66	0	0	0	0	0	0	0	0	0	0	0	0	0	0	0	1	0	0
20031411	17	2	201	3.68661	4.01061	4.736	9.194	14	0	0	0	0	0	0	0	0	0	0	0	0	0	0	0	1	0	0
20031412	17	1	201	3.17108	2.35938	4.647	9.436	22	0	0	0	0	0	0	0	0	0	0	0	0	0	0	0	1	0	0
20031413	17	1	200	3.46757	4.78579	4.974	10.272	4	0	0	0	0	0	0	0	0	0	0	0	0	0	0	0	1	0	0
20031414	17	2	200	3.51692	4.55688	4.692	9.497	12	0	0	0	0	0	0	0	0	0	0	0	0	0	0	0	1	0	0
20031415	17	1	200	4.2658	3.03406	5.385	9.37	50	0	0	0	0	0	0	0	0	0	0	0	0	0	0	0	1	0	0
20031416	17	1	195	3.0888	2.91686	4.86	8.206	97	0	0	0	0	0	0	0	0	0	0	0	0	0	0	0	1	0	0
20031417	17	1	195	2.95416	3.24044	4.395	9.188	24	0	0	0	0	0	0	0	0	0	0	0	0	0	0	0	1	0	0
20031418	17	1	193	2.59302	2.99618	3.863	10.017	46	0	0	0	0	0	0	0	0	0	0	0	0	0	0	0	1	0	0
20031419	17	2	193	1.78923	2.18807	2.8	8.876	11	0	0	0	0	0	0	0	0	0	0	0	0	0	0	0	1	0	0
20031420	17	2	191	4.90431	5.0589	6.496	9.036	84	0	0	0	0	0	0	0	0	0	0	0	0	0	0	0	1	0	0
20031421	17	2	187	4.55657	3.30249	6.47	8.893	48	0	0	0	0	0	0	0	0	0	0	0	0	0	0	0	1	0	0
20031422	17	2	175	4.18906	1.69533	5.357	8.731	92	0	0	0	0	0	0	0	0	0	0	0	0	0	0	0	1	0	0
20031424	17	1	172	3.13882	4.40676	4.501	9.833	85	0	0	0	0	0	0	0	0	0	0	0	0	0	0	0	1	0	0
20041426	18	1	288	3.75467	4.33901	5.3	9.344		0	0	0	0	0	0	0	0	0	0	0	0	0	0	0	0	1	0
20041427	18	2	284	3.72418	4.28228	5.21	7.684		0	0	0	0	0	0	0	0	0	0	0	0	0	0	0	0	1	0
20041428	18	1	280	3.50476	3.62304	5.385	8.908		0	0	0	0	0	0	0	0	0	0	0	0	0	0	0	0	1	0
20041429	18	2	279	3.27495	3.39031	5.01	7.46		0	0	0	0	0	0	0	0	0	0	0	0	0	0	0	0	1	0
20041430	18	2	277	2.93312	3.59913	4.937	8.255		0	0	0	0	0	0	0	0	0	0	0	0	0	0	0	0	1	0
20041431	18	1	277	3.72006	3.80017	4.692	7.718		0	0	0	0	0	0	0	0	0	0	0	0	0	0	0	0	1	0
20041432	18	2	277	2.70486	3.10661	4.219	8.653		0	0	0	0	0	0	0	0	0	0	0	0	0	0	0	0	1	0
20041433	18	2	275	2.40376	2.59187	3.942	7.968		0	0	0	0	0	0	0	0	0	0	0	0	0	0	0	0	1	0
20041434	18	2	275	2.66711	3.03406	4.28	8.477		0	0	0	0	0	0	0	0	0	0	0	0	0	0	0	0	1	0
20041435	18	1	275	2.65749	2.64377	4.017	8.725		0	0	0	0	0	0	0	0	0	0	0	0	0	0	0	0	1	0
20041436	18	1	275	3.27495	3.24044	4.155	8.182		0	0	0	0	0	0	0	0	0	0	0	0	0	0	0	0	1	0
20041437	18	1	274	3.93961	4.41992	5.683	8.414		0	0	0	0	0	0	0	0	0	0	0	0	0	0	0	0	1	0
20041438	18	2	273	4.71922	5.47255	6.192	7.534		0	0	0	0	0	0	0	0	0	0	0	0	0	0	0	0	1	0
20041439	18	2	273	2.20605	3.49889	3.69	7.996		0	0	0	0	0	0	0	0	0	0	0	0	0	0	0	0	1	0
20041440	18	1	273	3.26316	3.49889	4.692	9.22		0	0	0	0	0	0	0	0	0	0	0	0	0	0	0	0	1	0
20041441	18	1	273	4.2833	3.6696	5.912	10.009		0	0	0	0	0	0	0	0	0	0	0	0	0	0	0	0	1	0
20041442	18	2	272	2.22002	2.99618	3.594	8.477		0	0	0	0	0	0	0	0	0	0	0	0	0	0	0	0	1	0
20041443	18	2	271	1.84778	1.80132	3.121	8.348		0	0	0	0	0	0	0	0	0	0	0	0	0	0	0	0	1	0
20041444	18	2	271	2.77703	2.64377	4.088	8.76		0	0	0	0	0	0	0	0	0	0	0	0	0	0	0	0	1	0
20041445	18	1	269	2.99335	3.20827	4.28	8.182		0	0	0	0	0	0	0	0	0	0	0	0	0	0	0	0	1	0
20041446	18	2	268	3.85882	3.75806	5.59	8.279		0	0	0	0	0	0	0	0	0	0	0	0	0	0	0	0	1	0
20041447	18	1	268	4.90094	3.1414	7.043	7.939		0	0	0	0	0	0	0	0	0	0	0	0	0	0	0	0	1	0
20041448	18	2	266	3.6566	2.78771	6.373	7.968		0	0	0	0	0	0	0	0	0	0	0	0	0	0	0	0	1	0
20041449	18	2	266	3.42406	3.17527	5.357	9.099		0	0	0	0	0	0	0	0	0	0	0	0	0	0	0	0	1	0
20041450	18	1	266	4.47931	4.7136	6.3	8.231		0	0	0	0	0	0	0	0	0	0	0	0	0	0	0	0	1	0
20041451	18	1	265	5.42308	5.14712	7.315	9.283		0	0	0	0	0	0	0	0	0	0	0	0	0	0	0	0	1	0
20041453	18	2	261	2.48104	2.2937	4.088	9.014		0	0	0	0	0	0	0	0	0	0	0	0	0	0	0	0	1	0
20041454	18	1	258	3.11572	2.78771	4.778	8.157		0	0	0	0	0	0	0	0	0	0	0	0	0	0	0	0	1	0
20041455	18	1	257	2.55683	2.91686	4.155	8.969		0	0	0	0	0	0	0	0	0	0	0	0	0	0	0	0	1	0
20041456	18	1	251	4.7115	4.55688	6.127	8.302		0	0	0	0	0	0	0	0	0	0	0	0	0	0	0	0	1	0
20041457	18	2	251	4.05287	5.34298	6.11	8.302		0	0	0	0	0	0	0	0	0	0	0	0	0	0	0	0	1	0
20041458	18	2	251	5.19221	4.85443	7.713	7.499		0	0	0	0	0	0	0	0	0	0	0	0	0	0	0	0	1	0
20041459	18	1	251	3.02956	3.64653	4.501	8.157		0	0	0	0	0	0	0	0	0	0	0	0	0	0	0	0	1	0
20041460	18	2	248	3.53375	3.62304	4.82	7.684		0	0	0	0	0	0	0	0	0	0	0	0	0	0	0	0	1	0
20041461	18	1	248	4.62754	5.6419	6.456	7.289		0	0	0	0	0	0	0	0	0	0	0	0	0	0	0	0	1	0
20041462	18	1	248	3.40728	4.29669	4.647	7.939		0	0	0	0	0	0	0	0	0	0	0	0	0	0	0	0	1	0
20041463	18	2	245	3.19631	3.39031	5.3	8.182		0	0	0	0	0	0	0	0	0	0	0	0	0	0	0	0	1	0
20041464	18	1	245	3.74459	4.61491	5.439	7.576		0	0	0	0	0	0	0	0	0	0	0	0	0	0	0	0	1	0
20041465	18	1	245	4.18041	4.12916	5.637	7.879		0	0	0	0	0	0	0	0	0	0	0	0	0	0	0	0	1	0
20041466	18	2	241	2.92538	2.64377	5.08	8.498		0	0	0	0	0	0	0	0	0	0	0	0	0	0	0	0	1	0
20041467	18	2	241	2.27432	2.64377	3.942	8.131		0	0	0	0	0	0	0	0	0	0	0	0	0	0	0	0	1	0
20041468	18	1	239	3.74053	3.64653	5.931	7.613		0	0	0	0	0	0	0	0	0	0	0	0	0	0	0	0	1	0
20041469	18	2	228	2.17761	2.42172	3.594	8.777		0	0	0	0	0	0	0	0	0	0	0	0	0	0	0	0	1	0
20041470	18	1	218	2.6082	3.47258	4.395	8.37		0	0	0	0	0	0	0	0	0	0	0	0	0	0	0	0	1	0
20061471	19	1	243	1.29185	2.64377	3.256	6.95		0	0	0	0	0	0	0	0	0	0	0	0	0	0	0	0	0	1
20061472	19	1	241	1.7485	2.87525	3.256	6.989		0	0	0	0	0	0	0	0	0	0	0	0	0	0	0	0	0	1
20061473	19	2	241	1.11182	0	3.121	7.054		0	0	0	0	0	0	0	0	0	0	0	0	0	0	0	0	0	1
20061474	19	2	241	1.81104	1.89864	3.379	7.044		0	0	0	0	0	0	0	0	0	0	0	0	0	0	0	0	0	1
20061476	19	1	239	1.27945	1.57892	3.256	7.649		0	0	0	0	0	0	0	0	0	0	0	0	0	0	0	0	0	1
20061477	19	2	238	1.17507	0.94372	2.8	6.561		0	0	0	0	0	0	0	0	0	0	0	0	0	0	0	0	0	1
20061478	19	2	233	1.77311	2.07239	3.594	7.523		0	0	0	0	0	0	0	0	0	0	0	0	0	0	0	0	0	1
20061479	19	1	233	2.34642	2.91686	3.863	6.8		0	0	0	0	0	0	0	0	0	0	0	0	0	0	0	0	0	1
20061480	19	2	231	0.72234	1.69533	2.079	7.07		0	0	0	0	0	0	0	0	0	0	0	0	0	0	0	0	0	1
20061481	19	2	231	2.8226	3.57478	4.088	6.539		0	0	0	0	0	0	0	0	0	0	0	0	0	0	0	0	0	1
20061482	19	1	231	0.5203	0	2.8	6.989		0	0	0	0	0	0	0	0	0	0	0	0	0	0	0	0	0	1
20061484	19	2	230	2.48216	3.99279	4.647	6.819		0	0	0	0	0	0	0	0	0	0	0	0	0	0	0	0	0	1
20061485	19	1	230	1.57442	2.2937	3.69	6.682		0	0	0	0	0	0	0	0	0	0	0	0	0	0	0	0	0	1
20061486	19	2	229	1.55743	1.13819	2.8	8.03		0	0	0	0	0	0	0	0	0	0	0	0	0	0	0	0	0	1
20061487	19	2	228	1.736	2.2243	3.121	6.862		0	0	0	0	0	0	0	0	0	0	0	0	0	0	0	0	0	1
20061488	19	2	229	2.04689	2.2937	3.779	7.909		0	0	0	0	0	0	0	0	0	0	0	0	0	0	0	0	0	1
20061489	19	2	227	1.15437	1.13819	2.602	7		0	0	0	0	0	0	0	0	0	0	0	0	0	0	0	0	0	1
20061490	19	1	225	2.27697	3.33243	3.779	7.784		0	0	0	0	0	0	0	0	0	0	0	0	0	0	0	0	0	1
20061491	19	2	226	1.60296	2.95714	4.017	8.302		0	0	0	0	0	0	0	0	0	0	0	0	0	0	0	0	0	1
20061492	19	2	225	1.54267	2.15072	2.8	7.086		0	0	0	0	0	0	0	0	0	0	0	0	0	0	0	0	0	1
20061493	19	1	225	2.75938	2.5377	4.501	6.781		0	0	0	0	0	0	0	0	0	0	0	0	0	0	0	0	0	1
20061494	19	2	225	1.48167	1.57892	2.971	6.612		0	0	0	0	0	0	0	0	0	0	0	0	0	0	0	0	0	1
20061495	19	2	225	0.94873	1.57892	2.368	7.377		0	0	0	0	0	0	0	0	0	0	0	0	0	0	0	0	0	1
20061496	19	1	224	1.21535	2.07239	3.379	7.044		0	0	0	0	0	0	0	0	0	0	0	0	0	0	0	0	0	1
20061497	19	2	223	1.61698	2.2243	3.491	6.956		0	0	0	0	0	0	0	0	0	0	0	0	0	0	0	0	0	1
20061499	19	1	221	2.09414	2.74154	3.594	6.379		0	0	0	0	0	0	0	0	0	0	0	0	0	0	0	0	0	1
20061500	19	1	221	2.19333	3.10661	3.942	7.46		0	0	0	0	0	0	0	0	0	0	0	0	0	0	0	0	0	1
20061501	19	1	219	0.86633	1.57892	2.8	6.523		0	0	0	0	0	0	0	0	0	0	0	0	0	0	0	0	0	1
20061502	19	1	219	1.2732	1.57892	3.121	6.813		0	0	0	0	0	0	0	0	0	0	0	0	0	0	0	0	0	1
20061503	19	2	218	2.20182	3.36169	3.942	7.044		0	0	0	0	0	0	0	0	0	0	0	0	0	0	0	0	0	1
20061504	19	1	216	2.08484	1.13819	3.594	7.613		0	0	0	0	0	0	0	0	0	0	0	0	0	0	0	0	0	1
20061505	19	1	214	1.48167	1.57892	3.256	7.147		0	0	0	0	0	0	0	0	0	0	0	0	0	0	0	0	0	1
20061506	19	2	211	1.17507	1.13819	2.368	7.46		0	0	0	0	0	0	0	0	0	0	0	0	0	0	0	0	0	1
20061507	19	1	211	2.66423	1.98865	4.088	7.289		0	0	0	0	0	0	0	0	0	0	0	0	0	0	0	0	0	1
20061508	19	1	210	1.31322	2.64377	3.863	6.612		0	0	0	0	0	0	0	0	0	0	0	0	0	0	0	0	0	1
20061509	19	1	208	1.36641	1.69533	2.971	7.196		0	0	0	0	0	0	0	0	0	0	0	0	0	0	0	0	0	1
20061510	19	1	204	1.41724	1.3044	2.368	7.46		0	0	0	0	0	0	0	0	0	0	0	0	0	0	0	0	0	1
20061511	19	2	203	1.81104	2.69361	3.256	7.334		0	0	0	0	0	0	0	0	0	0	0	0	0	0	0	0	0	1
20061512	19	2	203	2.36132	2.74154	3.779	7.939		0	0	0	0	0	0	0	0	0	0	0	0	0	0	0	0	0	1
20061513	19	1	196	1.99767	2.87525	3.256	7.289		0	0	0	0	0	0	0	0	0	0	0	0	0	0	0	0	0	1
20061514	19	1	194	1.55743	1.89864	4.501	7.377		0	0	0	0	0	0	0	0	0	0	0	0	0	0	0	0	0	1
20061515	19	1	193	1.86853	2.64377	3.69	7.147		0	0	0	0	0	0	0	0	0	0	0	0	0	0	0	0	0	1
20061516	19	2	185	2.06602	3.24044	3.779	6.539		0	0	0	0	0	0	0	0	0	0	0	0	0	0	0	0	0	1
20061517	19	1	181	1.49723	2.5377	2.971	6.1		0	0	0	0	0	0	0	0	0	0	0	0	0	0	0	0	0	1
