# Supplementary material for: Genome-Wide Scan of Gastrointestinal Nematode Resistance in Closed Angus Population Selected for Minimized Influence of MHC
Source: PLoS One. 2015 Mar 24;10(3):e0119380. doi: 10.1371/journal.pone.0119380 (PMC4372334; doi:10.1371/journal.pone.0119380)
Supplement: S1 File — (ZIP) [file pone.0119380.s006.zip › SI File/SNPmap_plinkFormat.txt]

1 BTA-91059-no-rs 0.02 93942
1 BTB-01957579 0.02 111650
1 Hapmap43437-BTA-101873 0.02 211832
1 ARS-BFGL-NGS-16466 0.02 359249
1 ARS-BFGL-NGS-19289 0.02 397102
1 Hapmap34944-BES1_Contig627_1906 0.02 484046
1 BTA-07251-no-rs 0.02 524976
1 ARS-BFGL-NGS-98142 0.02 555753
1 Hapmap53946-rs29015852 0.02 596123
1 BFGL-NGS-114208 0.02 615348
1 ARS-BFGL-NGS-66449 0.02 652935
1 ARS-BFGL-BAC-32770 0.02 932727
1 ARS-BFGL-NGS-65067 0.02 971124
1 ARS-BFGL-BAC-31497 0.02 992860
1 ARS-BFGL-BAC-32722 0.02 1016846
1 ARS-BFGL-BAC-34682 0.02 1038067
1 ARS-BFGL-NGS-3964 0.02 1061813
1 ARS-BFGL-NGS-98203 0.02 1096729
1 ARS-BFGL-NGS-59105 0.02 1132196
1 ARS-BFGL-BAC-36895 0.02 1166840
1 ARS-BFGL-BAC-2376 0.02 1203012
1 ARS-BFGL-BAC-31703 0.02 1242412
1 ARS-BFGL-BAC-31722 0.02 1277969
1 BTA-49284-no-rs 0.02 1297895
1 ARS-BFGL-BAC-6557 0.02 1322756
1 ARS-BFGL-BAC-7196 0.02 1360053
1 ARS-BFGL-BAC-12931 0.02 1384194
1 ARS-BFGL-BAC-649 0.02 1415056
1 ARS-BFGL-BAC-14857 0.02 1448650
1 Hapmap53766-ss46526150 0.02 1472250
1 BFGL-NGS-115971 0.02 1497896
1 ARS-BFGL-NGS-62826 0.02 1548792
1 BTA-39394-no-rs 0.02 1625567
1 ARS-BFGL-NGS-109301 0.02 1673585
1 ARS-BFGL-NGS-105306 0.02 1712987
1 ARS-BFGL-NGS-87636 0.02 1756895
1 Hapmap24070-BTA-123581 0.02 1777441
1 ARS-BFGL-BAC-4980 0.02 1798674
1 ARS-BFGL-NGS-39992 0.02 1820522
1 ARS-BFGL-BAC-754 0.02 1866205
1 ARS-BFGL-BAC-4401 0.02 1889729
1 ARS-BFGL-BAC-13059 0.02 1914103
1 ARS-BFGL-BAC-14930 0.02 1936628
1 ARS-BFGL-BAC-15552 0.02 1959487
1 ARS-BFGL-BAC-15580 0.02 1982582
1 ARS-BFGL-NGS-11433 0.02 2005328
1 ARS-BFGL-NGS-25183 0.02 2048376
1 ARS-BFGL-NGS-76349 0.02 2074020
1 ARS-BFGL-BAC-16253 0.02 2133466
1 ARS-BFGL-BAC-7317 0.02 2163904
1 ARS-BFGL-BAC-11152 0.02 2193661
1 ARS-BFGL-NGS-29653 0.02 2229403
1 ARS-BFGL-BAC-14982 0.02 2269640
1 BTA-120704-no-rs 0.02 2308918
1 ARS-BFGL-BAC-6733 0.02 2353371
1 ARS-BFGL-NGS-85297 0.02 2391560
1 ARS-BFGL-NGS-16727 0.02 2471141
1 BFGL-NGS-115671 0.02 2493666
1 ARS-BFGL-NGS-71085 0.02 2574382
1 ARS-BFGL-NGS-21352 0.02 2595637
1 ARS-BFGL-NGS-103391 0.02 2642915
1 ARS-BFGL-NGS-22858 0.02 2705367
1 ARS-BFGL-NGS-17308 0.02 2741010
1 ARS-BFGL-NGS-92033 0.02 2772913
1 ARS-BFGL-NGS-89044 0.02 2835268
1 ARS-BFGL-NGS-79093 0.02 2866596
1 BTB-00001612 0.02 2895288
1 ARS-BFGL-NGS-58892 0.02 2951241
1 ARS-BFGL-NGS-98287 0.02 2987021
1 ARS-BFGL-NGS-37412 0.02 2996658
1 Hapmap53592-rs29009975 0.02 3011267
1 ARS-BFGL-NGS-15775 0.02 3051157
1 ARS-BFGL-NGS-59192 0.02 3130576
1 ARS-BFGL-NGS-101618 0.02 3152488
1 BTB-00001299 0.02 3192441
1 ARS-BFGL-NGS-16784 0.02 3213427
1 BTA-26294-no-rs 0.02 3270989
1 ARS-BFGL-NGS-30999 0.02 3294802
1 BTB-02081949 0.02 3319130
1 BTB-00001074 0.02 3355892
1 ARS-BFGL-NGS-43924 0.02 3388635
1 ARS-BFGL-NGS-37505 0.02 3478196
1 ARS-BFGL-NGS-75879 0.02 3505253
1 ARS-BFGL-NGS-107481 0.02 3526055
1 ARS-BFGL-NGS-108686 0.02 3564898
1 BTA-31687-no-rs 0.02 3591848
1 ARS-BFGL-NGS-36096 0.02 3620712
1 BTA-32603-no-rs 0.02 3646539
1 ARS-USMARC-Parent-DQ381153-rs29012842 0.02 3695287
1 Hapmap57114-rs29012843 0.02 3695418
1 Hapmap42514-BTA-33574 0.02 3727054
1 UA-IFASA-4269 0.02 3763517
1 ARS-BFGL-NGS-109014 0.02 3819631
1 ARS-BFGL-NGS-69957 0.02 3865530
1 ARS-BFGL-NGS-43005 0.02 3892039
1 Hapmap59750-rs29024375 0.02 3928605
1 BTB-00002335 0.02 3954662
1 ARS-BFGL-NGS-107287 0.02 3982514
1 ARS-BFGL-NGS-81011 0.02 4006632
1 BTB-00002874 0.02 4095628
1 BTA-34568-no-rs 0.02 4125660
1 BTB-00002966 0.02 4203681
1 ARS-BFGL-BAC-15173 0.02 4248260
1 Hapmap42913-BTA-33619 0.02 4263400
1 BTA-33606-no-rs 0.02 4289030
1 BTB-00002687 0.02 4316329
1 BTB-01991572 0.02 4423564
1 BTB-02105769 0.02 4444522
1 ARS-BFGL-NGS-65157 0.02 4477415
1 BTB-01748055 0.02 4522198
1 BTB-01747944 0.02 4547614
1 ARS-BFGL-NGS-51353 0.02 4594602
1 BTB-01996267 0.02 4653074
1 Hapmap33075-BTA-162916 0.02 4693295
1 Hapmap38555-BTA-101264 0.02 4828588
1 BTB-01160548 0.02 4852673
1 BTB-01160486 0.02 4874471
1 BTB-01973385 0.02 4895061
1 Hapmap60540-rs29021339 0.02 4947109
1 BTB-01160333 0.02 4975047
1 Hapmap60652-rs29022048 0.02 5004213
1 BTB-01160178 0.02 5047709
1 Hapmap43435-BTA-101251 0.02 5098899
1 BFGL-NGS-111125 0.02 5128757
1 BTB-01160026 0.02 5152299
1 BTB-01159977 0.02 5176258
1 BTB-01159966 0.02 5205131
1 Hapmap44178-BTA-101248 0.02 5229512
1 BFGL-NGS-114983 0.02 5252980
1 BTA-101258-no-rs 0.02 5324272
1 BTB-01728863 0.02 5405467
1 BTA-122021-no-rs 0.02 5435600
1 BTB-00003983 0.02 5455432
1 ARS-BFGL-NGS-100349 0.02 5498024
1 BTA-123503-no-rs 0.02 5529425
1 BTB-00003770 0.02 5567803
1 BTB-00003715 0.02 5597958
1 Hapmap38892-BTA-36614 0.02 5673261
1 BTB-00003652 0.02 5696470
1 BTA-120711-no-rs 0.02 5717918
1 BTA-36594-no-rs 0.02 5744754
1 BTA-35637-no-rs 0.02 5786654
1 BFGL-NGS-115182 0.02 5825637
1 ARS-BFGL-NGS-28832 0.02 5851654
1 Hapmap55613-rs29014454 0.02 5880001
1 BTA-35598-no-rs 0.02 5943505
1 Hapmap58931-rs29010773 0.02 5973113
1 BTA-15152-rs29026517 0.02 6008253
1 BTB-01560572 0.02 6060080
1 BTB-01560539 0.02 6088840
1 BTB-01560502 0.02 6137910
1 BFGL-NGS-113844 0.02 6167817
1 BTB-01489336 0.02 6177492
1 BFGL-NGS-115389 0.02 6207127
1 BTB-01489466 0.02 6264414
1 Hapmap56173-ss46526166 0.02 6336905
1 Hapmap51901-BTA-42438 0.02 6368360
1 BTA-43315-no-rs 0.02 6434343
1 ARS-BFGL-NGS-41525 0.02 6511033
1 Hapmap34831-BES10_Contig712_1090 0.02 6559991
1 BTA-44248-no-rs 0.02 6585676
1 UA-IFASA-8265 0.02 6620072
1 Hapmap36132-SCAFFOLD45728_8109 0.02 6629966
1 BTA-44295-no-rs 0.02 6670885
1 BTA-44308-no-rs 0.02 6708696
1 BTA-45181-no-rs 0.02 6766552
1 ARS-BFGL-NGS-11803 0.02 6787073
1 BTA-45221-no-rs 0.02 6817470
1 Hapmap39203-BTA-46163 0.02 6935347
1 ARS-BFGL-NGS-96381 0.02 6960152
1 BTA-46228-no-rs 0.02 6995648
1 BTA-46243-no-rs 0.02 7054277
1 BTA-47159-no-rs 0.02 7080728
1 BTA-16441-no-rs 0.02 7127205
1 ARS-BFGL-NGS-62077 0.02 7148946
1 BTB-00004951 0.02 7279010
1 ARS-BFGL-NGS-38621 0.02 7331795
1 ARS-BFGL-NGS-103833 0.02 7379345
1 Hapmap44081-BTA-48210 0.02 7416668
1 BFGL-NGS-114174 0.02 7463412
1 BTA-48234-no-rs 0.02 7489804
1 BTA-29644-no-rs 0.02 7524431
1 Hapmap48967-BTA-97940 0.02 7571361
1 BTB-01493780 0.02 7617407
1 ARS-BFGL-NGS-28409 0.02 7668258
1 Hapmap48369-BTA-50306 0.02 7714672
1 BTA-50285-no-rs 0.02 7756941
1 Hapmap41255-BTA-40460 0.02 7793582
1 BTA-114657-no-rs 0.02 7816120
1 BFGL-NGS-116504 0.02 7863280
1 BTA-114662-no-rs 0.02 7890700
1 BTB-02037768 0.02 8013422
1 ARS-BFGL-NGS-105113 0.02 8052847
1 Hapmap39977-BTA-122630 0.02 8075350
1 ARS-BFGL-NGS-44292 0.02 8160162
1 ARS-BFGL-BAC-32146 0.02 8237852
1 Hapmap42827-BTA-116887 0.02 8262641
1 BTA-116886-no-rs 0.02 8283771
1 ARS-BFGL-NGS-109383 0.02 8331820
1 Hapmap54753-rs29013987 0.02 8384512
1 Hapmap54851-rs29025437 0.02 8431202
1 BFGL-NGS-119108 0.02 8490280
1 BTA-94232-no-rs 0.02 8520261
1 ARS-BFGL-BAC-27364 0.02 8580650
1 BTA-120428-no-rs 0.02 8662532
1 Hapmap49483-BTA-120432 0.02 8770715
1 Hapmap51997-BTA-40805 0.02 8905857
1 Hapmap59566-rs29024165 0.02 9046789
1 BTA-120430-no-rs 0.02 9103419
1 Hapmap58026-ss46526282 0.02 9172232
1 Hapmap52559-rs29015773 0.02 9205445
1 BFGL-NGS-118398 0.02 9226791
1 ARS-BFGL-NGS-40533 0.02 9279390
1 ARS-BFGL-NGS-14644 0.02 9321876
1 ARS-BFGL-NGS-13552 0.02 9440223
1 Hapmap39995-BTA-39516 0.02 9529477
1 Hapmap50953-BTA-39491 0.02 9581458
1 BTA-38496-no-rs 0.02 9610501
1 ARS-BFGL-NGS-41048 0.02 9689874
1 BFGL-NGS-113570 0.02 9806994
1 Hapmap54975-rs29019203 0.02 9842780
1 Hapmap49138-BTA-37549 0.02 9972752
1 Hapmap38504-BTA-51402 0.02 10003563
1 UA-IFASA-5979 0.02 10056719
1 ARS-BFGL-NGS-548 0.02 10104669
1 ARS-BFGL-NGS-43310 0.02 10145041
1 ARS-BFGL-NGS-1296 0.02 10147437
1 Hapmap38887-BTA-22281 0.02 10186933
1 Hapmap57724-rs29022825 0.02 10260936
1 Hapmap44892-BTA-50337 0.02 10306805
1 BTA-50328-no-rs 0.02 10329587
1 Hapmap51183-BTA-19351 0.02 10366621
1 ARS-BFGL-NGS-108684 0.02 10397820
1 Hapmap25334-BTA-160518 0.02 10484509
1 Hapmap51416-BTA-19350 0.02 10554761
1 BFGL-NGS-113551 0.02 10627211
1 BTA-52266-no-rs 0.02 10661575
1 BFGL-NGS-113751 0.02 10686870
1 Hapmap49509-BTA-17127 0.02 10806030
1 BTA-122626-no-rs 0.02 10862056
1 Hapmap60823-rs29019235 0.02 10936096
1 ARS-BFGL-NGS-36767 0.02 10995743
1 Hapmap40304-BTA-17131 0.02 11067239
1 ARS-BFGL-NGS-84168 0.02 11145116
1 Hapmap38737-BTA-22640 0.02 11243910
1 ARS-BFGL-BAC-6567 0.02 11326261
1 Hapmap54322-rs29009637 0.02 11378575
1 Hapmap43814-BTA-22629 0.02 11442456
1 Hapmap40340-BTA-19161 0.02 11483094
1 Hapmap55642-rs29027263 0.02 11572930
1 BTA-29334-no-rs 0.02 11593198
1 Hapmap50731-BTA-55344 0.02 11809205
1 BTA-55326-no-rs 0.02 11840996
1 BFGL-NGS-115663 0.02 11947092
1 ARS-BFGL-BAC-13575 0.02 11972751
1 BTA-54331-no-rs 0.02 12024329
1 Hapmap43879-BTA-54328 0.02 12040418
1 Hapmap55464-rs29015665 0.02 12061133
1 BTA-54318-no-rs 0.02 12082651
1 Hapmap24370-BTA-123717 0.02 12177299
1 BTB-00005637 0.02 12367208
1 BTB-00005611 0.02 12390866
1 ARS-BFGL-NGS-28701 0.02 12418647
1 ARS-BFGL-BAC-14244 0.02 12537676
1 Hapmap28058-BTA-161831 0.02 12624576
1 Hapmap60346-rs29019231 0.02 12693884
1 Hapmap49422-BTA-105079 0.02 12708569
1 Hapmap38791-BTA-89194 0.02 12765160
1 BFGL-NGS-118314 0.02 12938063
1 ARS-BFGL-BAC-11044 0.02 12982997
1 ARS-BFGL-BAC-11034 0.02 13018345
1 Hapmap41477-BTA-20618 0.02 13067830
1 Hapmap43215-BTA-24270 0.02 13129527
1 ARS-BFGL-BAC-685 0.02 13162596
1 BTA-93452-no-rs 0.02 13184813
1 Hapmap24222-BTA-88936 0.02 13252135
1 Hapmap61111-rs29019811 0.02 13488510
1 ARS-BFGL-NGS-21333 0.02 13537715
1 BTA-89311-no-rs 0.02 13609745
1 Hapmap38049-BTA-104527 0.02 13695902
1 ARS-BFGL-NGS-71752 0.02 14134325
1 BTA-103292-no-rs 0.02 14210315
1 ARS-BFGL-NGS-26402 0.02 14256659
1 Hapmap24335-BTA-127763 0.02 14293676
1 ARS-BFGL-BAC-14883 0.02 14332657
1 ARS-BFGL-NGS-104754 0.02 14490580
1 DIAS-91 0.02 14599228
1 ARS-BFGL-NGS-9920 0.02 14642290
1 BTB-01538079 0.02 14665126
1 ARS-BFGL-NGS-36485 0.02 14685791
1 ARS-BFGL-NGS-102296 0.02 14751070
1 Hapmap52363-rs29013338 0.02 14814547
1 ARS-BFGL-NGS-27558 0.02 14835693
1 ARS-BFGL-NGS-66077 0.02 14856344
1 ARS-BFGL-NGS-107530 0.02 14917173
1 BTB-01807638 0.02 14947716
1 BTB-00502293 0.02 14966687
1 BTB-00502247 0.02 15007504
1 BTB-00502081 0.02 15047804
1 BTB-01487662 0.02 15074883
1 BTA-97382-no-rs 0.02 15089784
1 ARS-BFGL-BAC-12976 0.02 15143858
1 BTB-01224604 0.02 15236185
1 Hapmap51685-BTA-113867 0.02 15259357
1 Hapmap50227-BTA-113868 0.02 15291813
1 BTB-01224765 0.02 15341753
1 ARS-BFGL-BAC-13008 0.02 15371248
1 ARS-BFGL-NGS-78179 0.02 15473987
1 ARS-BFGL-NGS-102441 0.02 15492577
1 BTB-01225182 0.02 15521245
1 BTA-113886-no-rs 0.02 15534523
1 BTB-01225435 0.02 15630326
1 BTA-28351-no-rs 0.02 15861828
1 ARS-BFGL-NGS-35955 0.02 15945877
1 Hapmap58809-rs29017514 0.02 15966922
1 BTB-01193748 0.02 16001191
1 BTB-01193581 0.02 16026547
1 BTB-00569130 0.02 16114016
1 BTB-01193494 0.02 16156000
1 ARS-BFGL-NGS-95377 0.02 16179883
1 ARS-BFGL-NGS-109692 0.02 16217499
1 BTB-00569345 0.02 16267025
1 BTB-01999110 0.02 16291407
1 UA-IFASA-6298 0.02 16302826
1 ARS-BFGL-NGS-32422 0.02 16391455
1 BTA-110801-no-rs 0.02 16465724
1 Hapmap50624-BTA-22932 0.02 16498291
1 BTB-01919348 0.02 16548652
1 BTB-01084253 0.02 16605328
1 ARS-BFGL-NGS-50407 0.02 16664297
1 ARS-BFGL-NGS-41853 0.02 16714660
1 BTB-01084226 0.02 16747374
1 BTB-01084203 0.02 16791848
1 BTB-01084177 0.02 16803982
1 BTB-01083987 0.02 16827802
1 Hapmap51162-BTA-118728 0.02 16853312
1 BTB-01872049 0.02 16880129
1 ARS-BFGL-NGS-22727 0.02 16924409
1 BTB-01083949 0.02 16967946
1 BTB-01872101 0.02 16996349
1 Hapmap48200-BTA-118720 0.02 17014423
1 BTA-118719-no-rs 0.02 17046474
1 Hapmap60239-rs29019581 0.02 17089447
1 Hapmap39625-BTA-118605 0.02 17116706
1 Hapmap25883-BTA-155422 0.02 17166993
1 BTB-00757818 0.02 17203217
1 BTB-00757868 0.02 17257409
1 BTB-00757888 0.02 17294404
1 BTA-118731-no-rs 0.02 17336387
1 Hapmap55434-rs29009793 0.02 17362214
1 ARS-BFGL-BAC-11101 0.02 17391342
1 BTB-01083468 0.02 17414126
1 Hapmap44195-BTA-112008 0.02 17460848
1 Hapmap54349-rs29011587 0.02 17496779
1 Hapmap49012-BTA-109196 0.02 17577944
1 Hapmap48613-BTA-112066 0.02 17633152
1 BTA-20344-no-rs 0.02 17690615
1 BTB-01846351 0.02 17718284
1 ARS-BFGL-NGS-51809 0.02 17732056
1 BFGL-NGS-112632 0.02 17803983
1 BTB-00005987 0.02 17827700
1 Hapmap44269-BTA-67047 0.02 17883713
1 ARS-BFGL-NGS-104769 0.02 18020357
1 ARS-BFGL-NGS-26632 0.02 18178551
1 BTB-00006408 0.02 18256607
1 Hapmap28603-BTA-123758 0.02 18300860
1 BTB-01511592 0.02 18390446
1 BTB-01511655 0.02 18414040
1 BTB-01511695 0.02 18460981
1 BTB-01511764 0.02 18492610
1 BTB-01931918 0.02 18531570
1 Hapmap60697-rs29009870 0.02 18552152
1 Hapmap50395-BTA-57301 0.02 18595034
1 BTA-06080-no-rs 0.02 18626780
1 Hapmap33466-BTA-107178 0.02 18657371
1 Hapmap33221-BTA-149880 0.02 18725739
1 Hapmap32384-BTA-160993 0.02 18809621
1 BTB-01890165 0.02 18833651
1 BTB-01342789 0.02 18874351
1 ARS-BFGL-NGS-1797 0.02 18898479
1 Hapmap47551-BTA-25902 0.02 18943918
1 BTA-26174-no-rs 0.02 19091513
1 BFGL-NGS-111605 0.02 19126093
1 BFGL-NGS-119653 0.02 19157706
1 ARS-BFGL-BAC-6686 0.02 19199529
1 ARS-BFGL-NGS-94650 0.02 19276953
1 ARS-BFGL-NGS-7429 0.02 19314663
1 BTA-39405-no-rs 0.02 19346887
1 BTA-39402-no-rs 0.02 19405833
1 ARS-BFGL-NGS-1416 0.02 19511776
1 ARS-BFGL-NGS-29732 0.02 19552028
1 Hapmap38278-BTA-104803 0.02 19806753
1 BTA-119061-no-rs 0.02 19969301
1 BTA-39399-no-rs 0.02 20018473
1 UA-IFASA-3994 0.02 20044644
1 ARS-BFGL-BAC-11761 0.02 20086552
1 Hapmap43257-BTA-39396 0.02 20119760
1 ARS-BFGL-BAC-11750 0.02 20155123
1 ARS-BFGL-NGS-34218 0.02 20205850
1 Hapmap51978-BTA-39455 0.02 20231443
1 ARS-BFGL-NGS-55093 0.02 20351503
1 BTA-39450-no-rs 0.02 20432097
1 BFGL-NGS-116430 0.02 20460278
1 Hapmap49594-BTA-39447 0.02 20539084
1 ARS-BFGL-BAC-15578 0.02 20566242
1 ARS-BFGL-NGS-10334 0.02 20587824
1 BTA-39438-no-rs 0.02 20670754
1 Hapmap28298-BTA-123775 0.02 20716776
1 Hapmap28872-BTA-162555 0.02 20793347
1 BTA-116769-no-rs 0.02 20831980
1 Hapmap52794-rs29023743 0.02 20881417
1 Hapmap26436-BTA-152791 0.02 20959841
1 Hapmap54489-rs29018413 0.02 20988425
1 Hapmap60044-rs29010295 0.02 21028691
1 Hapmap26189-BTA-157760 0.02 21070195
1 ARS-BFGL-NGS-68915 0.02 21091104
1 UA-IFASA-1500 0.02 21169454
1 UA-IFASA-9700 0.02 21202484
1 Hapmap39987-BTA-25749 0.02 21253150
1 ARS-BFGL-NGS-41203 0.02 21352621
1 Hapmap49929-BTA-24619 0.02 21412045
1 BTB-01332064 0.02 21436145
1 ARS-BFGL-NGS-100534 0.02 21524926
1 Hapmap53902-rs29027390 0.02 21603316
1 BTB-01332122 0.02 21642481
1 ARS-BFGL-NGS-65275 0.02 21687071
1 BTB-01210202 0.02 21712219
1 Hapmap34985-BES1_Contig424_935 0.02 21737544
1 BTB-01210076 0.02 21775174
1 BTB-01210232 0.02 21813039
1 BTB-01116101 0.02 21891307
1 BTB-01116114 0.02 21919887
1 BTB-01116126 0.02 21955964
1 BTB-01116136 0.02 21983612
1 Hapmap42716-BTA-88423 0.02 22012113
1 BTB-01116164 0.02 22039648
1 DPI-50 0.02 22076369
1 BTB-01897472 0.02 22097065
1 BTB-01798639 0.02 22130694
1 BTA-07140-rs29026807 0.02 22154936
1 BTB-01116193 0.02 22183850
1 ARS-BFGL-NGS-51361 0.02 22258924
1 Hapmap51776-BTA-89038 0.02 22290084
1 ARS-BFGL-BAC-15637 0.02 22318764
1 UA-IFASA-9053 0.02 22357017
1 Hapmap26157-BTA-148092 0.02 22383765
1 BFGL-NGS-117957 0.02 22422656
1 BTB-00010729 0.02 22465593
1 BTA-59229-no-rs 0.02 22503230
1 BTB-00010930 0.02 22540659
1 BFGL-NGS-118519 0.02 22581685
1 Hapmap58795-rs29016849 0.02 22781128
1 BTA-120720-no-rs 0.02 22801624
1 BTB-00008450 0.02 22827633
1 BTB-00011076 0.02 22902879
1 BTA-59242-no-rs 0.02 22925794
1 BTB-01668820 0.02 22983749
1 BTB-02025707 0.02 23023752
1 BTB-01437861 0.02 23055569
1 BTB-01548042 0.02 23115170
1 BTB-01438016 0.02 23218651
1 ARS-BFGL-NGS-46591 0.02 23259179
1 BTB-01562871 0.02 23284295
1 Hapmap52694-rs29013683 0.02 23338317
1 ARS-BFGL-NGS-97225 0.02 23376926
1 BTB-01153475 0.02 23462453
1 BTB-01153166 0.02 23518169
1 ARS-BFGL-NGS-29682 0.02 23562547
1 BTB-01153392 0.02 23609728
1 BTB-01153206 0.02 23647879
1 BTB-01153241 0.02 23697704
1 ARS-BFGL-NGS-62377 0.02 23736098
1 Hapmap32844-BTA-151959 0.02 23779267
1 BTB-01821892 0.02 23799974
1 ARS-BFGL-BAC-16283 0.02 23845345
1 Hapmap60828-rs29019992 0.02 23968748
1 BFGL-NGS-110541 0.02 24006411
1 ARS-BFGL-BAC-6737 0.02 24038030
1 BTA-49255-no-rs 0.02 24070440
1 BTA-49259-no-rs 0.02 24092266
1 ARS-BFGL-BAC-6735 0.02 24114833
1 BTA-49269-no-rs 0.02 24156619
1 Hapmap39273-BTA-49264 0.02 24209673
1 ARS-BFGL-NGS-103546 0.02 24235281
1 UA-IFASA-5116 0.02 24262898
1 BTB-00007842 0.02 24294338
1 BTB-00007697 0.02 24342475
1 BTB-00007705 0.02 24360689
1 BTB-00008277 0.02 24373494
1 Hapmap52764-rs29022780 0.02 24398660
1 BTA-39462-no-rs 0.02 24421786
1 ARS-BFGL-NGS-21201 0.02 24457188
1 BTB-00008090 0.02 24525216
1 BTA-49236-no-rs 0.02 24555876
1 Hapmap52220-rs29016259 0.02 24609321
1 BTA-49243-no-rs 0.02 24648765
1 BTA-15153-rs29026518 0.02 24670387
1 BTA-69170-no-rs 0.02 24710236
1 Hapmap54584-rs29014870 0.02 24744025
1 BTB-00014123 0.02 24779959
1 BTB-00014074 0.02 24816828
1 ARS-BFGL-BAC-11218 0.02 24859738
1 ARS-BFGL-NGS-19076 0.02 24960622
1 ARS-BFGL-NGS-85045 0.02 24968286
1 Hapmap39274-BTA-49324 0.02 25005726
1 BFGL-NGS-115371 0.02 25038876
1 BTB-00010021 0.02 25082943
1 BTA-49319-no-rs 0.02 25122369
1 BTA-49313-no-rs 0.02 25157396
1 Hapmap53715-rs29017639 0.02 25185927
1 BTA-49297-no-rs 0.02 25217945
1 BTB-00009762 0.02 25270458
1 ARS-BFGL-NGS-82685 0.02 25309525
1 BTA-49289-no-rs 0.02 25335563
1 ARS-BFGL-NGS-103498 0.02 25394261
1 Hapmap50707-BTA-49285 0.02 25423042
1 ARS-BFGL-BAC-13086 0.02 25440633
1 ARS-BFGL-NGS-34568 0.02 25472887
1 BTA-49283-no-rs 0.02 25629367
1 ARS-BFGL-BAC-16299 0.02 25674139
1 ARS-BFGL-NGS-16145 0.02 25705963
1 BTB-00009327 0.02 25750655
1 BTB-00009271 0.02 25784192
1 BTB-00009232 0.02 25814765
1 ARS-BFGL-NGS-20807 0.02 25854039
1 BTB-00009156 0.02 25891881
1 Hapmap26753-BTA-158146 0.02 25996687
1 BTA-114108-no-rs 0.02 26098859
1 ARS-BFGL-NGS-20230 0.02 26201437
1 BTB-00010532 0.02 26227016
1 ARS-BFGL-BAC-14984 0.02 26269882
1 ARS-BFGL-NGS-36242 0.02 26332221
1 ARS-BFGL-NGS-50954 0.02 26357728
1 ARS-BFGL-NGS-62746 0.02 26423683
1 BTB-01484696 0.02 26446369
1 ARS-BFGL-BAC-13724 0.02 26519633
1 Hapmap52417-rs29016891 0.02 26558303
1 Hapmap50927-BTA-28806 0.02 26606806
1 Hapmap59621-rs29013246 0.02 26692243
1 ARS-BFGL-NGS-11151 0.02 26724358
1 Hapmap50928-BTA-28811 0.02 26751433
1 ARS-BFGL-BAC-13744 0.02 26911347
1 BTB-01265899 0.02 26940443
1 BTB-01265513 0.02 27023945
1 ARS-BFGL-NGS-66159 0.02 27049451
1 Hapmap51561-BTA-120459 0.02 27085141
1 BTB-01265720 0.02 27124953
1 Hapmap33501-BTA-152681 0.02 27179343
1 BTB-01533869 0.02 27214699
1 Hapmap52574-rs29013556 0.02 27281805
1 BFGL-NGS-109743 0.02 27328423
1 BTA-108804-no-rs 0.02 27359010
1 Hapmap29626-BTA-155192 0.02 27382502
1 Hapmap42876-BTA-23541 0.02 27430764
1 BFGL-NGS-115015 0.02 27467459
1 BTB-00011225 0.02 27535207
1 ARS-BFGL-NGS-65351 0.02 27570811
1 BTB-00011494 0.02 27610150
1 ARS-BFGL-NGS-46004 0.02 27639760
1 BTA-59258-no-rs 0.02 27716828
1 Hapmap50048-BTA-59263 0.02 27748983
1 Hapmap51266-BTA-59273 0.02 27837706
1 Hapmap26636-BTA-123832 0.02 27933024
1 BTB-01285304 0.02 28043313
1 BTB-01285382 0.02 28069269
1 BTB-01285492 0.02 28127350
1 BTB-01285718 0.02 28160464
1 BTB-01285832 0.02 28234199
1 BFGL-NGS-111117 0.02 28273060
1 BTB-01285855 0.02 28296085
1 Hapmap59457-rs29010971 0.02 28342742
1 BTB-01334157 0.02 28380150
1 BTB-01334086 0.02 28406625
1 BTB-01285931 0.02 28433910
1 BTB-01334105 0.02 28489067
1 ARS-BFGL-BAC-15050 0.02 28515445
1 BTB-01333903 0.02 28636503
1 ARS-BFGL-BAC-15042 0.02 28663527
1 BTB-01333940 0.02 28686899
1 Hapmap28062-BTA-163502 0.02 28759090
1 BTA-110133-no-rs 0.02 28792544
1 BTB-00012150 0.02 28845912
1 BTB-00012128 0.02 28878367
1 ARS-BFGL-BAC-14387 0.02 28906314
1 BTB-00011988 0.02 28934139
1 ARS-BFGL-NGS-20624 0.02 28961681
1 BTB-00011831 0.02 29055571
1 ARS-BFGL-BAC-15059 0.02 29158313
1 BFGL-NGS-119690 0.02 29195658
1 ARS-BFGL-BAC-15061 0.02 29228801
1 BTA-59279-no-rs 0.02 29253846
1 BTB-00012425 0.02 29266503
1 BTB-00012448 0.02 29293935
1 BTB-01734615 0.02 29338338
1 BTB-01734642 0.02 29362919
1 ARS-BFGL-NGS-108911 0.02 29384717
1 ARS-BFGL-NGS-100058 0.02 29419571
1 ARS-BFGL-NGS-74692 0.02 29440656
1 BTB-00012560 0.02 29484150
1 Hapmap40010-BTA-59286 0.02 29530545
1 BTB-00012627 0.02 29561258
1 ARS-BFGL-BAC-11193 0.02 29594262
1 BFGL-NGS-119297 0.02 29624046
1 ARS-BFGL-NGS-24142 0.02 29711545
1 ARS-BFGL-NGS-101348 0.02 29737013
1 BFGL-NGS-114084 0.02 29789969
1 ARS-USMARC-Parent-DQ451555-rs29010795 0.02 29808468
1 BTB-00013095 0.02 29909662
1 BTB-02049040 0.02 29980653
1 BTB-00013185 0.02 29988114
1 ARS-BFGL-BAC-7359 0.02 30047651
1 BTA-59299-no-rs 0.02 30090353
1 BTB-00013370 0.02 30131773
1 BTA-59305-no-rs 0.02 30171979
1 BTB-00013460 0.02 30199733
1 Hapmap39934-BTA-59308 0.02 30229744
1 ARS-BFGL-BAC-7369 0.02 30271830
1 BTB-01490065 0.02 30397281
1 ARS-BFGL-NGS-73149 0.02 30432811
1 BTB-00013847 0.02 30504232
1 BTA-97531-no-rs 0.02 30593739
1 BTA-97525-no-rs 0.02 30630823
1 BTB-01490270 0.02 30685814
1 BTA-18114-no-rs 0.02 30817371
1 ARS-BFGL-NGS-40158 0.02 30847645
1 ARS-BFGL-BAC-11830 0.02 30887421
1 ARS-BFGL-NGS-38207 0.02 30917959
1 BTB-01303334 0.02 30939390
1 BTA-87372-no-rs 0.02 30961546
1 BTA-41946-no-rs 0.02 30981677
1 BTB-01303393 0.02 31061127
1 Hapmap32039-BTA-131798 0.02 31093004
1 Hapmap50687-BTA-41950 0.02 31145054
1 BTB-01831270 0.02 31239284
1 BTB-00013894 0.02 31267319
1 ARS-BFGL-NGS-97949 0.02 31293429
1 BTB-01335754 0.02 31375807
1 BTA-110980-no-rs 0.02 31408183
1 BTB-01653833 0.02 31441308
1 BTB-01653794 0.02 31474505
1 BTB-01335860 0.02 31508597
1 BTB-01335804 0.02 31537100
1 Hapmap33671-BTA-153460 0.02 31587654
1 ARS-BFGL-NGS-11623 0.02 31732231
1 ARS-BFGL-NGS-64530 0.02 31851923
1 BTB-01843131 0.02 31869882
1 ARS-BFGL-NGS-80747 0.02 31911426
1 BTB-01657730 0.02 31985573
1 BTB-01955576 0.02 32026372
1 BTB-01755357 0.02 32088786
1 ARS-BFGL-NGS-15238 0.02 32110864
1 BTB-02018681 0.02 32141611
1 BTB-00014284 0.02 32208647
1 Hapmap43017-BTA-69173 0.02 32254693
1 BTB-00014368 0.02 32297186
1 ARS-BFGL-NGS-1179 0.02 32333935
1 BTB-00014413 0.02 32356553
1 BTB-00014500 0.02 32425906
1 BTB-00014527 0.02 32469521
1 Hapmap38175-BTA-69177 0.02 32531141
1 Hapmap52004-BTA-69178 0.02 32562394
1 BTB-00014686 0.02 32633819
1 BTB-00014722 0.02 32671995
1 ARS-BFGL-NGS-81358 0.02 32698745
1 BTB-00014850 0.02 32732029
1 BTB-00014929 0.02 32781022
1 BTB-00015102 0.02 32801270
1 BTA-69182-no-rs 0.02 32861838
1 BTB-00015164 0.02 32922418
1 Hapmap58994-rs29021251 0.02 32960823
1 Hapmap40138-BTA-69192 0.02 33003414
1 BTB-00015448 0.02 33050764
1 ARS-BFGL-NGS-19127 0.02 33107299
1 BTB-00016647 0.02 33129319
1 ARS-BFGL-BAC-11834 0.02 33151835
1 Hapmap32679-BTA-69218 0.02 33196958
1 BTA-69212-no-rs 0.02 33207655
1 Hapmap34824-BES10_Contig592_452 0.02 33245045
1 BTB-00015939 0.02 33293550
1 BTB-00015961 0.02 33326232
1 BTB-00016058 0.02 33355238
1 Hapmap48855-BTA-69221 0.02 33382743
1 BTA-69225-no-rs 0.02 33412390
1 BTA-69226-no-rs 0.02 33432982
1 BTA-69229-no-rs 0.02 33478590
1 BTB-00901823 0.02 33544570
1 BTB-00901868 0.02 33565446
1 BTB-00901957 0.02 33619422
1 BTB-00902072 0.02 33641773
1 BTB-00902144 0.02 33673098
1 ARS-BFGL-NGS-26646 0.02 33700519
1 ARS-BFGL-NGS-45064 0.02 33753967
1 ARS-BFGL-NGS-21650 0.02 33776387
1 Hapmap43403-BTA-91448 0.02 33803540
1 BTB-01419032 0.02 33827916
1 BTA-91456-no-rs 0.02 33865129
1 BTB-01419286 0.02 33954454
1 BTB-01886145 0.02 34008660
1 ARS-BFGL-NGS-12033 0.02 34037755
1 BTB-01965833 0.02 34062484
1 BFGL-NGS-115451 0.02 34070555
1 BTA-60805-no-rs 0.02 34122166
1 BTB-00929993 0.02 34175532
1 ARS-BFGL-BAC-11852 0.02 34253082
1 Hapmap52277-rs29017401 0.02 34279183
1 Hapmap55373-rs29027574 0.02 34303317
1 BTB-00930093 0.02 34347236
1 BTB-00930215 0.02 34371947
1 BTB-00930351 0.02 34405386
1 Hapmap49364-BTA-89353 0.02 34447559
1 BTB-01965810 0.02 34479346
1 Hapmap43629-BTA-60810 0.02 34517991
1 BTB-00930398 0.02 34550706
1 BTB-01211075 0.02 34577835
1 Hapmap47907-BTA-29493 0.02 34610911
1 Hapmap43823-BTA-27227 0.02 34633920
1 BTB-01890914 0.02 34657182
1 UA-IFASA-4161 0.02 34679062
1 BTB-01210899 0.02 34719104
1 ARS-BFGL-BAC-12481 0.02 34772704
1 BTB-00017000 0.02 34796115
1 Hapmap43052-BTA-79184 0.02 34820883
1 BTA-79188-no-rs 0.02 34844898
1 BTA-111131-no-rs 0.02 34866713
1 BTB-01210835 0.02 34895528
1 BTB-01210806 0.02 34916894
1 BTB-01210766 0.02 34960903
1 BTA-111133-no-rs 0.02 35015924
1 ARS-BFGL-NGS-100434 0.02 35150970
1 BTB-00016718 0.02 35190042
1 BTB-00016701 0.02 35218617
1 ARS-BFGL-NGS-28489 0.02 35254806
1 DPI-55 0.02 35298232
1 Hapmap32018-BTA-123851 0.02 35440916
1 ARS-BFGL-NGS-55073 0.02 35481983
1 BTB-00016898 0.02 35596436
1 BTB-00016906 0.02 35648332
1 ARS-BFGL-NGS-60721 0.02 35685108
1 BTB-01682411 0.02 35762226
1 Hapmap24792-BTA-123860 0.02 35841727
1 DPI-2 0.02 35884411
1 BTA-79199-no-rs 0.02 35911542
1 ARS-BFGL-BAC-837 0.02 35972994
1 Hapmap44571-BTA-79197 0.02 35996631
1 BTB-00017157 0.02 36092765
1 BTB-00017182 0.02 36121513
1 ARS-BFGL-BAC-7452 0.02 36147556
1 Hapmap40144-BTA-79228 0.02 36172869
1 BFGL-NGS-116830 0.02 36203791
1 Hapmap41641-BTA-79222 0.02 36231327
1 BTB-00017988 0.02 36272232
1 BFGL-NGS-110234 0.02 36315337
1 ARS-BFGL-BAC-4996 0.02 36338182
1 Hapmap57330-rs29009759 0.02 36365373
1 BTA-79216-no-rs 0.02 36398619
1 Hapmap48471-BTA-79215 0.02 36440483
1 BTB-00017697 0.02 36461580
1 ARS-BFGL-BAC-11284 0.02 36489134
1 BFGL-NGS-116207 0.02 36518753
1 Hapmap50474-BTA-79209 0.02 36554273
1 BTB-00017422 0.02 36581184
1 ARS-BFGL-BAC-11294 0.02 36607181
1 BTA-79205-no-rs 0.02 36658296
1 Hapmap43356-BTA-79201 0.02 36684355
1 Hapmap50634-BTA-26738 0.02 36879561
1 ARS-BFGL-NGS-44057 0.02 36920495
1 ARS-BFGL-NGS-38419 0.02 36948149
1 Hapmap49369-BTA-89952 0.02 37107901
1 Hapmap52575-rs29013932 0.02 37159180
1 BTA-115758-no-rs 0.02 37188131
1 BTA-111758-no-rs 0.02 37228737
1 DPI-27 0.02 37270332
1 BTA-111760-no-rs 0.02 37301610
1 DPI-28 0.02 37330945
1 ARS-BFGL-BAC-11938 0.02 37373354
1 Hapmap46343-BTA-111768 0.02 37402301
1 BTA-111771-no-rs 0.02 37459099
1 ARS-BFGL-NGS-84905 0.02 37494733
1 BTA-120277-no-rs 0.02 37531001
1 BTA-89302-no-rs 0.02 37574416
1 ARS-BFGL-NGS-12168 0.02 37606294
1 ARS-BFGL-BAC-14429 0.02 37641575
1 Hapmap39875-BTA-97144 0.02 37671274
1 Hapmap29197-BTA-97143 0.02 37716315
1 Hapmap42111-BTA-122184 0.02 37787897
1 ARS-BFGL-NGS-23720 0.02 37829597
1 Hapmap25605-BTA-155012 0.02 37924207
1 ARS-BFGL-NGS-53463 0.02 37967449
1 ARS-BFGL-NGS-64136 0.02 38124556
1 ARS-BFGL-NGS-100005 0.02 38154166
1 BFGL-NGS-114608 0.02 38201427
1 ARS-BFGL-NGS-103535 0.02 38345073
1 BTA-115317-no-rs 0.02 38388948
1 ARS-BFGL-NGS-42813 0.02 38523229
1 ARS-BFGL-NGS-85768 0.02 38600388
1 BTA-16749-no-rs 0.02 38645294
1 Hapmap51081-BTA-89053 0.02 38671425
1 Hapmap23652-BTA-16748 0.02 38780965
1 ARS-BFGL-BAC-15722 0.02 38857974
1 ARS-BFGL-NGS-97815 0.02 38908934
1 BTA-07775-no-rs 0.02 38933328
1 BFGL-NGS-111137 0.02 39008086
1 Hapmap33732-BTA-160835 0.02 39031771
1 BTA-109574-no-rs 0.02 39093170
1 Hapmap39970-BTA-117984 0.02 39144526
1 ARS-BFGL-NGS-26011 0.02 39187033
1 BTA-96881-no-rs 0.02 39260608
1 ARS-BFGL-BAC-7483 0.02 39330947
1 ARS-BFGL-NGS-84347 0.02 39361487
1 ARS-BFGL-BAC-11946 0.02 39511086
1 Hapmap47738-BTA-79246 0.02 39537737
1 ARS-BFGL-BAC-12579 0.02 39618173
1 Hapmap27571-BTA-123885 0.02 39777479
1 BTB-01810584 0.02 39815114
1 ARS-BFGL-NGS-107020 0.02 39864664
1 Hapmap51428-BTA-26864 0.02 39888280
1 ARS-BFGL-NGS-55025 0.02 39917867
1 BTB-00018760 0.02 39945719
1 Hapmap38790-BTA-87413 0.02 39978820
1 ARS-BFGL-BAC-13195 0.02 40040144
1 BTB-01806368 0.02 40065540
1 ARS-BFGL-NGS-34353 0.02 40092812
1 BTB-00018513 0.02 40119750
1 ARS-BFGL-NGS-20360 0.02 40157037
1 BTB-00018431 0.02 40181993
1 BTB-00018408 0.02 40201309
1 BTB-00018390 0.02 40228792
1 BTB-00018345 0.02 40254982
1 BTB-01249999 0.02 40327213
1 BTA-117821-no-rs 0.02 40359496
1 BTA-122545-no-rs 0.02 40391992
1 BTB-01250106 0.02 40416366
1 Hapmap51160-BTA-117818 0.02 40449636
1 ARS-BFGL-NGS-86662 0.02 40486158
1 ARS-BFGL-BAC-13216 0.02 40539201
1 ARS-BFGL-NGS-23908 0.02 40578801
1 BTB-01250420 0.02 40609084
1 Hapmap45471-BTA-117823 0.02 40635566
1 BFGL-NGS-110537 0.02 40646402
1 BTB-01250478 0.02 40653494
1 BFGL-NGS-111921 0.02 40686915
1 BTB-01952363 0.02 40725445
1 BTA-111731-no-rs 0.02 40755317
1 ARS-BFGL-NGS-32825 0.02 40800259
1 BTB-01462455 0.02 40847820
1 Hapmap34927-BES7_Contig453_1164 0.02 40889889
1 Hapmap38709-BTA-88324 0.02 40925142
1 ARS-BFGL-NGS-100232 0.02 40993828
1 BTB-01555269 0.02 41066268
1 BTB-01828412 0.02 41112286
1 Hapmap32424-BTA-95573 0.02 41167308
1 ARS-BFGL-NGS-104431 0.02 41216139
1 BTB-01555328 0.02 41248756
1 BTB-01135685 0.02 41265377
1 BTA-95572-no-rs 0.02 41301361
1 BTB-01135743 0.02 41332025
1 Hapmap23514-BTA-150593 0.02 41353918
1 Hapmap47786-BTA-95575 0.02 41452457
1 ARS-BFGL-NGS-45335 0.02 41491528
1 BTA-95577-no-rs 0.02 41536883
1 Hapmap33740-BTA-95578 0.02 41573487
1 BTA-95584-no-rs 0.02 41600811
1 Hapmap38486-BTA-30602 0.02 41664709
1 Hapmap38103-BTA-28646 0.02 41702743
1 Hapmap33759-BTA-160998 0.02 41727024
1 BTB-01848824 0.02 41751180
1 BTA-122159-no-rs 0.02 41775998
1 BTB-01136210 0.02 41801987
1 BTA-95587-no-rs 0.02 41832754
1 ARS-BFGL-NGS-106725 0.02 41863711
1 Hapmap54599-rs29019617 0.02 41893951
1 ARS-BFGL-NGS-23369 0.02 41925284
1 ARS-BFGL-NGS-31352 0.02 41989352
1 ARS-BFGL-NGS-63816 0.02 42019153
1 Hapmap52536-rs29011297 0.02 42047914
1 Hapmap48210-BTA-120730 0.02 42097159
1 BTB-00019290 0.02 42133402
1 ARS-BFGL-NGS-106432 0.02 42155971
1 ARS-BFGL-BAC-15157 0.02 42176668
1 ARS-BFGL-NGS-43530 0.02 42218339
1 Hapmap50812-BTA-89669 0.02 42239151
1 BTB-00019496 0.02 42262140
1 BFGL-NGS-118356 0.02 42289413
1 Hapmap39522-BTA-89675 0.02 42350993
1 BTB-01708786 0.02 42431966
1 ARS-BFGL-NGS-56548 0.02 42454477
1 BTA-104608-no-rs 0.02 42507229
1 ARS-BFGL-NGS-75560 0.02 42557752
1 BTB-01567958 0.02 42582951
1 ARS-BFGL-NGS-93346 0.02 42611349
1 BTA-27636-no-rs 0.02 42641156
1 BTB-01955018 0.02 42664080
1 BTB-02094179 0.02 42705723
1 BTB-00019569 0.02 42737577
1 BTB-00019582 0.02 42775892
1 ARS-BFGL-NGS-10059 0.02 42824821
1 BTA-89689-no-rs 0.02 42853010
1 Hapmap53820-rs29010070 0.02 42902680
1 BTB-00019683 0.02 42971834
1 BTB-00019705 0.02 43002343
1 ARS-BFGL-NGS-106220 0.02 43030659
1 BTB-00019769 0.02 43052993
1 BTB-00019788 0.02 43080525
1 ARS-BFGL-NGS-12781 0.02 43123155
1 Hapmap60973-rs29018366 0.02 43170409
1 Hapmap23873-BTA-139450 0.02 43206961
1 ARS-BFGL-BAC-15804 0.02 43240712
1 BTA-89691-no-rs 0.02 43302486
1 BTB-00019912 0.02 43340396
1 Hapmap46502-BTA-89692 0.02 43366356
1 ARS-BFGL-NGS-89857 0.02 43418710
1 BTA-20952-no-rs 0.02 43447892
1 BTA-89708-no-rs 0.02 43472670
1 BTB-00020263 0.02 43497357
1 BTA-89717-no-rs 0.02 43523039
1 BTB-00020638 0.02 43565101
1 BTB-00020648 0.02 43588188
1 BTA-89719-no-rs 0.02 43609551
1 ARS-BFGL-NGS-19097 0.02 43679674
1 BTB-00161977 0.02 43713784
1 ARS-BFGL-NGS-64154 0.02 43746320
1 BFGL-NGS-118112 0.02 43785309
1 ARS-BFGL-NGS-96886 0.02 43809811
1 Hapmap49368-BTA-89726 0.02 43850280
1 BTA-89698-no-rs 0.02 43872581
1 BTA-89702-no-rs 0.02 43906117
1 BTB-00020882 0.02 43937372
1 BFGL-NGS-116079 0.02 43967540
1 BFGL-NGS-118317 0.02 44038606
1 Hapmap59911-rs29013984 0.02 44052132
1 ARS-BFGL-NGS-101368 0.02 44073946
1 UA-IFASA-9721 0.02 44083801
1 Hapmap28225-BTA-123915 0.02 44126121
1 ARS-BFGL-NGS-106743 0.02 44165126
1 BTB-00021048 0.02 44176649
1 Hapmap57419-rs29025772 0.02 44210867
1 Hapmap43396-BTA-89742 0.02 44240802
1 BTB-00021157 0.02 44267153
1 BTB-00021173 0.02 44293592
1 ARS-BFGL-NGS-57355 0.02 44340590
1 BTB-00021247 0.02 44365002
1 BTA-89748-no-rs 0.02 44398014
1 BTB-00021257 0.02 44436362
1 BTB-00021385 0.02 44471114
1 ARS-BFGL-NGS-81540 0.02 44493879
1 BTB-00021354 0.02 44545726
1 BTB-01788892 0.02 44670309
1 BTA-21519-no-rs 0.02 44769975
1 BTA-21524-no-rs 0.02 44792852
1 BFGL-NGS-113539 0.02 44847746
1 BTB-02044553 0.02 44893100
1 ARS-BFGL-NGS-75951 0.02 44930804
1 ARS-BFGL-NGS-31349 0.02 44978751
1 BTA-95285-no-rs 0.02 45008133
1 BTB-01462206 0.02 45070547
1 BTB-01462237 0.02 45101791
1 ARS-BFGL-NGS-68706 0.02 45125015
1 ARS-BFGL-NGS-30076 0.02 45140416
1 BFGL-NGS-113748 0.02 45161833
1 Hapmap38803-BTA-104250 0.02 45188162
1 BFGL-NGS-119382 0.02 45240543
1 BTB-00478386 0.02 45265944
1 BTB-00478374 0.02 45299449
1 BTB-00478347 0.02 45341222
1 ARS-BFGL-NGS-10512 0.02 45374213
1 BTB-01781942 0.02 45400612
1 BTA-90373-no-rs 0.02 45435487
1 ARS-BFGL-NGS-34687 0.02 45471812
1 BTB-01462011 0.02 45497875
1 BTB-01461996 0.02 45528995
1 ARS-BFGL-NGS-69116 0.02 45582034
1 ARS-BFGL-NGS-31674 0.02 45609038
1 ARS-BFGL-NGS-33309 0.02 45638209
1 BTA-10863-rs29016414 0.02 45689813
1 BTA-95262-no-rs 0.02 45709896
1 BTA-95266-no-rs 0.02 45730482
1 BTB-01786029 0.02 45764223
1 BTA-89822-no-rs 0.02 45785089
1 BTA-14361-rs29023125 0.02 45813400
1 BFGL-NGS-114234 0.02 45844951
1 BTA-89820-no-rs 0.02 45884612
1 Hapmap60140-ss46526251 0.02 45933423
1 UA-IFASA-4106 0.02 45965742
1 BTB-00468553 0.02 45999333
1 BTB-00468542 0.02 46032133
1 BTB-00468532 0.02 46082065
1 BTB-00468519 0.02 46119798
1 BFGL-NGS-110320 0.02 46159231
1 ARS-BFGL-NGS-67684 0.02 46184752
1 BTB-00468485 0.02 46212187
1 BTB-00468476 0.02 46239695
1 Hapmap41381-BTA-89814 0.02 46273405
1 BTB-01608930 0.02 46314884
1 ARS-BFGL-NGS-69858 0.02 46346043
1 BTA-109011-no-rs 0.02 46481934
1 Hapmap39710-BTA-108633 0.02 46487703
1 BTB-01625181 0.02 46552477
1 Hapmap54262-rs29018839 0.02 46640494
1 ARS-BFGL-NGS-41577 0.02 46661199
1 BTB-01686544 0.02 46775716
1 ARS-BFGL-NGS-23106 0.02 46805414
1 Hapmap40153-BTA-99041 0.02 46849665
1 BTA-99040-no-rs 0.02 46873882
1 ARS-BFGL-NGS-56683 0.02 46908784
1 ARS-BFGL-BAC-24524 0.02 46942909
1 Hapmap55429-rs29012753 0.02 46970750
1 BTB-02090792 0.02 46999454
1 BTB-01702372 0.02 47032700
1 BTB-01572184 0.02 47077624
1 Hapmap43751-BTA-104783 0.02 47105571
1 BTA-10188-no-rs 0.02 47145899
1 Hapmap27626-BTA-155536 0.02 47191110
1 BTB-01967977 0.02 47222604
1 BTB-01663516 0.02 47254941
1 Hapmap42068-BTA-111564 0.02 47299158
1 Hapmap32121-BTA-156159 0.02 47324923
1 BTB-01202368 0.02 47341707
1 BTB-01202377 0.02 47360272
1 BTA-122400-no-rs 0.02 47385120
1 Hapmap60003-rs29024905 0.02 47409208
1 BTB-01202460 0.02 47498413
1 Hapmap27230-BTA-162491 0.02 47526658
1 ARS-BFGL-NGS-1695 0.02 47576188
1 ARS-BFGL-NGS-73983 0.02 47641377
1 ARS-BFGL-NGS-105365 0.02 47666699
1 ARS-BFGL-BAC-16973 0.02 47706743
1 Hapmap49948-BTA-29490 0.02 47757585
1 BTB-00021951 0.02 47799446
1 BTB-00021917 0.02 47834486
1 ARS-BFGL-NGS-50906 0.02 47924409
1 BTA-100017-no-rs 0.02 47949196
1 BTB-00021776 0.02 47973479
1 Hapmap59092-rs29024583 0.02 48007867
1 UA-IFASA-1524 0.02 48055728
1 BTB-01811502 0.02 48083152
1 ARS-BFGL-NGS-41264 0.02 48106396
1 ARS-BFGL-NGS-15578 0.02 48184710
1 Hapmap38806-BTA-110152 0.02 48213148
1 BTB-01645206 0.02 48241939
1 BTB-01645280 0.02 48287881
1 BTB-01146938 0.02 48312762
1 Hapmap26719-BTA-151471 0.02 48358772
1 BTB-01146838 0.02 48388941
1 BTB-01847183 0.02 48429306
1 Hapmap50572-BTA-113037 0.02 48453009
1 ARS-BFGL-NGS-49634 0.02 48552103
1 BTB-01077379 0.02 48730592
1 BTA-113021-no-rs 0.02 48767151
1 BTB-01077277 0.02 48806638
1 BTB-01077261 0.02 48829615
1 Hapmap57446-rs29023998 0.02 48881511
1 Hapmap50571-BTA-112994 0.02 48924999
1 BTA-103555-no-rs 0.02 48966766
1 BTB-01077007 0.02 49022143
1 Hapmap50221-BTA-112986 0.02 49054987
1 Hapmap32123-BTA-156557 0.02 49094689
1 BTB-01615915 0.02 49210678
1 Hapmap33052-BTA-154887 0.02 49241756
1 BTB-01076801 0.02 49383108
1 ARS-BFGL-NGS-98459 0.02 49554674
1 BTB-00132601 0.02 49591497
1 ARS-BFGL-BAC-15402 0.02 49660488
1 BTB-00132817 0.02 49707697
1 BTB-01699628 0.02 49730817
1 BTA-114651-no-rs 0.02 49752552
1 Hapmap24476-BTA-130730 0.02 49758225
1 Hapmap41715-BTA-100026 0.02 49795584
1 Hapmap30497-BTA-123949 0.02 49834840
1 BTB-00022097 0.02 49885361
1 BTB-00022142 0.02 49909465
1 BTB-01165120 0.02 49977678
1 BTB-01165109 0.02 50023488
1 Hapmap49829-BTA-101896 0.02 50086798
1 BTB-01164952 0.02 50144241
1 Hapmap29401-BTA-152822 0.02 50147045
1 BTB-01164946 0.02 50200714
1 Hapmap52897-rs29012790 0.02 50252991
1 BTB-01164879 0.02 50296565
1 BTB-00022352 0.02 50338251
1 BTB-00022376 0.02 50379744
1 ARS-BFGL-NGS-103521 0.02 50502681
1 ARS-BFGL-NGS-101533 0.02 50542226
1 ARS-BFGL-NGS-6521 0.02 50682937
1 ARS-BFGL-NGS-14638 0.02 50725122
1 Hapmap42747-BTA-97910 0.02 50771867
1 BTB-00184675 0.02 50801731
1 ARS-BFGL-NGS-27696 0.02 50842643
1 ARS-BFGL-NGS-15670 0.02 50889353
1 BTB-01661970 0.02 50916550
1 BTB-01303185 0.02 51059713
1 ARS-BFGL-NGS-80227 0.02 51095007
1 BTB-01303321 0.02 51149529
1 UA-IFASA-6260 0.02 51216304
1 BTA-07486-rs29027151 0.02 51263377
1 BTB-00023604 0.02 51299417
1 BTB-02033694 0.02 51330652
1 BTB-00023406 0.02 51401279
1 BTB-00023392 0.02 51422666
1 BTB-00023322 0.02 51470385
1 BTA-100076-no-rs 0.02 51508146
1 ARS-BFGL-NGS-29536 0.02 51548601
1 ARS-BFGL-NGS-26781 0.02 51610363
1 BTA-27925-no-rs 0.02 51666137
1 Hapmap23148-BTA-123974 0.02 51726129
1 ARS-BFGL-NGS-69861 0.02 51757241
1 ARS-BFGL-NGS-105123 0.02 51841449
1 BTB-01743557 0.02 51863165
1 ARS-BFGL-NGS-17305 0.02 51924535
1 Hapmap42392-BTA-100065 0.02 51968139
1 UA-IFASA-5103 0.02 52003706
1 BTB-00022907 0.02 52032660
1 ARS-BFGL-BAC-17968 0.02 52069856
1 BFGL-NGS-112553 0.02 52107359
1 BTA-100060-no-rs 0.02 52138879
1 ARS-BFGL-BAC-23725 0.02 52159206
1 BTA-100058-no-rs 0.02 52182132
1 Hapmap47522-BTA-120738 0.02 52210598
1 ARS-BFGL-NGS-106276 0.02 52234561
1 BTA-120739-no-rs 0.02 52264148
1 ARS-BFGL-NGS-89588 0.02 52296767
1 BTB-00026002 0.02 52337210
1 Hapmap33710-BTA-110763 0.02 52378787
1 ARS-BFGL-NGS-76469 0.02 52437375
1 ARS-BFGL-NGS-78259 0.02 52521962
1 Hapmap27147-BTA-124015 0.02 52545836
1 Hapmap24136-BTA-124014 0.02 52570612
1 BTB-00025875 0.02 52619439
1 BTA-92077-no-rs 0.02 52663067
1 Hapmap41716-BTA-100042 0.02 52683887
1 BTB-00025760 0.02 52727465
1 Hapmap47502-BTA-110302 0.02 52758236
1 ARS-BFGL-NGS-100189 0.02 52790923
1 BTB-00025197 0.02 52880014
1 BTB-00025259 0.02 52907910
1 ARS-BFGL-BAC-18388 0.02 52984400
1 BTB-00025135 0.02 53023326
1 Hapmap47174-BTA-110289 0.02 53046414
1 BTA-110282-no-rs 0.02 53072025
1 ARS-BFGL-NGS-18743 0.02 53131114
1 ARS-BFGL-NGS-94761 0.02 53157524
1 Hapmap41428-BTA-110280 0.02 53180357
1 BTB-00025053 0.02 53208291
1 ARS-BFGL-NGS-107096 0.02 53249040
1 BTA-110278-no-rs 0.02 53317014
1 BTB-01907132 0.02 53348923
1 ARS-BFGL-BAC-20881 0.02 53401783
1 Hapmap48975-BTA-99363 0.02 53437089
1 Hapmap50557-BTA-10774 0.02 53467103
1 Hapmap53221-rs29019635 0.02 53503139
1 Hapmap57738-rs29023662 0.02 53529764
1 Hapmap61117-rs29023044 0.02 53569007
1 BTB-00026752 0.02 53596773
1 ARS-BFGL-NGS-106380 0.02 53630863
1 BTB-00026585 0.02 53678164
1 ARS-BFGL-NGS-31009 0.02 53715387
1 BTA-110335-no-rs 0.02 53758608
1 Hapmap38807-BTA-110324 0.02 53816287
1 BFGL-NGS-111929 0.02 53841036
1 ARS-BFGL-NGS-40967 0.02 53870585
1 UA-IFASA-7275 0.02 53904141
1 ARS-BFGL-NGS-24057 0.02 53923754
1 BTB-00217542 0.02 53964089
1 BFGL-NGS-114712 0.02 54025569
1 Hapmap49009-BTA-107212 0.02 54062867
1 BTB-01605050 0.02 54086812
1 ARS-BFGL-NGS-27112 0.02 54111135
1 ARS-BFGL-NGS-43783 0.02 54146467
1 BTB-01712157 0.02 54191805
1 Hapmap42092-BTA-119864 0.02 54205919
1 BTB-01712147 0.02 54233724
1 BTB-01315615 0.02 54262287
1 ARS-BFGL-NGS-37379 0.02 54289254
1 BTA-21826-no-rs 0.02 54346361
1 ARS-BFGL-NGS-104377 0.02 54362953
1 BTB-01044365 0.02 54397261
1 BTA-30265-no-rs 0.02 54418524
1 ARS-BFGL-NGS-86970 0.02 54461476
1 BTB-01315516 0.02 54531234
1 Hapmap47540-BTA-21819 0.02 54582298
1 Hapmap39813-BTA-21834 0.02 54625088
1 BTB-01315457 0.02 54648249
1 Hapmap51652-BTA-89898 0.02 54736693
1 BTB-01131103 0.02 54762908
1 Hapmap49383-BTA-93867 0.02 54800868
1 BTB-01131178 0.02 54833879
1 BTA-93863-no-rs 0.02 54861815
1 ARS-BFGL-BAC-32896 0.02 54919059
1 Hapmap38361-BTA-93866 0.02 54944105
1 BTB-01131384 0.02 54972501
1 BTB-01914655 0.02 55016434
1 ARS-BFGL-NGS-89318 0.02 55043925
1 BFGL-NGS-115305 0.02 55259402
1 Hapmap32092-BTA-149957 0.02 55285868
1 ARS-BFGL-NGS-85105 0.02 55307840
1 Hapmap47445-BTA-93870 0.02 55405755
1 ARS-BFGL-NGS-82485 0.02 55437982
1 Hapmap33225-BTA-151395 0.02 55471520
1 ARS-BFGL-NGS-39684 0.02 55562081
1 Hapmap43173-BTA-120253 0.02 55670485
1 BFGL-NGS-115307 0.02 55771973
1 BTA-25880-no-rs 0.02 55898152
1 ARS-BFGL-NGS-87494 0.02 55982517
1 BTA-25876-no-rs 0.02 56026934
1 ARS-BFGL-NGS-97046 0.02 56088550
1 ARS-BFGL-NGS-31315 0.02 56123962
1 BTA-25809-no-rs 0.02 56145748
1 BTA-25883-no-rs 0.02 56182004
1 BTA-25886-no-rs 0.02 56202578
1 BFGL-NGS-111138 0.02 56293447
1 ARS-BFGL-NGS-38890 0.02 56322734
1 ARS-BFGL-NGS-59270 0.02 56359868
1 ARS-BFGL-NGS-15221 0.02 56445317
1 ARS-BFGL-NGS-52696 0.02 56513297
1 ARS-BFGL-NGS-5836 0.02 56566179
1 Hapmap39218-BTA-25795 0.02 56603968
1 UA-IFASA-5597 0.02 56639610
1 ARS-BFGL-NGS-18996 0.02 56681173
1 BTA-25386-no-rs 0.02 56733216
1 Hapmap59481-rs29019616 0.02 56783575
1 Hapmap44594-BTA-25389 0.02 56869933
1 ARS-BFGL-NGS-21622 0.02 56933290
1 Hapmap23954-BTA-162628 0.02 56963903
1 BTA-25403-no-rs 0.02 56989421
1 ARS-BFGL-NGS-34519 0.02 57022549
1 Hapmap38147-BTA-25404 0.02 57059962
1 ARS-BFGL-NGS-102073 0.02 57091749
1 BTA-89081-no-rs 0.02 57130460
1 Hapmap55498-ss46527080 0.02 57151562
1 BTA-25421-no-rs 0.02 57211918
1 ARS-BFGL-NGS-89 0.02 57224167
1 ARS-BFGL-NGS-109258 0.02 57360121
1 BFGL-NGS-112451 0.02 57406486
1 ARS-BFGL-NGS-87988 0.02 57433892
1 Hapmap50295-BTA-25892 0.02 57623753
1 ARS-BFGL-NGS-19423 0.02 57675093
1 ARS-BFGL-NGS-21559 0.02 57749355
1 BFGL-NGS-109846 0.02 57817497
1 ARS-BFGL-NGS-40337 0.02 57860142
1 ARS-BFGL-NGS-63947 0.02 58084757
1 Hapmap36459-SCAFFOLD9563_462 0.02 58109292
1 Hapmap23307-BTA-124083 0.02 58136009
1 ARS-BFGL-NGS-103637 0.02 58175106
1 ARS-BFGL-NGS-48341 0.02 58245092
1 BTA-02836-rs29010381 0.02 58349605
1 Hapmap44172-BTA-96950 0.02 58400587
1 Hapmap47450-BTA-96948 0.02 58486485
1 BTA-96949-no-rs 0.02 58633281
1 BTA-31615-no-rs 0.02 58690751
1 Hapmap44328-BTA-97952 0.02 58744971
1 UA-IFASA-2167 0.02 58825167
1 UA-IFASA-2169 0.02 58850962
1 ARS-BFGL-NGS-16908 0.02 58879106
1 Hapmap34104-BES10_Contig701_1260 0.02 58925257
1 Hapmap28737-BTA-124074 0.02 58951548
1 BTB-00028136 0.02 58978710
1 BTB-01868157 0.02 59008578
1 Hapmap40924-BTA-21991 0.02 59032110
1 BTB-00028238 0.02 59065459
1 Hapmap48289-BTA-31617 0.02 59101765
1 ARS-BFGL-NGS-94997 0.02 59128413
1 Hapmap48717-BTA-31633 0.02 59171229
1 Hapmap55371-rs29027437 0.02 59190914
1 BTB-00028383 0.02 59216963
1 BTB-00028406 0.02 59244377
1 BTB-00028484 0.02 59272783
1 Hapmap25636-BTA-31622 0.02 59299127
1 BTB-00028647 0.02 59428347
1 BTA-31629-no-rs 0.02 59461445
1 BTB-00028594 0.02 59501323
1 BTB-00028547 0.02 59535610
1 Hapmap31065-BTA-123406 0.02 59559846
1 BTA-31638-no-rs 0.02 59610612
1 BFGL-NGS-110620 0.02 59654690
1 BTA-31643-no-rs 0.02 59677770
1 Hapmap46976-BTA-31645 0.02 59707560
1 BTB-00028937 0.02 59743458
1 Hapmap47563-BTA-31648 0.02 59803127
1 Hapmap59475-rs29014975 0.02 59842690
1 ARS-BFGL-NGS-36297 0.02 59865830
1 BFGL-NGS-115239 0.02 59908197
1 ARS-BFGL-NGS-4257 0.02 59956357
1 BTB-01413909 0.02 59993956
1 BTB-01414057 0.02 60037366
1 BTB-01839251 0.02 60114866
1 BTB-02009342 0.02 60150829
1 BTA-23353-no-rs 0.02 60185013
1 BFGL-NGS-117152 0.02 60213720
1 UA-IFASA-7336 0.02 60251026
1 UA-IFASA-5504 0.02 60317180
1 ARS-BFGL-NGS-63954 0.02 60357920
1 Hapmap57078-ss46526391 0.02 60388060
1 ARS-BFGL-NGS-30543 0.02 60415132
1 BTB-00029666 0.02 60457333
1 Hapmap48290-BTA-31675 0.02 60500366
1 Hapmap35167-VSWCP1D5775A_scf01 0.02 60553234
1 Hapmap42177-BTA-31679 0.02 60607176
1 ARS-BFGL-NGS-58051 0.02 60637337
1 ARS-BFGL-NGS-107624 0.02 60678403
1 BTB-00030270 0.02 60710356
1 ARS-BFGL-NGS-3821 0.02 60737741
1 Hapmap41191-BTA-16674 0.02 60780171
1 BTB-02006134 0.02 60808270
1 Hapmap59735-rs29016420 0.02 60832801
1 ARS-BFGL-BAC-20015 0.02 60901359
1 ARS-BFGL-NGS-14821 0.02 60920313
1 Hapmap48293-BTA-32595 0.02 60959047
1 BTB-00031129 0.02 60981402
1 BTA-92181-no-rs 0.02 60995827
1 BTB-01426064 0.02 61037914
1 ARS-BFGL-BAC-20592 0.02 61065331
1 BTB-00030962 0.02 61109327
1 BTB-00030699 0.02 61115725
1 Hapmap38402-BTA-32592 0.02 61130460
1 BTA-31690-no-rs 0.02 61192898
1 BTB-00030894 0.02 61197635
1 ARS-BFGL-NGS-27164 0.02 61213607
1 Hapmap54407-rs29021203 0.02 61256179
1 BTB-00030560 0.02 61282301
1 Hapmap53538-rs29018897 0.02 61332160
1 ARS-BFGL-NGS-2189 0.02 61396010
1 BTB-01644632 0.02 61447869
1 Hapmap51585-BTA-32601 0.02 61510409
1 BTA-103663-no-rs 0.02 61531292
1 ARS-BFGL-NGS-40229 0.02 61576120
1 ARS-BFGL-NGS-101934 0.02 61622341
1 BTB-02071091 0.02 61643531
1 Hapmap33719-BTA-153081 0.02 61695154
1 Hapmap42400-BTA-102731 0.02 61735168
1 ARS-BFGL-NGS-91410 0.02 61810899
1 Hapmap23096-BTA-159937 0.02 61975166
1 BTB-01806856 0.02 61996997
1 Hapmap39200-BTA-32607 0.02 62048372
1 Hapmap38640-BTA-92406 0.02 62093834
1 BTA-32620-no-rs 0.02 62117360
1 BTA-32604-no-rs 0.02 62165667
1 BTB-00031464 0.02 62222114
1 BTB-00031535 0.02 62252987
1 ARS-BFGL-NGS-42248 0.02 62284345
1 ARS-BFGL-NGS-102719 0.02 62320109
1 BTB-00031657 0.02 62343808
1 BFGL-NGS-115080 0.02 62372883
1 BFGL-NGS-114995 0.02 62403178
1 ARS-BFGL-NGS-100977 0.02 62440947
1 BTB-01665387 0.02 62476873
1 ARS-BFGL-NGS-14335 0.02 62513853
1 BTB-01506507 0.02 62542614
1 ARS-BFGL-NGS-106011 0.02 62574517
1 BTB-01285049 0.02 62614332
1 BFGL-NGS-112682 0.02 62669561
1 Hapmap60296-rs29016002 0.02 62699329
1 Hapmap49510-BTA-17452 0.02 62771166
1 BTA-32633-no-rs 0.02 62812411
1 BTA-02064-no-rs 0.02 62835668
1 BTB-00031779 0.02 62858897
1 ARS-BFGL-NGS-4583 0.02 62903412
1 BTA-108948-no-rs 0.02 62929869
1 Hapmap24328-BTA-108938 0.02 62960293
1 BTA-101821-no-rs 0.02 63016596
1 BFGL-NGS-116361 0.02 63091252
1 Hapmap49061-BTA-122268 0.02 63127796
1 ARS-BFGL-NGS-44433 0.02 63186585
1 Hapmap44333-BTA-104611 0.02 63212688
1 ARS-BFGL-NGS-105436 0.02 63337091
1 ARS-BFGL-NGS-3132 0.02 63417457
1 BTB-00640138 0.02 63463435
1 ARS-BFGL-NGS-101996 0.02 63508273
1 BTB-00639971 0.02 63533709
1 Hapmap31089-BTA-130737 0.02 63597057
1 Hapmap46935-BTA-113728 0.02 63641735
1 BTB-01687826 0.02 63665038
1 BTB-01687859 0.02 63690712
1 BTB-00639914 0.02 63711675
1 Hapmap51521-BTA-92920 0.02 63778406
1 ARS-BFGL-NGS-31791 0.02 63824038
1 ARS-BFGL-NGS-27619 0.02 63842651
1 BTB-00450945 0.02 63868362
1 BTB-00450962 0.02 63894206
1 BTB-00450984 0.02 63923415
1 UA-IFASA-9174 0.02 63961901
1 BTB-00451094 0.02 63998564
1 BTB-00033025 0.02 64037101
1 ARS-BFGL-NGS-10860 0.02 64061545
1 BTB-00033060 0.02 64099867
1 ARS-BFGL-NGS-71757 0.02 64136117
1 BTB-00033090 0.02 64157340
1 Hapmap31536-BTA-34573 0.02 64187328
1 BTB-00033167 0.02 64235733
1 ARS-BFGL-NGS-15927 0.02 64279218
1 BFGL-NGS-112971 0.02 64323242
1 BTB-00026837 0.02 64357994
1 Hapmap31713-BTA-124020 0.02 64392671
1 ARS-BFGL-NGS-33635 0.02 64454303
1 BTB-00027047 0.02 64475807
1 BTB-00027056 0.02 64498591
1 BTA-15412-no-rs 0.02 64543457
1 Hapmap45865-BTA-15414 0.02 64575256
1 BFGL-NGS-112600 0.02 64598734
1 ARS-BFGL-NGS-36873 0.02 64624744
1 BTB-00027149 0.02 64651373
1 BTB-00027170 0.02 64679347
1 BTB-00027201 0.02 64708645
1 ARS-BFGL-NGS-54090 0.02 64779908
1 BTB-00027298 0.02 64803366
1 BTB-00027332 0.02 64836265
1 BTB-00027405 0.02 64865264
1 Hapmap42852-BTA-15416 0.02 64891696
1 BTB-00027409 0.02 64926096
1 Hapmap32539-BTA-124026 0.02 64949303
1 Hapmap55251-rs29014781 0.02 64993403
1 BTA-15421-no-rs 0.02 65032750
1 BTB-00027516 0.02 65138715
1 ARS-BFGL-NGS-61496 0.02 65189943
1 ARS-BFGL-NGS-83021 0.02 65306930
1 BFGL-NGS-111406 0.02 65337630
1 BTB-00027583 0.02 65361660
1 BTB-02069463 0.02 65386566
1 ARS-BFGL-NGS-3996 0.02 65490682
1 BFGL-NGS-115763 0.02 65509180
1 ARS-BFGL-NGS-43799 0.02 65559251
1 Hapmap40403-BTA-15429 0.02 65600816
1 ARS-BFGL-BAC-19439 0.02 65623265
1 ARS-BFGL-BAC-19440 0.02 65713678
1 BTB-00027638 0.02 65738443
1 BFGL-NGS-111569 0.02 65768279
1 ARS-BFGL-NGS-61672 0.02 65821373
1 Hapmap39399-BTA-33610 0.02 65854594
1 Hapmap40951-BTA-33609 0.02 65889366
1 ARS-BFGL-NGS-35041 0.02 65971933
1 ARS-BFGL-NGS-38335 0.02 65998447
1 BTA-33604-no-rs 0.02 66036526
1 BFGL-NGS-117561 0.02 66064424
1 ARS-BFGL-NGS-14087 0.02 66090271
1 Hapmap54041-ss46526276 0.02 66128120
1 ARS-BFGL-NGS-36705 0.02 66166335
1 Hapmap51211-BTA-33586 0.02 66235665
1 Hapmap31714-BTA-124164 0.02 66351823
1 ARS-BFGL-NGS-103348 0.02 66418214
1 BTB-00032674 0.02 66450813
1 BTB-00032648 0.02 66482859
1 BTB-00033186 0.02 66527630
1 Hapmap25638-BTA-33585 0.02 66558972
1 ARS-BFGL-NGS-4572 0.02 66579816
1 BTB-00032574 0.02 66624777
1 ARS-BFGL-NGS-6075 0.02 66653837
1 BTB-00026096 0.02 66677867
1 BTB-00026110 0.02 66699353
1 BTA-31636-no-rs 0.02 66786681
1 BTA-05186-no-rs 0.02 66849304
1 BTB-00028704 0.02 66878469
1 Hapmap29526-BTA-124137 0.02 67010389
1 ARS-BFGL-NGS-3449 0.02 67056370
1 UA-IFASA-7116 0.02 67098184
1 BTB-00032205 0.02 67130099
1 BTB-00032200 0.02 67160040
1 BTB-00032163 0.02 67188910
1 BTB-00032153 0.02 67210163
1 ARS-BFGL-NGS-56081 0.02 67237211
1 Hapmap58284-rs29018937 0.02 67285109
1 BFGL-NGS-119133 0.02 67298954
1 ARS-BFGL-NGS-39596 0.02 67329260
1 Hapmap41826-BTA-31654 0.02 67352998
1 BFGL-NGS-113914 0.02 67382807
1 BTA-33571-no-rs 0.02 67450305
1 ARS-BFGL-NGS-77553 0.02 67472946
1 ARS-BFGL-NGS-24753 0.02 67508986
1 BFGL-NGS-117312 0.02 67557940
1 BFGL-NGS-119713 0.02 67594670
1 ARS-BFGL-NGS-4503 0.02 67632423
1 Hapmap59754-rs29024892 0.02 67652574
1 BTB-01736179 0.02 67673825
1 ARS-BFGL-NGS-27724 0.02 67693748
1 BTA-34599-no-rs 0.02 67771637
1 ARS-BFGL-NGS-7521 0.02 67825449
1 ARS-BFGL-BAC-3570 0.02 67851264
1 Hapmap46988-BTA-34591 0.02 67881025
1 BFGL-NGS-111491 0.02 67934645
1 ARS-BFGL-NGS-9429 0.02 67984485
1 Hapmap50666-BTA-34589 0.02 68010305
1 ARS-BFGL-NGS-73800 0.02 68035540
1 ARS-BFGL-NGS-72247 0.02 68062752
1 Hapmap39647-BTA-34584 0.02 68087538
1 ARS-BFGL-NGS-31379 0.02 68376406
1 ARS-BFGL-NGS-19470 0.02 68449261
1 Hapmap59979-rs29025402 0.02 68478316
1 ARS-BFGL-NGS-35021 0.02 68509116
1 ARS-BFGL-NGS-26771 0.02 68536353
1 ARS-BFGL-NGS-100745 0.02 68566485
1 BTA-120514-no-rs 0.02 68591241
1 Hapmap54911-rs29023069 0.02 68658610
1 BFGL-NGS-118460 0.02 68733586
1 BFGL-NGS-118306 0.02 68740284
1 ARS-BFGL-NGS-109126 0.02 68766537
1 BFGL-NGS-114985 0.02 68799454
1 BTA-104019-no-rs 0.02 68854409
1 BTA-104027-no-rs 0.02 68874485
1 BFGL-NGS-115898 0.02 68901089
1 ARS-BFGL-NGS-59612 0.02 68949720
1 Hapmap38055-BTA-120751 0.02 68989631
1 ARS-BFGL-NGS-30730 0.02 69035285
1 ARS-BFGL-NGS-40924 0.02 69108729
1 BTA-33563-no-rs 0.02 69136021
1 ARS-BFGL-NGS-41287 0.02 69175124
1 Hapmap59820-rs29019798 0.02 69206508
1 BTA-33557-no-rs 0.02 69293226
1 BFGL-NGS-110495 0.02 69319550
1 UA-IFASA-5307 0.02 69351961
1 ARS-BFGL-NGS-62687 0.02 69383406
1 BFGL-NGS-111716 0.02 69420799
1 ARS-BFGL-NGS-104241 0.02 69460175
1 ARS-BFGL-NGS-34399 0.02 69590357
1 Hapmap30498-BTA-124121 0.02 69616169
1 BFGL-NGS-111271 0.02 69675077
1 BFGL-NGS-111283 0.02 69707547
1 ARS-BFGL-NGS-93742 0.02 69737358
1 Hapmap29367-BTA-159930 0.02 69798834
1 BTA-32647-no-rs 0.02 69837130
1 Hapmap31066-BTA-124117 0.02 69857270
1 ARS-BFGL-NGS-103803 0.02 69922379
1 Hapmap41227-BTA-32644 0.02 69990220
1 BTA-32640-no-rs 0.02 70035728
1 Hapmap39468-BTA-120746 0.02 70062325
1 BTA-32637-no-rs 0.02 70104296
1 BTB-00031796 0.02 70169214
1 Hapmap59145-ss46526952 0.02 70304220
1 Hapmap48672-BTA-17044 0.02 70315734
1 BTA-86103-no-rs 0.02 70379441
1 Hapmap50667-BTA-34616 0.02 70445823
1 ARS-BFGL-NGS-80523 0.02 70467604
1 BFGL-NGS-119161 0.02 70542462
1 ARS-BFGL-NGS-20101 0.02 70582982
1 ARS-BFGL-NGS-95516 0.02 70728302
1 ARS-BFGL-NGS-5124 0.02 70762248
1 BFGL-NGS-119936 0.02 70792923
1 ARS-BFGL-BAC-35332 0.02 70847965
1 Hapmap53495-rs29015962 0.02 70869623
1 ARS-BFGL-NGS-97095 0.02 70929800
1 Hapmap43841-BTA-34601 0.02 71003540
1 ARS-BFGL-NGS-49636 0.02 71042800
1 Hapmap40324-BTA-34602 0.02 71102577
1 BTA-34631-no-rs 0.02 71121163
1 ARS-BFGL-NGS-56509 0.02 71241849
1 ARS-BFGL-NGS-16910 0.02 71264740
1 BTA-34638-no-rs 0.02 71300028
1 BTA-120754-no-rs 0.02 71431161
1 ARS-BFGL-NGS-109101 0.02 71451322
1 Hapmap51826-BTA-34625 0.02 71490813
1 BTA-34624-no-rs 0.02 71521251
1 Hapmap60655-rs29025422 0.02 71552658
1 BFGL-NGS-117761 0.02 71580826
1 ARS-BFGL-NGS-37507 0.02 71603161
1 ARS-BFGL-NGS-90994 0.02 71664212
1 BTA-12082-rs29024046 0.02 71729157
1 BTA-90633-no-rs 0.02 71764545
1 BFGL-NGS-118075 0.02 71944834
1 ARS-BFGL-NGS-87873 0.02 71986116
1 ARS-BFGL-NGS-34176 0.02 72076089
1 ARS-BFGL-NGS-78165 0.02 72107712
1 ARS-BFGL-NGS-45476 0.02 72143021
1 BFGL-NGS-117741 0.02 72191830
1 Hapmap42521-BTA-35582 0.02 72238542
1 Hapmap43559-BTA-35576 0.02 72304642
1 ARS-BFGL-NGS-72532 0.02 72347206
1 ARS-BFGL-NGS-103884 0.02 72441393
1 Hapmap52010-BTA-34646 0.02 72464821
1 BFGL-NGS-118725 0.02 72483039
1 BFGL-NGS-118451 0.02 72547095
1 ARS-BFGL-NGS-94206 0.02 72568839
1 BFGL-NGS-112042 0.02 72598753
1 ARS-BFGL-NGS-100698 0.02 72630447
1 ARS-BFGL-NGS-59448 0.02 72664978
1 ARS-BFGL-NGS-25863 0.02 72706123
1 Hapmap41511-BTA-34652 0.02 72762954
1 ARS-BFGL-NGS-4162 0.02 72810423
1 ARS-BFGL-NGS-40388 0.02 72845401
1 BTA-34645-no-rs 0.02 72867278
1 Hapmap40716-BTA-34647 0.02 72958436
1 Hapmap35151-BES4_Contig435_1199 0.02 73027235
1 Hapmap43194-BTA-17905 0.02 73127936
1 Hapmap50160-BTA-93856 0.02 73150007
1 BTA-35604-no-rs 0.02 73191644
1 ARS-BFGL-NGS-39750 0.02 73260835
1 ARS-BFGL-NGS-93288 0.02 73296324
1 ARS-BFGL-NGS-25392 0.02 73325558
1 ARS-BFGL-NGS-31642 0.02 73359636
1 Hapmap42919-BTA-35600 0.02 73391732
1 ARS-BFGL-BAC-73 0.02 73429968
1 ARS-BFGL-BAC-32073 0.02 73455814
1 ARS-BFGL-BAC-34001 0.02 73525513
1 BFGL-NGS-114968 0.02 73550967
1 ARS-BFGL-NGS-53144 0.02 73587969
1 ARS-BFGL-NGS-23062 0.02 73616573
1 ARS-BFGL-NGS-104306 0.02 73655748
1 ARS-BFGL-NGS-93801 0.02 73705795
1 ARS-BFGL-NGS-32169 0.02 73742854
1 ARS-BFGL-BAC-36572 0.02 73764107
1 BTA-35627-no-rs 0.02 73798704
1 BTA-35628-no-rs 0.02 73827504
1 UA-IFASA-4774 0.02 73870443
1 BFGL-NGS-114627 0.02 73900697
1 BTA-35631-no-rs 0.02 73946311
1 ARS-BFGL-NGS-64511 0.02 73980400
1 ARS-BFGL-NGS-7099 0.02 74005239
1 Hapmap39914-BTA-35633 0.02 74051286
1 Hapmap38109-BTA-36588 0.02 74100385
1 Hapmap33656-BTA-124230 0.02 74163415
1 BTA-36593-no-rs 0.02 74270841
1 ARS-BFGL-NGS-90496 0.02 74409348
1 ARS-BFGL-NGS-4924 0.02 74437508
1 ARS-BFGL-NGS-14026 0.02 74593220
1 Hapmap26468-BTA-160919 0.02 74647263
1 ARS-BFGL-NGS-37438 0.02 74669091
1 ARS-BFGL-NGS-81861 0.02 74694071
1 Hapmap39889-BTA-114934 0.02 74749993
1 ARS-BFGL-NGS-37067 0.02 74760936
1 Hapmap51396-BTA-114937 0.02 74803780
1 Hapmap60658-rs29025870 0.02 74865534
1 Hapmap51567-BTA-17154 0.02 74900483
1 Hapmap35190-BES10_Contig762_2071 0.02 74968450
1 Hapmap25308-BTA-153014 0.02 75039868
1 BFGL-NGS-116528 0.02 75100944
1 ARS-BFGL-NGS-34525 0.02 75122596
1 ARS-BFGL-NGS-15456 0.02 75154908
1 Hapmap50897-BTA-14167 0.02 75201214
1 ARS-BFGL-BAC-31478 0.02 75227988
1 Hapmap39961-BTA-100527 0.02 75332498
1 Hapmap59172-rs29012834 0.02 75417417
1 Hapmap26435-BTA-152318 0.02 75440703
1 ARS-BFGL-NGS-64672 0.02 75770122
1 Hapmap42898-BTA-28764 0.02 75817110
1 BTA-28763-no-rs 0.02 75857976
1 ARS-BFGL-NGS-30137 0.02 75905406
1 ARS-BFGL-NGS-41839 0.02 75940810
1 ARS-BFGL-BAC-31487 0.02 75995329
1 Hapmap51363-BTA-97517 0.02 76043613
1 Hapmap44063-BTA-36599 0.02 76131636
1 ARS-BFGL-NGS-1406 0.02 76154414
1 ARS-BFGL-NGS-54199 0.02 76190395
1 BTA-95639-no-rs 0.02 76228840
1 BTA-95638-no-rs 0.02 76258153
1 ARS-BFGL-BAC-31482 0.02 76311568
1 BTA-116098-no-rs 0.02 76342336
1 BTA-18708-no-rs 0.02 76418651
1 Hapmap50334-BTA-36619 0.02 76479999
1 ARS-BFGL-NGS-34347 0.02 76536305
1 Hapmap44231-BTA-36623 0.02 76749896
1 BTA-36624-no-rs 0.02 76790381
1 Hapmap34720-BES7_Contig462_688 0.02 76824386
1 ARS-BFGL-NGS-4661 0.02 76864038
1 Hapmap25593-BTA-151723 0.02 76960935
1 ARS-BFGL-NGS-92711 0.02 76983686
1 Hapmap42923-BTA-36604 0.02 77026325
1 ARS-BFGL-BAC-34664 0.02 77100349
1 ARS-BFGL-NGS-80187 0.02 77147562
1 ARS-BFGL-NGS-76454 0.02 77214322
1 Hapmap33573-BTA-124252 0.02 77257264
1 Hapmap41244-BTA-36610 0.02 77432513
1 ARS-BFGL-NGS-73801 0.02 77471752
1 Hapmap48729-BTA-36615 0.02 77526982
1 Hapmap58919-rs29009958 0.02 77577107
1 ARS-BFGL-NGS-56146 0.02 77630471
1 BTA-36640-no-rs 0.02 77833721
1 Hapmap47773-BTA-89713 0.02 77908490
1 Hapmap39375-BTA-112108 0.02 78014731
1 Hapmap47180-BTA-112104 0.02 78076878
1 ARS-BFGL-NGS-13617 0.02 78203393
1 Hapmap26500-BTA-37512 0.02 78328830
1 ARS-BFGL-BAC-31500 0.02 78357570
1 BTA-37493-no-rs 0.02 78392502
1 BTB-00034904 0.02 78416623
1 BTA-37492-no-rs 0.02 78460654
1 BTB-00034886 0.02 78484296
1 BTA-37489-no-rs 0.02 78509875
1 ARS-BFGL-NGS-47287 0.02 78544712
1 BFGL-NGS-119431 0.02 78566994
1 ARS-BFGL-BAC-33415 0.02 78589849
1 BTB-00034743 0.02 78615042
1 Hapmap43564-BTA-36647 0.02 78638839
1 BTB-00034692 0.02 78692653
1 Hapmap40722-BTA-36642 0.02 78726767
1 BTA-112299-no-rs 0.02 78753028
1 BTB-00034595 0.02 78801209
1 BFGL-NGS-111725 0.02 78858007
1 ARS-BFGL-NGS-25522 0.02 78908244
1 BTB-00034522 0.02 78942910
1 ARS-BFGL-NGS-77877 0.02 78987256
1 BTB-00034392 0.02 79019195
1 Hapmap60527-rs29019904 0.02 79057198
1 BTB-00034294 0.02 79083358
1 Hapmap27043-BTA-36631 0.02 79086290
1 ARS-BFGL-NGS-108728 0.02 79138994
1 BTB-00034221 0.02 79176709
1 Hapmap51218-BTA-36630 0.02 79214589
1 BTB-00034202 0.02 79256587
1 Hapmap49586-BTA-36632 0.02 79286148
1 ARS-BFGL-NGS-106728 0.02 79340691
1 ARS-BFGL-NGS-24966 0.02 79374021
1 ARS-BFGL-NGS-44036 0.02 79409269
1 ARS-BFGL-NGS-68451 0.02 79436168
1 BFGL-NGS-113198 0.02 79475775
1 Hapmap51438-BTA-37566 0.02 79498896
1 BFGL-NGS-111888 0.02 79556169
1 BTB-00036018 0.02 79613153
1 ARS-BFGL-NGS-100951 0.02 79656827
1 BTA-37567-no-rs 0.02 79697669
1 Hapmap41250-BTA-38429 0.02 79732496
1 ARS-BFGL-NGS-13183 0.02 79752962
1 ARS-BFGL-NGS-38958 0.02 79796701
1 ARS-BFGL-NGS-22536 0.02 79868007
1 BTB-00036138 0.02 79947699
1 BTB-00036147 0.02 79991709
1 Hapmap50131-BTA-85559 0.02 80029410
1 ARS-BFGL-NGS-103850 0.02 80072900
1 ARS-BFGL-NGS-1768 0.02 80104805
1 ARS-BFGL-NGS-19741 0.02 80150458
1 BTB-01411638 0.02 80178541
1 ARS-BFGL-NGS-1514 0.02 80213993
1 ARS-BFGL-NGS-15671 0.02 80241011
1 ARS-BFGL-NGS-79990 0.02 80263426
1 ARS-BFGL-NGS-30156 0.02 80387362
1 BTA-38441-no-rs 0.02 80472867
1 ARS-BFGL-NGS-44794 0.02 80494002
1 BTA-38445-no-rs 0.02 80521436
1 BTA-01205-rs29012172 0.02 80543561
1 ARS-BFGL-NGS-26946 0.02 80572622
1 Hapmap43250-BTA-37524 0.02 80616544
1 BTB-00035080 0.02 80642791
1 BTA-37523-no-rs 0.02 80670496
1 Hapmap44539-BTA-37518 0.02 80697971
1 UA-IFASA-6360 0.02 80716917
1 BTA-39534-no-rs 0.02 80738903
1 Hapmap47934-BTA-38431 0.02 80759103
1 ARS-BFGL-NGS-96340 0.02 80807626
1 BTA-39532-no-rs 0.02 80838254
1 Hapmap49149-BTA-39529 0.02 80870154
1 ARS-BFGL-NGS-41472 0.02 80901579
1 Hapmap14994-rs29012500 0.02 80943858
1 Hapmap41856-BTA-39501 0.02 80954219
1 ARS-BFGL-NGS-78633 0.02 80973247
1 BFGL-NGS-112626 0.02 81058667
1 Hapmap53238-rs29021199 0.02 81116124
1 BTA-39503-no-rs 0.02 81140283
1 ARS-BFGL-NGS-17054 0.02 81161770
1 BTA-39510-no-rs 0.02 81189508
1 ARS-BFGL-NGS-106454 0.02 81223128
1 BFGL-NGS-116286 0.02 81259066
1 ARS-BFGL-NGS-71379 0.02 81304309
1 Hapmap42929-BTA-39525 0.02 81338158
1 BTA-39523-no-rs 0.02 81363175
1 BTA-39521-no-rs 0.02 81393378
1 BTA-39518-no-rs 0.02 81434297
1 ARS-BFGL-NGS-56254 0.02 81462255
1 Hapmap51440-BTA-39517 0.02 81497331
1 BTB-01187540 0.02 81612603
1 Hapmap55227-rs29009709 0.02 81638737
1 BTB-01777594 0.02 81666444
1 Hapmap41177-BTA-120413 0.02 81691207
1 BTB-01187501 0.02 81726341
1 Hapmap47824-BTA-107197 0.02 81753932
1 Hapmap53346-ss46526210 0.02 81785801
1 ARS-BFGL-NGS-61854 0.02 81825643
1 BTB-01187418 0.02 81870667
1 ARS-BFGL-NGS-50379 0.02 81901564
1 Hapmap54984-rs29020611 0.02 81947399
1 ARS-BFGL-NGS-55109 0.02 81984617
1 BTA-107210-no-rs 0.02 82022423
1 BTB-01187109 0.02 82045403
1 BTA-107196-no-rs 0.02 82078101
1 BTB-00035766 0.02 82120295
1 Hapmap42233-BTA-49670 0.02 82169208
1 BFGL-NGS-117075 0.02 82246937
1 ARS-BFGL-NGS-19217 0.02 82296679
1 Hapmap30916-BTA-91383 0.02 82318780
1 BFGL-NGS-111849 0.02 82342361
1 BTB-01059241 0.02 82403950
1 Hapmap49142-BTA-38495 0.02 82451199
1 Hapmap27573-BTA-124304 0.02 82471849
1 BTA-38502-no-rs 0.02 82546478
1 ARS-BFGL-NGS-14913 0.02 82567701
1 ARS-BFGL-NGS-68869 0.02 82622662
1 ARS-BFGL-NGS-98669 0.02 82647337
1 ARS-BFGL-NGS-27858 0.02 82671879
1 ARS-BFGL-NGS-27316 0.02 82698264
1 Hapmap40421-BTA-39479 0.02 82726998
1 ARS-BFGL-NGS-69661 0.02 82748588
1 BTB-00037209 0.02 82771079
1 BTA-39489-no-rs 0.02 82794640
1 ARS-BFGL-NGS-64298 0.02 82828798
1 ARS-BFGL-NGS-2950 0.02 82863206
1 BTB-00036349 0.02 82912549
1 ARS-BFGL-NGS-5044 0.02 82964497
1 ARS-BFGL-NGS-35667 0.02 82998503
1 ARS-BFGL-NGS-64789 0.02 83054940
1 ARS-BFGL-NGS-57025 0.02 83094734
1 ARS-BFGL-NGS-25172 0.02 83126781
1 Hapmap23583-BTA-124292 0.02 83168084
1 BFGL-NGS-111457 0.02 83191508
1 Hapmap41853-BTA-38436 0.02 83240093
1 BTB-01764839 0.02 83285265
1 Hapmap49141-BTA-38455 0.02 83419945
1 BFGL-NGS-116572 0.02 83451224
1 Hapmap39022-BTA-38447 0.02 83471864
1 ARS-BFGL-NGS-53869 0.02 83528794
1 Hapmap41527-BTA-38460 0.02 83549312
1 ARS-BFGL-BAC-27363 0.02 83679752
1 Hapmap40527-BTA-38457 0.02 83733028
1 Hapmap52416-rs29016842 0.02 83797085
1 ARS-BFGL-NGS-104692 0.02 83867036
1 Hapmap57391-rs29026905 0.02 83913616
1 BTB-00036641 0.02 83927762
1 BTB-00036444 0.02 83985298
1 Hapmap51899-BTA-38469 0.02 84011974
1 BTB-01702174 0.02 84063889
1 BTB-01702150 0.02 84088464
1 ARS-BFGL-NGS-92094 0.02 84114134
1 Hapmap57884-rs29026697 0.02 84157419
1 ARS-BFGL-NGS-22690 0.02 84201880
1 BTB-01431374 0.02 84223108
1 ARS-BFGL-NGS-4047 0.02 84256631
1 ARS-BFGL-NGS-16561 0.02 84292526
1 BTB-01431442 0.02 84321487
1 Hapmap47779-BTA-92798 0.02 84352709
1 Hapmap38311-BTA-39536 0.02 84438651
1 BTB-00038173 0.02 84477915
1 BTA-39546-no-rs 0.02 84485813
1 Hapmap44071-BTA-39540 0.02 84541360
1 BFGL-NGS-118640 0.02 84627607
1 BTB-00038184 0.02 84677163
1 BTA-123214-no-rs 0.02 84743207
1 BTB-00038398 0.02 84831403
1 BTA-39548-no-rs 0.02 84857924
1 Hapmap40679-BTA-122761 0.02 84863141
1 Hapmap55404-rs29024815 0.02 84964665
1 BTB-00038421 0.02 85113299
1 Hapmap33711-BTA-124326 0.02 85195838
1 ARS-BFGL-BAC-33752 0.02 85265465
1 BFGL-NGS-117410 0.02 85344770
1 Hapmap23258-BTA-124332 0.02 85375099
1 Hapmap42933-BTA-40454 0.02 85402547
1 Hapmap40730-BTA-40453 0.02 85456384
1 ARS-BFGL-NGS-54077 0.02 85569041
1 BTB-00038446 0.02 85620379
1 BTA-09013-no-rs 0.02 85667982
1 BTB-00037084 0.02 85690614
1 ARS-BFGL-NGS-58323 0.02 85718445
1 BTB-00037008 0.02 85794184
1 BTB-00037001 0.02 85934318
1 ARS-BFGL-BAC-34208 0.02 86014034
1 Hapmap43254-BTA-38489 0.02 86084979
1 BTA-38487-no-rs 0.02 86112049
1 BTB-00036985 0.02 86139749
1 BTB-00036965 0.02 86206660
1 BFGL-NGS-115710 0.02 86259821
1 Hapmap48736-BTA-38482 0.02 86306544
1 BTB-00036914 0.02 86335845
1 ARS-BFGL-NGS-72201 0.02 86417527
1 ARS-BFGL-NGS-82014 0.02 86441424
1 BTB-00036683 0.02 86482627
1 BFGL-NGS-110543 0.02 86528737
1 BTB-00036784 0.02 86549745
1 Hapmap45277-BTA-38474 0.02 86571554
1 BTA-38473-no-rs 0.02 86592641
1 BTA-38476-no-rs 0.02 86629976
1 ARS-BFGL-NGS-22301 0.02 86678455
1 BTA-24439-no-rs 0.02 86716784
1 ARS-BFGL-BAC-6363 0.02 86761724
1 Hapmap52334-rs29027507 0.02 86822923
1 BTB-01923743 0.02 86874713
1 BTA-40478-no-rs 0.02 86903921
1 ARS-BFGL-NGS-13673 0.02 87079734
1 ARS-BFGL-NGS-20558 0.02 87087697
1 ARS-BFGL-BAC-33122 0.02 87125479
1 ARS-BFGL-NGS-30991 0.02 87182606
1 BTB-02052555 0.02 87232599
1 Hapmap59015-rs29021588 0.02 87267059
1 BTB-00038588 0.02 87308468
1 BTB-00038586 0.02 87357915
1 Hapmap49096-BTA-25573 0.02 87418382
1 BTA-13139-rs29018103 0.02 87468174
1 BTB-01293857 0.02 87496097
1 BTB-01858021 0.02 87522839
1 ARS-BFGL-NGS-152 0.02 87569314
1 Hapmap44359-BTA-25574 0.02 87606521
1 BTA-25575-no-rs 0.02 87669735
1 ARS-BFGL-NGS-105257 0.02 87690560
1 Hapmap27233-BTA-162669 0.02 87720506
1 Hapmap47477-BTA-103865 0.02 87746309
1 BTA-103871-no-rs 0.02 87782115
1 Hapmap54455-rs29016036 0.02 87813075
1 BFGL-NGS-114428 0.02 87846459
1 Hapmap57808-rs29009859 0.02 87862756
1 Hapmap47817-BTA-104461 0.02 87901126
1 BTB-00039314 0.02 87975679
1 BTB-01837725 0.02 88002624
1 BTB-01837777 0.02 88028323
1 BTB-00039253 0.02 88057073
1 BFGL-NGS-112470 0.02 88083915
1 Hapmap54781-rs29010500 0.02 88134095
1 Hapmap27046-BTA-40513 0.02 88174377
1 BTA-40510-no-rs 0.02 88302456
1 Hapmap23067-BTA-124363 0.02 88340643
1 BTA-40495-no-rs 0.02 88363731
1 BTA-40493-no-rs 0.02 88460286
1 Hapmap58015-rs29026448 0.02 88487361
1 Hapmap33838-BES2_Contig218_781 0.02 88513854
1 BTA-40481-no-rs 0.02 88577745
1 BTB-01195945 0.02 88648410
1 BTA-108728-no-rs 0.02 88669190
1 BTB-01195902 0.02 88789936
1 BTB-01196345 0.02 88833746
1 Hapmap51798-BTA-108723 0.02 88939622
1 BTB-01196514 0.02 88957851
1 ARS-BFGL-NGS-94042 0.02 88991198
1 Hapmap27729-BTA-108726 0.02 89039154
1 ARS-BFGL-NGS-16663 0.02 89061443
1 BTB-01196862 0.02 89078478
1 BTB-01196775 0.02 89129398
1 BTB-01196519 0.02 89177033
1 BTB-00040563 0.02 89205792
1 BTB-00040624 0.02 89238473
1 BTA-119425-no-rs 0.02 89285139
1 BTB-01401158 0.02 89314632
1 Hapmap51342-BTA-88730 0.02 89347764
1 UA-IFASA-7467 0.02 89368753
1 BTA-88734-no-rs 0.02 89399286
1 BTB-01401420 0.02 89424379
1 ARS-BFGL-NGS-107398 0.02 89451619
1 Hapmap51446-BTA-41504 0.02 89488980
1 ARS-BFGL-NGS-23253 0.02 89511950
1 Hapmap27148-BTA-124406 0.02 89552038
1 ARS-BFGL-NGS-29136 0.02 89635871
1 Hapmap33264-BTA-41499 0.02 89678371
1 ARS-BFGL-NGS-25311 0.02 89731912
1 BTB-00041036 0.02 89772266
1 BTA-41494-no-rs 0.02 89812488
1 Hapmap51445-BTA-41490 0.02 89858635
1 BTA-41484-no-rs 0.02 89899605
1 ARS-BFGL-NGS-3794 0.02 89927023
1 BTB-00040808 0.02 89966626
1 Hapmap41534-BTA-41482 0.02 89999918
1 ARS-BFGL-NGS-78317 0.02 90053624
1 ARS-BFGL-NGS-29444 0.02 90073671
1 BTA-41479-no-rs 0.02 90124818
1 BTA-41478-no-rs 0.02 90183447
1 ARS-BFGL-NGS-12933 0.02 90257899
1 ARS-BFGL-NGS-11919 0.02 90282726
1 ARS-BFGL-BAC-36098 0.02 90310816
1 Hapmap48236-BTA-17964 0.02 90333726
1 Hapmap60827-rs29019866 0.02 90376883
1 Hapmap46543-BTA-94613 0.02 90420091
1 Hapmap49986-BTA-41525 0.02 90446528
1 ARS-BFGL-NGS-21075 0.02 90501988
1 Hapmap30020-BTA-150228 0.02 90538876
1 BTA-94619-no-rs 0.02 90571232
1 Hapmap54568-rs29010311 0.02 90614084
1 BTA-94612-no-rs 0.02 90644357
1 Hapmap28877-BTA-24431 0.02 90679711
1 BTA-24432-no-rs 0.02 90706409
1 Hapmap44640-BTA-24435 0.02 90730604
1 Hapmap55511-rs29010538 0.02 90754818
1 BTB-01331667 0.02 90782317
1 BTB-01331698 0.02 90826659
1 BTB-01331738 0.02 90872258
1 ARS-BFGL-NGS-60701 0.02 90914823
1 Hapmap27463-BTA-162240 0.02 90991996
1 BTB-01846098 0.02 91024576
1 BTA-24073-no-rs 0.02 91106410
1 Hapmap41804-BTA-24071 0.02 91126741
1 ARS-BFGL-NGS-67044 0.02 91154855
1 ARS-BFGL-BAC-36910 0.02 91222369
1 BTB-01342372 0.02 91323212
1 ARS-BFGL-BAC-36911 0.02 91354740
1 BTB-01342251 0.02 91373188
1 ARS-BFGL-NGS-20424 0.02 91421140
1 BFGL-NGS-115400 0.02 91469777
1 Hapmap33028-BTA-147613 0.02 91489898
1 BTB-01762784 0.02 91572724
1 BTB-01762766 0.02 91594460
1 BTB-01211220 0.02 91635562
1 Hapmap34097-BES3_Contig167_336 0.02 91649125
1 BTB-01331303 0.02 91697037
1 BTB-01748272 0.02 91731782
1 BTA-118144-no-rs 0.02 91766757
1 BTA-112211-no-rs 0.02 91788631
1 BTA-24325-no-rs 0.02 91837917
1 BTB-01331221 0.02 91872305
1 BTB-01331173 0.02 91912852
1 BTA-111165-no-rs 0.02 91952247
1 Hapmap47178-BTA-111157 0.02 92026007
1 BTA-111161-no-rs 0.02 92060411
1 ARS-BFGL-NGS-39699 0.02 92144888
1 Hapmap26451-BTA-156064 0.02 92180249
1 Hapmap52705-rs29019397 0.02 92213448
1 ARS-BFGL-NGS-23990 0.02 92252693
1 Hapmap54865-rs29015706 0.02 92313690
1 BTA-17925-no-rs 0.02 92423868
1 Hapmap34541-BES11_Contig293_887 0.02 92460708
1 BTA-17923-no-rs 0.02 92525446
1 Hapmap53960-rs29016796 0.02 92569812
1 BTA-17929-no-rs 0.02 92636677
1 BTA-17930-no-rs 0.02 92724734
1 Hapmap40307-BTA-42417 0.02 92804977
1 BTA-07846-rs29027508 0.02 92832139
1 Hapmap25356-BTA-42424 0.02 92928358
1 Hapmap50358-BTA-42427 0.02 92956290
1 ARS-BFGL-NGS-40011 0.02 93022493
1 Hapmap42562-BTA-48245 0.02 93121106
1 ARS-BFGL-NGS-107347 0.02 93155492
1 BTA-48243-no-rs 0.02 93192863
1 Hapmap41001-BTA-48148 0.02 93259918
1 Hapmap61079-rs29013410 0.02 93331954
1 Hapmap42952-BTA-48143 0.02 93393894
1 ARS-BFGL-BAC-36882 0.02 93492201
1 ARS-BFGL-BAC-36880 0.02 93529329
1 Hapmap49190-BTA-48142 0.02 93566549
1 ARS-BFGL-BAC-36877 0.02 93608594
1 Hapmap55432-rs29009621 0.02 93655137
1 BTA-121233-no-rs 0.02 93679738
1 Hapmap33610-BTA-50593 0.02 93741018
1 Hapmap42235-BTA-50604 0.02 93776417
1 BTB-00768631 0.02 93807825
1 Hapmap24383-BTA-158893 0.02 93915352
1 BTB-01087150 0.02 93944933
1 BTB-01087130 0.02 93969397
1 Hapmap42095-BTA-120006 0.02 94020396
1 ARS-BFGL-NGS-14083 0.02 94073964
1 ARS-BFGL-NGS-104582 0.02 94095865
1 ARS-BFGL-NGS-106939 0.02 94127274
1 BTB-01086885 0.02 94173135
1 ARS-BFGL-NGS-80214 0.02 94203524
1 BTB-01086841 0.02 94224147
1 BTB-01086812 0.02 94265532
1 BTB-01086804 0.02 94294866
1 BTB-01086791 0.02 94322839
1 Hapmap40301-BTA-119986 0.02 94371999
1 Hapmap27891-BTA-158889 0.02 94406962
1 Hapmap41451-BTA-119981 0.02 94479405
1 BFGL-NGS-113387 0.02 94529358
1 BTB-01591692 0.02 94575756
1 BTB-01086542 0.02 94592981
1 Hapmap58800-rs29016980 0.02 94621802
1 ARS-BFGL-NGS-83934 0.02 94649960
1 Hapmap52675-rs29021342 0.02 94704157
1 ARS-BFGL-NGS-25039 0.02 94741809
1 Hapmap48635-BTA-118353 0.02 94834904
1 ARS-BFGL-BAC-36902 0.02 94911931
1 BTA-122559-no-rs 0.02 94945982
1 ARS-BFGL-NGS-104619 0.02 94978003
1 BTB-00042026 0.02 95021005
1 BFGL-NGS-111885 0.02 95047070
1 ARS-BFGL-NGS-2011 0.02 95074834
1 ARS-BFGL-NGS-89308 0.02 95138530
1 Hapmap32288-BTA-124469 0.02 95211589
1 Hapmap58062-rs29012621 0.02 95289478
1 ARS-BFGL-NGS-8753 0.02 95400287
1 BTA-05019-no-rs 0.02 95426861
1 BFGL-NGS-110016 0.02 95447638
1 BTA-44237-no-rs 0.02 95483397
1 Hapmap50694-BTA-44240 0.02 95529767
1 BTA-44241-no-rs 0.02 95555798
1 Hapmap59668-rs29015093 0.02 95613223
1 BTA-44249-no-rs 0.02 95702568
1 ARS-BFGL-NGS-104596 0.02 95738842
1 BTA-44254-no-rs 0.02 95783840
1 Hapmap42941-BTA-44265 0.02 95824543
1 BTA-44267-no-rs 0.02 95943448
1 ARS-BFGL-NGS-14357 0.02 96057635
1 Hapmap51902-BTA-44288 0.02 96209839
1 ARS-BFGL-NGS-40587 0.02 96327729
1 Hapmap47007-BTA-43282 0.02 96391241
1 ARS-BFGL-NGS-96389 0.02 96428230
1 UA-IFASA-7818 0.02 96462930
1 BTA-43302-no-rs 0.02 96544111
1 ARS-BFGL-NGS-60021 0.02 96568101
1 ARS-BFGL-BAC-31698 0.02 96606871
1 Hapmap38956-BTA-43309 0.02 96633671
1 Hapmap54512-rs29023726 0.02 96657582
1 ARS-BFGL-NGS-19572 0.02 96687491
1 Hapmap49174-BTA-43310 0.02 96725337
1 ARS-BFGL-NGS-4387 0.02 96750770
1 ARS-BFGL-NGS-96411 0.02 96782312
1 ARS-BFGL-NGS-94996 0.02 96804695
1 Hapmap42551-BTA-43327 0.02 96847020
1 BFGL-NGS-112806 0.02 96883032
1 BTA-43335-no-rs 0.02 96909641
1 Hapmap27374-BTA-124435 0.02 96936430
1 ARS-BFGL-NGS-94323 0.02 96985622
1 BTB-01871789 0.02 97048569
1 Hapmap31867-BTA-43339 0.02 97094217
1 BTA-43340-no-rs 0.02 97145061
1 Hapmap40001-BTA-43342 0.02 97169692
1 BTA-43345-no-rs 0.02 97195929
1 BFGL-NGS-119126 0.02 97222864
1 Hapmap27375-BTA-124441 0.02 97269383
1 ARS-BFGL-NGS-72769 0.02 97290085
1 Hapmap39920-BTA-43352 0.02 97313639
1 ARS-BFGL-NGS-34686 0.02 97369223
1 ARS-BFGL-NGS-29866 0.02 97432220
1 Hapmap54106-rs29011049 0.02 97473977
1 Hapmap40109-BTA-120766 0.02 97509984
1 ARS-BFGL-BAC-27186 0.02 97574639
1 BTA-43360-no-rs 0.02 97579409
1 Hapmap46568-BTA-43363 0.02 97606565
1 Hapmap58135-rs29019531 0.02 97668823
1 BFGL-NGS-119866 0.02 97722658
1 Hapmap31069-BTA-124454 0.02 97754165
1 BTB-00042406 0.02 97803813
1 Hapmap55148-rs29025486 0.02 97827590
1 BTB-00042454 0.02 97867006
1 BTB-00042539 0.02 97906228
1 BTB-00042515 0.02 97932909
1 Hapmap44463-BTA-43379 0.02 97954158
1 BTB-00042676 0.02 97983279
1 Hapmap46140-BTA-43381 0.02 98012338
1 BTB-00042694 0.02 98052728
1 Hapmap49178-BTA-44203 0.02 98077035
1 Hapmap49992-BTA-44204 0.02 98109383
1 BTA-44205-no-rs 0.02 98131431
1 BTA-44206-no-rs 0.02 98159556
1 Hapmap43268-BTA-44209 0.02 98190841
1 Hapmap49612-BTA-44210 0.02 98218039
1 ARS-BFGL-NGS-18497 0.02 98267184
1 Hapmap38957-BTA-44222 0.02 98318475
1 Hapmap32784-BTA-124466 0.02 98360161
1 Hapmap43856-BTA-44227 0.02 98397484
1 Hapmap54778-rs29010369 0.02 98441456
1 ARS-USMARC-Parent-DQ404149-no-rs 0.02 98519456
1 BTB-01469883 0.02 98548217
1 BTB-01469847 0.02 98577381
1 BTA-95964-no-rs 0.02 98613206
1 Hapmap57255-rs29022894 0.02 98643658
1 BTB-01832367 0.02 98727666
1 ARS-BFGL-BAC-33742 0.02 98754176
1 BTA-24729-no-rs 0.02 98800156
1 Hapmap41389-BTA-95970 0.02 98844758
1 ARS-BFGL-NGS-29680 0.02 98891736
1 Hapmap38145-BTA-23986 0.02 98972950
1 BTB-01568299 0.02 99061375
1 BTB-01568192 0.02 99108013
1 BTB-01568308 0.02 99164869
1 BTB-00044639 0.02 99201883
1 BTA-45212-no-rs 0.02 99226330
1 Hapmap59492-rs29020368 0.02 99246503
1 Hapmap46219-BTA-45209 0.02 99298802
1 ARS-BFGL-BAC-32921 0.02 99356311
1 BTB-00044397 0.02 99377787
1 Hapmap48767-BTA-45204 0.02 99405467
1 BTA-45203-no-rs 0.02 99442361
1 BTA-45195-no-rs 0.02 99502583
1 ARS-BFGL-NGS-38583 0.02 99556396
1 Hapmap48344-BTA-45183 0.02 99591175
1 BTB-00043898 0.02 99640812
1 ARS-BFGL-NGS-22608 0.02 99690236
1 BTA-45180-no-rs 0.02 99721562
1 Hapmap47302-BTA-45176 0.02 99821855
1 BTB-00043598 0.02 99954275
1 BTB-01631847 0.02 99977402
1 BTB-01631727 0.02 100017444
1 BTB-00043787 0.02 100051542
1 Hapmap49857-BTA-109064 0.02 100057568
1 BTB-00043646 0.02 100068932
1 BTB-00043545 0.02 100079712
1 Hapmap27376-BTA-124483 0.02 100135651
1 ARS-BFGL-NGS-61644 0.02 100172826
1 BTB-01234729 0.02 100248471
1 ARS-BFGL-NGS-97041 0.02 100274104
1 BTB-01234598 0.02 100317144
1 BTB-01234531 0.02 100360375
1 BTB-01234416 0.02 100413835
1 Hapmap32126-BTA-157362 0.02 100457394
1 BTA-115500-no-rs 0.02 100534178
1 Hapmap33240-BTA-157357 0.02 100555633
1 BTB-01234321 0.02 100587596
1 Hapmap41469-BTA-19461 0.02 100624904
1 Hapmap43160-BTA-116211 0.02 100697540
1 BTA-109808-no-rs 0.02 100758274
1 Hapmap39712-BTA-109811 0.02 100804330
1 BTB-01136854 0.02 100885533
1 BTB-01997024 0.02 100929459
1 Hapmap26986-BTA-150618 0.02 100992386
1 Hapmap53234-rs29020933 0.02 101018929
1 Hapmap59854-rs29026147 0.02 101036910
1 BTB-01136812 0.02 101079217
1 BTA-95705-no-rs 0.02 101114647
1 BTA-95685-no-rs 0.02 101179564
1 BTA-95676-no-rs 0.02 101201075
1 BTB-01136480 0.02 101229412
1 BTB-01136517 0.02 101288412
1 BTB-01136347 0.02 101297229
1 Hapmap26420-BTA-148636 0.02 101405629
1 Hapmap28099-BTA-150614 0.02 101487567
1 BTB-01684686 0.02 101550355
1 BTB-01810872 0.02 101606489
1 BTB-00807186 0.02 101673382
1 BTB-00807137 0.02 101694969
1 BTB-00807004 0.02 101745667
1 BTA-51653-no-rs 0.02 101776943
1 BTB-00047321 0.02 101805354
1 ARS-BFGL-NGS-35839 0.02 101827338
1 BTB-00047274 0.02 101876951
1 BTB-00047301 0.02 101909676
1 ARS-BFGL-NGS-11628 0.02 101945112
1 BTA-46150-no-rs 0.02 102029780
1 BTB-00047121 0.02 102052045
1 ARS-BFGL-NGS-54096 0.02 102074327
1 ARS-BFGL-BAC-4585 0.02 102102445
1 BTB-01992706 0.02 102155364
1 BTB-01757785 0.02 102183989
1 Hapmap51453-BTA-45251 0.02 102212721
1 Hapmap42215-BTA-45259 0.02 102226954
1 ARS-BFGL-NGS-20050 0.02 102253503
1 BTB-00046888 0.02 102285916
1 BTB-00046704 0.02 102356910
1 BTB-00046682 0.02 102406311
1 ARS-BFGL-NGS-76111 0.02 102438972
1 Hapmap60166-rs29019307 0.02 102648408
1 BTB-00007274 0.02 102677734
1 BTA-39422-no-rs 0.02 102730128
1 BTB-01582427 0.02 102757281
1 BTB-00006833 0.02 102785073
1 BTA-39419-no-rs 0.02 102790787
1 BTB-00046603 0.02 102829220
1 BTA-39406-no-rs 0.02 102944814
1 BTB-00046514 0.02 103003752
1 BTB-00046483 0.02 103025979
1 BTB-00046543 0.02 103042030
1 Hapmap39785-BTA-85933 0.02 103116803
1 BTB-02074068 0.02 103199436
1 BTB-00045751 0.02 103225824
1 BTB-00045786 0.02 103249973
1 Hapmap32535-BTA-123313 0.02 103348757
1 Hapmap38948-BTA-28757 0.02 103395611
1 BTB-02007023 0.02 103442101
1 BTB-00046247 0.02 103500526
1 BTB-01579733 0.02 103556416
1 BTB-01579794 0.02 103593556
1 BTB-01579839 0.02 103620771
1 Hapmap42893-BTA-27908 0.02 103635097
1 BTB-01831301 0.02 103701806
1 BTB-00045669 0.02 104027958
1 Hapmap38819-BTA-24291 0.02 104110112
1 BTB-01330924 0.02 104185952
1 BTB-01331013 0.02 104230291
1 BTB-01613887 0.02 104260800
1 BTB-01614019 0.02 104302693
1 BFGL-NGS-119528 0.02 104342930
1 BFGL-NGS-112619 0.02 104375139
1 BTB-01995287 0.02 104412335
1 BTB-02031540 0.02 104437262
1 BTB-01776404 0.02 104447162
1 BTB-01776422 0.02 104473412
1 BTB-02073725 0.02 104513657
1 BTB-00045108 0.02 104542529
1 BTB-00045007 0.02 104591294
1 BTB-01690752 0.02 104602582
1 BTB-01690739 0.02 104628614
1 BTB-01690684 0.02 104652943
1 BFGL-NGS-118286 0.02 104675016
1 BTB-00048449 0.02 104720615
1 BTB-00044939 0.02 104746539
1 BTB-01648341 0.02 104778181
1 BFGL-NGS-111126 0.02 104806849
1 BTB-00044897 0.02 104868396
1 BTB-02095892 0.02 104961319
1 BTB-00044677 0.02 105041154
1 BTA-45217-no-rs 0.02 105078034
1 BTB-00044654 0.02 105106104
1 Hapmap44077-BTA-45213 0.02 105142862
1 Hapmap51361-BTA-97011 0.02 105198679
1 ARS-BFGL-NGS-24511 0.02 105273113
1 ARS-BFGL-NGS-73237 0.02 105296906
1 BTB-01412999 0.02 105321234
1 BTA-23128-no-rs 0.02 105368653
1 BFGL-NGS-111524 0.02 105404620
1 Hapmap22938-BTA-148932 0.02 105426176
1 BTB-01808842 0.02 105617934
1 BTB-00048807 0.02 105634701
1 BTB-00048761 0.02 105656107
1 BTB-00048739 0.02 105685079
1 Hapmap55247-rs29011752 0.02 105709961
1 Hapmap54763-rs29012506 0.02 105755594
1 Hapmap13023-BTA-95276 0.02 105798247
1 Hapmap27036-BTA-163250 0.02 105843605
1 Hapmap41548-BTA-46240 0.02 105903367
1 ARS-BFGL-NGS-70855 0.02 105929060
1 BTB-00048676 0.02 105955393
1 Hapmap48954-BTA-95284 0.02 105987887
1 Hapmap39135-BTA-46239 0.02 106011112
1 BTB-00048624 0.02 106034897
1 BFGL-NGS-119793 0.02 106075709
1 BTB-00048535 0.02 106101032
1 BTB-00048482 0.02 106127183
1 Hapmap47310-BTA-46212 0.02 106160608
1 BFGL-NGS-115565 0.02 106182946
1 BTB-00048319 0.02 106239520
1 ARS-BFGL-NGS-81410 0.02 106293471
1 BTB-00048187 0.02 106331668
1 BTA-46209-no-rs 0.02 106367994
1 BTB-00048133 0.02 106391383
1 Hapmap48347-BTA-46207 0.02 106453061
1 BTB-00048035 0.02 106494358
1 BFGL-NGS-110392 0.02 106518265
1 Hapmap32019-BTA-124526 0.02 106570901
1 BTB-00047642 0.02 106611535
1 BTB-00047563 0.02 106637577
1 ARS-BFGL-NGS-85915 0.02 106660545
1 UA-IFASA-4990 0.02 106686075
1 Hapmap59715-rs29022224 0.02 106736902
1 BTB-00049037 0.02 106857756
1 BTB-00240967 0.02 106938859
1 BTB-00049060 0.02 106972509
1 ARS-BFGL-NGS-63747 0.02 106978588
1 ARS-BFGL-NGS-51005 0.02 107007856
1 BTB-00049075 0.02 107060322
1 ARS-BFGL-NGS-32669 0.02 107189574
1 ARS-BFGL-NGS-106513 0.02 107244043
1 BTB-00049653 0.02 107289637
1 Hapmap44218-BTA-18307 0.02 107390104
1 Hapmap38658-BTA-121982 0.02 107420415
1 BTB-00045631 0.02 107481040
1 Hapmap34753-BES7_Contig483_2157 0.02 107540702
1 ARS-BFGL-BAC-31718 0.02 107561117
1 ARS-BFGL-NGS-235 0.02 107588121
1 BFGL-NGS-114023 0.02 107638344
1 BFGL-NGS-111509 0.02 107671479
1 BTB-00045263 0.02 107708485
1 BTA-45222-no-rs 0.02 107741408
1 BTB-00049354 0.02 107801665
1 ARS-BFGL-NGS-89261 0.02 107847502
1 BTB-00049502 0.02 107897880
1 Hapmap31193-BTA-161613 0.02 107937225
1 Hapmap46299-BTA-46253 0.02 107964698
1 BTB-01319681 0.02 107986476
1 Hapmap38386-BTA-122729 0.02 108008691
1 BFGL-NGS-110222 0.02 108047812
1 Hapmap42097-BTA-120192 0.02 108085476
1 BTA-120188-no-rs 0.02 108125133
1 BFGL-NGS-116315 0.02 108162118
1 ARS-BFGL-NGS-35848 0.02 108245112
1 Hapmap44346-BTA-120193 0.02 108280547
1 Hapmap42098-BTA-120200 0.02 108315643
1 Hapmap32861-BTA-158968 0.02 108371328
1 BTB-01263441 0.02 108398890
1 BTB-01961443 0.02 108425330
1 BTA-109427-no-rs 0.02 108472764
1 ARS-BFGL-NGS-32083 0.02 108492829
1 BTB-02008740 0.02 108529703
1 Hapmap48271-BTA-27390 0.02 108568649
1 BFGL-NGS-118240 0.02 108592606
1 ARS-BFGL-NGS-535 0.02 108613975
1 ARS-BFGL-NGS-10422 0.02 108644974
1 BTB-01201574 0.02 108677218
1 Hapmap44213-BTA-122843 0.02 108707103
1 BTB-01201524 0.02 108752180
1 ARS-BFGL-NGS-16277 0.02 108802656
1 BFGL-NGS-115502 0.02 108823583
1 BTA-98364-no-rs 0.02 108860728
1 ARS-BFGL-NGS-66914 0.02 108913679
1 BFGL-NGS-118671 0.02 108935879
1 BTA-00854-rs29014005 0.02 108965382
1 ARS-BFGL-NGS-93455 0.02 109042834
1 ARS-BFGL-NGS-33623 0.02 109074792
1 BFGL-NGS-115228 0.02 109099967
1 BTA-111239-no-rs 0.02 109142976
1 Hapmap24444-BTA-156088 0.02 109232969
1 Hapmap50869-BTA-111237 0.02 109265067
1 ARS-BFGL-NGS-109041 0.02 109312194
1 Hapmap27886-BTA-156087 0.02 109383184
1 Hapmap40040-BTA-104644 0.02 109431553
1 BTB-01568926 0.02 109464770
1 BTB-01568935 0.02 109487148
1 BTB-01859913 0.02 109551013
1 BTA-15268-no-rs 0.02 109654198
1 BTB-00006126 0.02 109693734
1 Hapmap23465-BTA-154480 0.02 109759363
1 BTB-01184881 0.02 109783672
1 BTB-01184901 0.02 109838566
1 BTA-102465-no-rs 0.02 109915329
1 ARS-BFGL-NGS-19707 0.02 109952004
1 ARS-BFGL-BAC-16136 0.02 109974456
1 BTB-01166725 0.02 110023028
1 ARS-BFGL-NGS-87118 0.02 110054462
1 ARS-BFGL-BAC-16138 0.02 110081990
1 BTB-01166773 0.02 110108073
1 Hapmap41730-BTA-102454 0.02 110168379
1 ARS-BFGL-NGS-105415 0.02 110195344
1 BTA-102461-no-rs 0.02 110235186
1 Hapmap38800-BTA-102469 0.02 110274675
1 Hapmap51789-BTA-102473 0.02 110311493
1 BTB-01167043 0.02 110333927
1 ARS-BFGL-NGS-32687 0.02 110370347
1 Hapmap39532-BTA-102468 0.02 110407397
1 ARS-BFGL-NGS-57889 0.02 110443930
1 ARS-BFGL-NGS-35001 0.02 110458770
1 BFGL-NGS-119115 0.02 110542602
1 BFGL-NGS-109823 0.02 110604656
1 BTA-96415-no-rs 0.02 110663828
1 BTB-01140101 0.02 110688379
1 BTB-01139983 0.02 110730571
1 ARS-BFGL-NGS-18066 0.02 110761996
1 ARS-BFGL-NGS-26803 0.02 110792308
1 BFGL-NGS-110339 0.02 110906176
1 ARS-BFGL-NGS-26090 0.02 110954910
1 ARS-BFGL-NGS-89681 0.02 110987711
1 ARS-BFGL-NGS-26007 0.02 111237438
1 BTB-02056490 0.02 111338510
1 BTB-00049530 0.02 111358214
1 BTB-00049527 0.02 111384892
1 ARS-BFGL-NGS-104170 0.02 111449131
1 ARS-BFGL-NGS-104436 0.02 111490711
1 ARS-BFGL-NGS-12115 0.02 111515915
1 BTA-114834-no-rs 0.02 111596424
1 ARS-BFGL-BAC-6549 0.02 111613383
1 BTB-01229664 0.02 111634898
1 Hapmap43087-BTA-87783 0.02 111662356
1 ARS-BFGL-NGS-97925 0.02 111732969
1 BTB-01562245 0.02 111760515
1 BTA-104132-no-rs 0.02 111785669
1 Hapmap41249-BTA-37966 0.02 111846554
1 ARS-BFGL-NGS-18134 0.02 111892586
1 ARS-BFGL-NGS-61822 0.02 111921479
1 ARS-BFGL-BAC-16144 0.02 111946021
1 ARS-BFGL-NGS-45078 0.02 111979126
1 BTB-00049802 0.02 112014347
1 UA-IFASA-7369 0.02 112050036
1 BTB-00738261 0.02 112101618
1 BTB-00738246 0.02 112141743
1 DIAS-1 0.02 112169198
1 BTB-00049996 0.02 112198848
1 BTB-00049981 0.02 112232015
1 ARS-BFGL-NGS-104897 0.02 112259324
1 BFGL-NGS-112379 0.02 112306974
1 BTA-47227-no-rs 0.02 112368005
1 Hapmap46825-BTA-47232 0.02 112391999
1 ARS-BFGL-NGS-16218 0.02 112439699
1 ARS-BFGL-NGS-16950 0.02 112463300
1 BFGL-NGS-110332 0.02 112483668
1 ARS-BFGL-NGS-68690 0.02 112508717
1 BTA-47238-no-rs 0.02 112610657
1 ARS-BFGL-NGS-107947 0.02 112633945
1 ARS-BFGL-NGS-25368 0.02 112691783
1 ARS-BFGL-BAC-6558 0.02 112741139
1 Hapmap61008-rs29023119 0.02 112812489
1 Hapmap60237-rs29019540 0.02 112885299
1 Hapmap42001-BTA-89523 0.02 113024793
1 BTB-01058479 0.02 113068864
1 ARS-BFGL-NGS-22231 0.02 113109592
1 BTB-01058465 0.02 113147982
1 BTA-97864-no-rs 0.02 113182227
1 BTA-122011-no-rs 0.02 113223924
1 ARS-BFGL-NGS-43953 0.02 113258890
1 BTB-01058228 0.02 113375588
1 ARS-BFGL-NGS-42310 0.02 113403671
1 BTB-01649757 0.02 113443205
1 Hapmap60354-rs29025571 0.02 113481315
1 BTA-89559-no-rs 0.02 113549435
1 BTB-01057979 0.02 113581059
1 ARS-BFGL-NGS-2027 0.02 113735379
1 Hapmap39601-BTA-89540 0.02 113765588
1 ARS-BFGL-NGS-68980 0.02 113927834
1 Hapmap26702-BTA-148607 0.02 114034359
1 ARS-BFGL-NGS-5782 0.02 114047109
1 BTB-01057526 0.02 114065278
1 Hapmap47770-BTA-89520 0.02 114138540
1 ARS-BFGL-NGS-109048 0.02 114228218
1 BTA-94396-no-rs 0.02 114267571
1 BTA-06866-rs29021222 0.02 114309606
1 BTB-00050187 0.02 114338876
1 ARS-BFGL-NGS-76535 0.02 114364803
1 BTB-01922537 0.02 114402075
1 ARS-BFGL-NGS-92715 0.02 114440473
1 ARS-BFGL-NGS-11580 0.02 114476190
1 Hapmap51663-BTA-94927 0.02 114517333
1 BTB-01457148 0.02 114527406
1 ARS-BFGL-NGS-37145 0.02 114566930
1 BTA-94921-no-rs 0.02 114603565
1 UA-IFASA-1795 0.02 114628016
1 BTB-01744054 0.02 114672934
1 BTB-00050559 0.02 114779184
1 BTB-01094119 0.02 114883005
1 ARS-BFGL-NGS-67613 0.02 114919261
1 BTA-12381-rs29024334 0.02 114950891
1 BTA-47255-no-rs 0.02 114986727
1 BTB-00050464 0.02 115029930
1 BTA-47242-no-rs 0.02 115059310
1 BTB-01094062 0.02 115119235
1 BTB-01094046 0.02 115155326
1 BTB-00051001 0.02 115190076
1 BTB-00050968 0.02 115238527
1 BTB-00050931 0.02 115266602
1 Hapmap25235-BTA-124549 0.02 115311041
1 BTB-00050903 0.02 115332339
1 BTB-00050887 0.02 115383007
1 BTB-01514979 0.02 115418400
1 Hapmap28796-BTA-112750 0.02 115451707
1 BTB-01191390 0.02 115547246
1 BTB-01591344 0.02 115602889
1 BTB-01953588 0.02 115679597
1 BTB-01191355 0.02 115707512
1 BTB-01191220 0.02 115772893
1 BTB-01191211 0.02 115837219
1 Hapmap53293-rs29016851 0.02 115884156
1 BTA-108007-no-rs 0.02 115936614
1 ARS-BFGL-NGS-57677 0.02 115988708
1 BTB-01575226 0.02 116035239
1 BTA-105039-no-rs 0.02 116085860
1 Hapmap38720-BTA-105046 0.02 116099076
1 Hapmap27149-BTA-124565 0.02 116168841
1 BTB-02041724 0.02 116213280
1 BTA-90528-no-rs 0.02 116222458
1 BTA-48168-no-rs 0.02 116281715
1 Hapmap51239-BTA-48169 0.02 116337096
1 BTB-00051291 0.02 116365639
1 BTB-02083452 0.02 116389666
1 Hapmap24434-BTA-48171 0.02 116438723
1 Hapmap27736-BTA-124575 0.02 116562020
1 ARS-BFGL-NGS-98362 0.02 116642352
1 BTB-01759173 0.02 116808611
1 BTB-02047820 0.02 116836626
1 BTB-01622929 0.02 116861589
1 Hapmap50370-BTA-48158 0.02 117034766
1 ARS-BFGL-NGS-20062 0.02 117112924
1 BTA-20517-no-rs 0.02 117150510
1 Hapmap60528-rs29019947 0.02 117184439
1 ARS-BFGL-NGS-25618 0.02 117230136
1 BTB-01641194 0.02 117266910
1 Hapmap51142-BTA-109780 0.02 117303055
1 BTB-01305960 0.02 117332622
1 BTB-01305946 0.02 117361357
1 BTB-00051535 0.02 117399403
1 Hapmap51365-BTA-98510 0.02 117470813
1 UA-IFASA-1947 0.02 117500073
1 BTA-98511-no-rs 0.02 117544356
1 BTB-01499384 0.02 117578996
1 ARS-BFGL-NGS-93375 0.02 117633335
1 Hapmap39027-BTA-48208 0.02 117658427
1 BTB-00051887 0.02 117690440
1 ARS-BFGL-NGS-10545 0.02 117753240
1 BFGL-NGS-119905 0.02 117820808
1 BTB-00051924 0.02 117838103
1 Hapmap42953-BTA-48231 0.02 117995313
1 Hapmap46705-BTA-49345 0.02 118044675
1 BTB-00052514 0.02 118078382
1 BTB-00052487 0.02 118115408
1 BTB-00052471 0.02 118143890
1 Hapmap53317-rs29018755 0.02 118167480
1 ARS-BFGL-NGS-23299 0.02 118201567
1 Hapmap56538-rs29024657 0.02 118227390
1 BTA-99965-no-rs 0.02 118232577
1 BTB-00052201 0.02 118286630
1 Hapmap48354-BTA-48238 0.02 118308415
1 BTB-00052307 0.02 118331547
1 ARS-BFGL-NGS-105650 0.02 118353448
1 BTB-00051548 0.02 118387798
1 Hapmap54441-rs29025631 0.02 118404622
1 ARS-BFGL-NGS-103307 0.02 118470674
1 BTB-01543431 0.02 118507411
1 BTB-01543375 0.02 118552475
1 Hapmap46305-BTA-53011 0.02 118607926
1 BTB-02013809 0.02 118632540
1 Hapmap48787-BTA-49360 0.02 118664668
1 Hapmap24824-BTA-136168 0.02 118697635
1 ARS-BFGL-NGS-31534 0.02 118750749
1 BTB-01877866 0.02 118773667
1 BTB-01632443 0.02 118803027
1 BTB-01632428 0.02 118824749
1 BFGL-NGS-112497 0.02 118848392
1 ARS-BFGL-NGS-59470 0.02 118922251
1 BFGL-NGS-119723 0.02 118940917
1 Hapmap44086-BTA-49351 0.02 118982490
1 BTB-00052737 0.02 119017335
1 ARS-BFGL-NGS-27741 0.02 119051896
1 ARS-BFGL-NGS-91306 0.02 119200267
1 BFGL-NGS-117328 0.02 119223720
1 BTB-00052826 0.02 119264817
1 BTB-01943865 0.02 119311524
1 BTB-00053420 0.02 119349197
1 BTA-49362-no-rs 0.02 119385199
1 ARS-BFGL-NGS-50236 0.02 119407551
1 ARS-BFGL-BAC-7205 0.02 119452500
1 BTB-00053237 0.02 119477802
1 BTA-114286-no-rs 0.02 119541442
1 BFGL-NGS-110032 0.02 119585550
1 Hapmap34409-BES7_Contig244_858 0.02 119626008
1 ARS-BFGL-BAC-7200 0.02 119740064
1 ARS-BFGL-BAC-7198 0.02 119779121
1 Hapmap23082-BTA-147775 0.02 119802877
1 Hapmap38442-BTA-87622 0.02 119822443
1 ARS-BFGL-BAC-12932 0.02 119846078
1 BTB-00052067 0.02 119867868
1 ARS-BFGL-BAC-12930 0.02 119890872
1 BTB-00052125 0.02 119962716
1 BTB-01476130 0.02 119980385
1 BTB-01476212 0.02 120003656
1 ARS-BFGL-NGS-99492 0.02 120055856
1 BTB-00052149 0.02 120108418
1 Hapmap24093-BTA-150863 0.02 120130713
1 ARS-BFGL-NGS-7481 0.02 120193965
1 BTB-00053634 0.02 120215436
1 ARS-BFGL-BAC-13578 0.02 120234259
1 BTA-22577-no-rs 0.02 120272033
1 BTA-08303-rs29021865 0.02 120299797
1 ARS-BFGL-NGS-23874 0.02 120326845
1 ARS-BFGL-NGS-64650 0.02 120357350
1 Hapmap39043-BTA-84510 0.02 120398530
1 BTA-120125-no-rs 0.02 120433467
1 BTB-01771527 0.02 120463315
1 Hapmap33760-BTA-161469 0.02 120488388
1 Hapmap59251-rs29020792 0.02 120526432
1 ARS-BFGL-BAC-14193 0.02 120554052
1 BTA-49368-no-rs 0.02 120583511
1 Hapmap59700-rs29027306 0.02 120605176
1 BTB-00053769 0.02 120834950
1 BTA-49375-no-rs 0.02 120856904
1 BTB-00053802 0.02 120890215
1 BTB-01117225 0.02 120968721
1 BTB-01117320 0.02 120999295
1 Hapmap23106-BTA-89134 0.02 121042863
1 BTB-01904540 0.02 121176961
1 BTB-01116994 0.02 121213825
1 BTB-01116925 0.02 121266423
1 Hapmap25578-BTA-148357 0.02 121311982
1 BTB-01116848 0.02 121329803
1 BTB-01116846 0.02 121355931
1 BFGL-NGS-114386 0.02 121382645
1 Hapmap25850-BTA-148345 0.02 121412456
1 Hapmap25955-BTA-89120 0.02 121449289
1 BFGL-NGS-119141 0.02 121494525
1 BTB-01793232 0.02 121544735
1 Hapmap51836-BTA-49378 0.02 121663833
1 BTA-49381-no-rs 0.02 121684726
1 Hapmap39835-BTA-49382 0.02 121717459
1 BTB-00054360 0.02 121759920
1 ARS-BFGL-NGS-69037 0.02 121800415
1 Hapmap43795-BTA-16918 0.02 121849968
1 Hapmap55173-rs29024142 0.02 121869944
1 BTA-49389-no-rs 0.02 121902249
1 BTB-00054117 0.02 121928216
1 ARS-BFGL-NGS-102027 0.02 121952774
1 ARS-BFGL-NGS-12402 0.02 121986350
1 BTB-00054095 0.02 122032732
1 BTB-00054052 0.02 122074601
1 BTB-00054069 0.02 122114728
1 BTB-00054609 0.02 122144812
1 BTA-49414-no-rs 0.02 122174270
1 Hapmap27254-BTA-49411 0.02 122181230
1 Hapmap43868-BTA-49405 0.02 122316498
1 BTB-00054470 0.02 122338406
1 ARS-BFGL-NGS-105510 0.02 122373377
1 ARS-BFGL-BAC-14216 0.02 122395866
1 ARS-BFGL-NGS-7472 0.02 122421728
1 BTB-01382680 0.02 122488818
1 BTA-86287-no-rs 0.02 122516388
1 Hapmap59501-rs29020824 0.02 122547593
1 ARS-BFGL-NGS-15972 0.02 122640801
1 BTB-01694763 0.02 122671223
1 ARS-BFGL-NGS-39073 0.02 122718572
1 BTB-01694723 0.02 122750385
1 BTB-01694682 0.02 122774135
1 ARS-BFGL-NGS-104872 0.02 122789500
1 Hapmap47022-BTA-49418 0.02 122817620
1 BTB-00054661 0.02 122860132
1 BTB-00054647 0.02 122896657
1 BTB-00056029 0.02 122928023
1 UA-IFASA-8594 0.02 122967404
1 BTB-00055938 0.02 122999010
1 BTB-00055741 0.02 123067197
1 ARS-BFGL-BAC-14851 0.02 123176813
1 Hapmap38963-BTA-50274 0.02 123203395
1 ARS-BFGL-NGS-91292 0.02 123244195
1 ARS-BFGL-BAC-14843 0.02 123289682
1 BTB-00055621 0.02 123325830
1 ARS-BFGL-NGS-72670 0.02 123355897
1 Hapmap47791-BTA-96755 0.02 123437667
1 BTB-01479818 0.02 123483306
1 ARS-BFGL-NGS-39583 0.02 123497094
1 BTA-119435-no-rs 0.02 123518700
1 BTB-01794781 0.02 123555905
1 BTB-01794776 0.02 123584866
1 ARS-BFGL-NGS-553 0.02 123610278
1 Hapmap43812-BTA-22336 0.02 123660157
1 BTB-01316506 0.02 123722140
1 BTA-22052-no-rs 0.02 123753358
1 BTA-22056-no-rs 0.02 123808644
1 Hapmap49532-BTA-22041 0.02 123887578
1 BTA-22045-no-rs 0.02 123921581
1 Hapmap31516-BTA-161480 0.02 123976991
1 BTA-22049-no-rs 0.02 124025012
1 BTA-114011-no-rs 0.02 124091704
1 Hapmap25115-BTA-50291 0.02 124164183
1 Hapmap50904-BTA-17187 0.02 124254526
1 BTB-00056059 0.02 124347521
1 Hapmap50245-BTA-117044 0.02 124411292
1 Hapmap45144-BTA-100450 0.02 124515851
1 Hapmap26724-BTA-152272 0.02 124560366
1 Hapmap53239-rs29021205 0.02 124588948
1 Hapmap59026-rs29022289 0.02 124628493
1 BTB-01404845 0.02 124692811
1 BTB-01404545 0.02 124730989
1 BTA-97832-no-rs 0.02 124788900
1 BTB-01404702 0.02 124796790
1 Hapmap54815-rs29020074 0.02 124868212
1 BTB-01405008 0.02 124898160
1 ARS-BFGL-NGS-8991 0.02 124931932
1 ARS-BFGL-NGS-63031 0.02 124959867
1 BTB-01409255 0.02 125155112
1 Hapmap50536-BTA-99808 0.02 125193377
1 BFGL-NGS-111513 0.02 125278252
1 BTB-01369713 0.02 125497611
1 BTA-29515-no-rs 0.02 125534519
1 BTB-01369884 0.02 125588464
1 BTB-01369953 0.02 125631595
1 ARS-BFGL-NGS-89910 0.02 125678746
1 BTB-01615126 0.02 125710775
1 Hapmap47487-BTA-107875 0.02 125778388
1 Hapmap41453-BTA-120777 0.02 125822934
1 ARS-BFGL-NGS-106103 0.02 125855094
1 ARS-BFGL-NGS-78815 0.02 125916718
1 Hapmap41768-BTA-120174 0.02 125945846
1 BTB-01772672 0.02 125985306
1 ARS-BFGL-NGS-107861 0.02 126011018
1 BTA-53307-no-rs 0.02 126069811
1 BTB-00060751 0.02 126101000
1 ARS-BFGL-NGS-98257 0.02 126121797
1 BFGL-NGS-113021 0.02 126161623
1 ARS-BFGL-NGS-25639 0.02 126207705
1 ARS-BFGL-NGS-100109 0.02 126237376
1 BTB-00060880 0.02 126250563
1 Hapmap49199-BTA-50300 0.02 126389083
1 Hapmap48368-BTA-50297 0.02 126419202
1 ARS-BFGL-NGS-79291 0.02 126471533
1 ARS-BFGL-BAC-7227 0.02 126504492
1 ARS-BFGL-NGS-41058 0.02 126643922
1 BTB-00057802 0.02 126685176
1 ARS-BFGL-NGS-27011 0.02 126711093
1 BTA-50361-no-rs 0.02 126764942
1 BTB-01935567 0.02 126780328
1 BTA-27135-no-rs 0.02 126803552
1 BTB-00057821 0.02 126831466
1 Hapmap52333-rs29027485 0.02 126863071
1 BTB-00057862 0.02 126891360
1 BTB-01472166 0.02 126935067
1 Hapmap51248-BTA-51337 0.02 126954074
1 ARS-USMARC-Parent-AY761135-rs29003723 0.02 127003712
1 ARS-BFGL-NGS-55389 0.02 127006700
1 BTA-96197-no-rs 0.02 127036059
1 BTB-00056151 0.02 127068351
1 Hapmap50377-BTA-50302 0.02 127095463
1 BTB-00056188 0.02 127123370
1 BTA-50305-no-rs 0.02 127145529
1 BTB-00056214 0.02 127167787
1 BTB-00056233 0.02 127191558
1 BTB-00056238 0.02 127226305
1 ARS-BFGL-BAC-15540 0.02 127259178
1 BTA-50308-no-rs 0.02 127323214
1 BTB-01663737 0.02 127415966
1 ARS-BFGL-NGS-9109 0.02 127449255
1 Hapmap48790-BTA-50319 0.02 127484688
1 ARS-BFGL-NGS-105585 0.02 127571330
1 BFGL-NGS-115547 0.02 127606056
1 DIAS-3 0.02 127660902
1 ARS-BFGL-BAC-16161 0.02 127702409
1 Hapmap42138-BTA-21868 0.02 127727267
1 ARS-BFGL-NGS-24308 0.02 127754921
1 Hapmap27857-BTA-124684 0.02 127807856
1 ARS-BFGL-NGS-92777 0.02 127908571
1 BTB-00056583 0.02 127960546
1 BTB-00056613 0.02 127985760
1 ARS-BFGL-NGS-34197 0.02 128008526
1 BFGL-NGS-111607 0.02 128039127
1 BFGL-NGS-118073 0.02 128063799
1 ARS-BFGL-NGS-40904 0.02 128087969
1 BFGL-NGS-118749 0.02 128110783
1 ARS-BFGL-NGS-42035 0.02 128173257
1 ARS-BFGL-NGS-61598 0.02 128200232
1 ARS-BFGL-NGS-86926 0.02 128232182
1 ARS-BFGL-NGS-5560 0.02 128264572
1 ARS-BFGL-NGS-411 0.02 128295236
1 BTB-00056939 0.02 128324980
1 Hapmap49636-BTA-50341 0.02 128349042
1 BTA-01811-rs29012765 0.02 128370229
1 ARS-BFGL-NGS-36975 0.02 128393291
1 ARS-BFGL-NGS-1224 0.02 128436435
1 ARS-BFGL-NGS-82206 0.02 128457593
1 BTA-50347-no-rs 0.02 128481909
1 ARS-BFGL-NGS-104657 0.02 128506526
1 BTB-00057662 0.02 128534288
1 BTB-00057150 0.02 128558649
1 ARS-BFGL-NGS-31046 0.02 128583574
1 BTB-00057251 0.02 128627605
1 BFGL-NGS-116868 0.02 128688355
1 ARS-BFGL-NGS-57577 0.02 128715299
1 ARS-BFGL-NGS-24528 0.02 128742307
1 ARS-BFGL-NGS-99827 0.02 128775986
1 BFGL-NGS-110636 0.02 128791904
1 BTB-02067404 0.02 128829403
1 ARS-BFGL-NGS-76771 0.02 128836464
1 BTB-00055174 0.02 128867541
1 ARS-BFGL-NGS-92306 0.02 128895152
1 BTA-49421-no-rs 0.02 128916397
1 ARS-BFGL-NGS-14969 0.02 129002173
1 BTA-49441-no-rs 0.02 129021697
1 BFGL-NGS-116542 0.02 129043856
1 BTB-00055549 0.02 129079551
1 ARS-BFGL-NGS-64270 0.02 129160137
1 BTB-01407440 0.02 129220855
1 ARS-BFGL-NGS-40583 0.02 129279475
1 ARS-BFGL-NGS-31421 0.02 129300742
1 ARS-BFGL-NGS-80200 0.02 129337570
1 Hapmap39600-BTA-89434 0.02 129348264
1 Hapmap58543-rs29022778 0.02 129380398
1 ARS-BFGL-NGS-33537 0.02 129446141
1 BFGL-NGS-116159 0.02 129525375
1 Hapmap41763-BTA-117901 0.02 129531512
1 ARS-BFGL-NGS-96173 0.02 129599331
1 BTB-01744858 0.02 129618081
1 ARS-BFGL-NGS-33162 0.02 129650067
1 Hapmap35473-SCAFFOLD317442_12259 0.02 129679287
1 BTA-91136-no-rs 0.02 129707577
1 ARS-BFGL-BAC-13551 0.02 129759685
1 ARS-BFGL-NGS-35670 0.02 129787695
1 Hapmap42453-BTA-122047 0.02 129843635
1 BTB-01662109 0.02 129892991
1 BTB-01476933 0.02 129918174
1 ARS-BFGL-NGS-5193 0.02 129997412
1 ARS-BFGL-NGS-35567 0.02 130018872
1 Hapmap47449-BTA-96490 0.02 130034474
1 Hapmap30281-BTA-150926 0.02 130047428
1 Hapmap38448-BTA-92131 0.02 130083017
1 Hapmap35746-SCAFFOLD181011_3284 0.02 130136188
1 ARS-BFGL-NGS-18962 0.02 130218052
1 ARS-BFGL-NGS-74871 0.02 130238469
1 BFGL-NGS-112867 0.02 130268481
1 Hapmap39275-BTA-51342 0.02 130310429
1 ARS-BFGL-NGS-236 0.02 130340601
1 Hapmap52157-rs29019405 0.02 130362184
1 ARS-BFGL-NGS-60325 0.02 130502412
1 ARS-BFGL-NGS-54586 0.02 130592648
1 ARS-BFGL-NGS-972 0.02 130614398
1 ARS-BFGL-NGS-29033 0.02 130676526
1 ARS-BFGL-NGS-44711 0.02 130741348
1 ARS-BFGL-NGS-6392 0.02 130868800
1 ARS-BFGL-NGS-56582 0.02 130903538
1 BTB-00058404 0.02 130924406
1 BFGL-NGS-117553 0.02 130968517
1 Hapmap27474-BTA-53033 0.02 131002692
1 BTA-53036-no-rs 0.02 131032892
1 BTA-53040-no-rs 0.02 131062854
1 ARS-BFGL-BAC-5990 0.02 131103562
1 BFGL-NGS-111760 0.02 131125694
1 BTB-00058659 0.02 131161355
1 BTA-51376-no-rs 0.02 131208464
1 BTB-00058727 0.02 131270559
1 ARS-BFGL-NGS-84687 0.02 131312325
1 ARS-BFGL-NGS-107359 0.02 131353222
1 BTB-00059171 0.02 131374558
1 BTB-00059126 0.02 131429256
1 ARS-BFGL-NGS-56103 0.02 131444892
1 ARS-BFGL-NGS-26489 0.02 131503885
1 ARS-BFGL-NGS-37759 0.02 131544620
1 BTB-00059235 0.02 131581343
1 Hapmap54420-rs29021652 0.02 131618280
1 Hapmap50014-BTA-51389 0.02 131650127
1 ARS-BFGL-NGS-23583 0.02 131687662
1 BTB-00059412 0.02 131707452
1 ARS-BFGL-NGS-10455 0.02 131750348
1 ARS-BFGL-NGS-82386 0.02 131820516
1 ARS-BFGL-NGS-98442 0.02 131852058
1 Hapmap51604-BTA-51399 0.02 131878605
1 ARS-BFGL-NGS-14657 0.02 131950809
1 Hapmap48798-BTA-51401 0.02 132009033
1 ARS-BFGL-NGS-102045 0.02 132042963
1 ARS-BFGL-NGS-97163 0.02 132065059
1 ARS-BFGL-NGS-37095 0.02 132117502
1 BTA-51403-no-rs 0.02 132139145
1 ARS-BFGL-BAC-693 0.02 132176192
1 ARS-BFGL-NGS-15866 0.02 132211349
1 BTA-53359-no-rs 0.02 132267593
1 ARS-BFGL-NGS-1834 0.02 132315999
1 Hapmap38506-BTA-52316 0.02 132342515
1 ARS-BFGL-NGS-79259 0.02 132387494
1 ARS-BFGL-NGS-55877 0.02 132455130
1 ARS-BFGL-NGS-83961 0.02 132473461
1 BTB-01539914 0.02 132505816
1 Hapmap35028-BES2_Contig431_1271 0.02 132589273
1 ARS-BFGL-NGS-105997 0.02 132606424
1 BTA-02520-rs29010074 0.02 132629526
1 ARS-BFGL-NGS-15933 0.02 132670407
1 BFGL-NGS-112530 0.02 132710202
1 ARS-BFGL-BAC-11042 0.02 132752733
1 BTB-00059569 0.02 132844937
1 ARS-BFGL-NGS-30324 0.02 132907888
1 BTB-00059627 0.02 132930664
1 ARS-BFGL-NGS-4200 0.02 132958531
1 ARS-BFGL-NGS-44780 0.02 133000645
1 ARS-BFGL-NGS-104132 0.02 133058571
1 ARS-BFGL-NGS-68753 0.02 133080307
1 BTB-00061242 0.02 133116366
1 Hapmap45405-BTA-111896 0.02 133219265
1 BTB-00061316 0.02 133284135
1 BTB-02025691 0.02 133350165
1 BTA-17898-no-rs 0.02 133404409
1 BTB-01287574 0.02 133462431
1 Hapmap42863-BTA-17899 0.02 133498425
1 BTB-01215047 0.02 133546238
1 BTB-01215066 0.02 133570555
1 BTB-01215096 0.02 133611255
1 BTB-01215148 0.02 133642932
1 BTB-01215203 0.02 133700597
1 BTB-01963898 0.02 133732214
1 BTB-00061551 0.02 133755052
1 BTB-00061571 0.02 133779396
1 ARS-BFGL-BAC-11057 0.02 133826665
1 BFGL-NGS-115064 0.02 133865407
1 ARS-BFGL-NGS-26880 0.02 133886089
1 Hapmap24138-BTA-124742 0.02 133920404
1 BTA-53322-no-rs 0.02 133963824
1 BTA-11882-no-rs 0.02 134003087
1 Hapmap29089-BTA-99541 0.02 134174482
1 Hapmap39319-BTA-25543 0.02 134256677
1 ARS-BFGL-NGS-40314 0.02 134285668
1 BTB-01641095 0.02 134297713
1 ARS-BFGL-NGS-100206 0.02 134330746
1 Hapmap45933-BTA-53323 0.02 134359934
1 BTB-01789695 0.02 134438807
1 BTB-01789715 0.02 134464235
1 BFGL-NGS-119029 0.02 134489927
1 ARS-BFGL-BAC-11682 0.02 134531267
1 ARS-BFGL-NGS-27468 0.02 134564045
1 ARS-BFGL-NGS-3162 0.02 134603562
1 BTB-00062018 0.02 134633481
1 BTB-00062051 0.02 134657450
1 ARS-BFGL-NGS-54112 0.02 134688427
1 ARS-BFGL-BAC-11680 0.02 134714042
1 ARS-BFGL-NGS-100981 0.02 134739103
1 ARS-BFGL-NGS-35508 0.02 134815885
1 ARS-BFGL-NGS-108336 0.02 134843344
1 BTB-00062550 0.02 134886442
1 Hapmap35582-SCAFFOLD40562_2432 0.02 134929715
1 ARS-BFGL-NGS-106616 0.02 134987364
1 ARS-BFGL-NGS-34641 0.02 135024633
1 BTB-00062715 0.02 135061068
1 BFGL-NGS-114679 0.02 135083270
1 ARS-BFGL-NGS-34615 0.02 135120334
1 ARS-BFGL-NGS-78666 0.02 135159852
1 ARS-BFGL-NGS-2595 0.02 135181153
1 ARS-BFGL-NGS-106296 0.02 135205957
1 ARS-BFGL-NGS-105305 0.02 135227465
1 ARS-BFGL-NGS-101030 0.02 135266351
1 ARS-BFGL-NGS-30809 0.02 135315977
1 BTB-01355084 0.02 135337335
1 Hapmap38056-BTA-122829 0.02 135370482
1 BTB-01355011 0.02 135395994
1 ARS-BFGL-NGS-72844 0.02 135428183
1 ARS-BFGL-NGS-72308 0.02 135486729
1 ARS-BFGL-BAC-11061 0.02 135513001
1 BFGL-NGS-113451 0.02 135547974
1 ARS-BFGL-NGS-31382 0.02 135553908
1 DIAS-5 0.02 135576730
1 Hapmap48385-BTA-54303 0.02 135647505
1 BTB-00063891 0.02 135671004
1 BTB-00063883 0.02 135696019
1 BTB-00063876 0.02 135734115
1 ARS-BFGL-NGS-13683 0.02 135782372
1 BFGL-NGS-113807 0.02 135816914
1 ARS-BFGL-NGS-109062 0.02 135866101
1 ARS-BFGL-NGS-38619 0.02 135902121
1 ARS-BFGL-NGS-99025 0.02 135920961
1 ARS-BFGL-NGS-2473 0.02 135944076
1 ARS-BFGL-BAC-11687 0.02 135997429
1 BTA-53370-no-rs 0.02 136038290
1 BTA-53368-no-rs 0.02 136070143
1 Hapmap36308-SCAFFOLD155280_5511 0.02 136098051
1 BTB-00063821 0.02 136130778
1 ARS-BFGL-NGS-12806 0.02 136155479
1 ARS-BFGL-NGS-107390 0.02 136176164
1 ARS-BFGL-NGS-11236 0.02 136186263
1 ARS-BFGL-NGS-98138 0.02 136190968
1 Hapmap51252-BTA-53367 0.02 136220738
1 BTB-00064570 0.02 136257461
1 BTB-00063344 0.02 136260006
1 BFGL-NGS-119829 0.02 136342187
1 ARS-BFGL-NGS-27844 0.02 136524298
1 ARS-BFGL-NGS-93090 0.02 136554367
1 ARS-BFGL-NGS-18119 0.02 136640087
1 ARS-BFGL-NGS-103751 0.02 136695312
1 BTB-00040439 0.02 136745169
1 ARS-BFGL-NGS-67054 0.02 136785289
1 BFGL-NGS-119153 0.02 136813409
1 ARS-BFGL-NGS-91055 0.02 136840498
1 ARS-BFGL-NGS-10246 0.02 136895504
1 ARS-BFGL-NGS-37290 0.02 136944132
1 BTB-00039698 0.02 136985427
1 ARS-BFGL-NGS-60475 0.02 137047190
1 BTA-40533-no-rs 0.02 137082452
1 BTA-120764-no-rs 0.02 137109380
1 BTB-00039553 0.02 137147475
1 ARS-BFGL-NGS-68966 0.02 137170218
1 Hapmap52330-rs29021130 0.02 137216770
1 BFGL-NGS-112400 0.02 137251487
1 ARS-BFGL-BAC-14872 0.02 137292514
1 ARS-BFGL-BAC-14873 0.02 137325684
1 BFGL-NGS-116855 0.02 137351412
1 Hapmap41179-BTA-120763 0.02 137392646
1 Hapmap42704-BTA-84999 0.02 137473082
1 ARS-BFGL-NGS-28524 0.02 137542507
1 Hapmap25857-BTA-149860 0.02 137565718
1 Hapmap23999-BTA-146876 0.02 137612934
1 BTB-00406913 0.02 137639382
1 Hapmap20495-rs29024564 0.02 137682901
1 ARS-BFGL-NGS-29472 0.02 137735388
1 ARS-BFGL-NGS-30726 0.02 137774613
1 Hapmap55182-rs29024603 0.02 138050892
1 Hapmap34056-BES2_Contig421_810 0.02 138086500
1 ARS-BFGL-NGS-60119 0.02 138149968
1 BTB-01457500 0.02 138186363
1 DIAS-7 0.02 138212058
1 BTB-00064766 0.02 138236739
1 ARS-BFGL-BAC-5529 0.02 138268576
1 ARS-BFGL-NGS-78397 0.02 138302255
1 ARS-BFGL-NGS-93180 0.02 138345160
1 ARS-BFGL-NGS-76451 0.02 138442544
1 BTB-01773000 0.02 138482974
1 BTB-01777620 0.02 138583085
1 BTB-01305420 0.02 138624871
1 ARS-BFGL-NGS-106059 0.02 138661960
1 BTB-01305472 0.02 138687705
1 BTA-122684-no-rs 0.02 138712475
1 ARS-BFGL-NGS-103518 0.02 138759530
1 BTB-01305554 0.02 138813381
1 BTB-01305624 0.02 138838624
1 ARS-BFGL-NGS-13725 0.02 138860049
1 Hapmap49524-BTA-20495 0.02 138887487
1 ARS-BFGL-NGS-105560 0.02 138925895
1 Hapmap49908-BTA-20502 0.02 138950373
1 BTB-00126668 0.02 138969144
1 ARS-BFGL-NGS-77178 0.02 139002315
1 ARS-BFGL-NGS-21001 0.02 139044495
1 BTA-67523-no-rs 0.02 139061724
1 BFGL-NGS-117937 0.02 139105023
1 Hapmap33038-BTA-149927 0.02 139223134
1 BFGL-NGS-110299 0.02 139254357
1 BTA-100315-no-rs 0.02 139296473
1 ARS-BFGL-BAC-14267 0.02 139303156
1 Hapmap54009-rs29018701 0.02 139337929
1 DIAS-9 0.02 139411547
1 ARS-BFGL-NGS-4637 0.02 139454318
1 ARS-BFGL-NGS-82122 0.02 139475216
1 BFGL-NGS-113313 0.02 139506452
1 ARS-BFGL-NGS-76160 0.02 139558140
1 UA-IFASA-3942 0.02 139586514
1 ARS-BFGL-NGS-107473 0.02 139648057
1 ARS-BFGL-NGS-59760 0.02 139687827
1 BTB-00070923 0.02 139758822
1 BTB-00070861 0.02 139784360
1 BTA-57342-no-rs 0.02 139841041
1 BTB-00070740 0.02 139878281
1 Hapmap41906-BTA-57339 0.02 139953288
1 BTB-00065539 0.02 140040313
1 ARS-BFGL-NGS-13638 0.02 140107425
1 ARS-BFGL-NGS-73455 0.02 140137962
1 ARS-BFGL-NGS-14502 0.02 140167337
1 Hapmap48127-BTA-93939 0.02 140183880
1 ARS-BFGL-NGS-104662 0.02 140243564
1 BTB-00064833 0.02 140314434
1 Hapmap51743-BTA-54330 0.02 140351843
1 ARS-BFGL-NGS-52663 0.02 140387091
1 Hapmap41748-BTA-108916 0.02 140436991
1 ARS-BFGL-NGS-31585 0.02 140473201
1 BTB-01839901 0.02 140513355
1 Hapmap38201-BTA-15716 0.02 140546718
1 ARS-BFGL-NGS-30261 0.02 140609586
1 BFGL-NGS-111417 0.02 140722532
1 ARS-BFGL-NGS-42370 0.02 140782191
1 BTB-00067270 0.02 140848788
1 BFGL-NGS-118700 0.02 140893792
1 Hapmap41574-BTA-54365 0.02 140957872
1 UA-IFASA-4369 0.02 141026156
1 Hapmap39005-BTA-113964 0.02 141147216
1 ARS-BFGL-NGS-91441 0.02 141185986
1 ARS-BFGL-NGS-22768 0.02 141208192
1 BTB-01225777 0.02 141232655
1 ARS-BFGL-NGS-106484 0.02 141261571
1 BTB-00067223 0.02 141300204
1 ARS-BFGL-NGS-44907 0.02 141333539
1 Hapmap24882-BTA-162146 0.02 141391371
1 BTB-01951526 0.02 141419446
1 BTB-01955138 0.02 141446317
1 BTB-00067063 0.02 141453666
1 BFGL-NGS-114203 0.02 141463154
1 BTB-01844108 0.02 141493818
1 ARS-BFGL-NGS-104338 0.02 141517076
1 UA-IFASA-3744 0.02 141543371
1 ARS-BFGL-NGS-39171 0.02 141710212
1 ARS-BFGL-NGS-40286 0.02 141730448
1 BFGL-NGS-118672 0.02 141776303
1 UA-IFASA-2306 0.02 141884533
1 ARS-BFGL-NGS-62175 0.02 141905142
1 ARS-BFGL-NGS-39460 0.02 141946077
1 BFGL-NGS-117826 0.02 141971832
1 ARS-BFGL-NGS-109107 0.02 142016526
1 BTB-00066611 0.02 142073419
1 BTB-00066658 0.02 142094841
1 Hapmap29959-BTA-124825 0.02 142119115
1 ARS-BFGL-NGS-32191 0.02 142189786
1 Hapmap31874-BTA-55358 0.02 142212929
1 BTA-55383-no-rs 0.02 142265073
1 BFGL-NGS-114541 0.02 142310789
1 Hapmap40443-BTA-55393 0.02 142339449
1 Hapmap47658-BTA-55394 0.02 142371167
1 ARS-BFGL-NGS-26431 0.02 142409334
1 BFGL-NGS-112657 0.02 142442814
1 BFGL-NGS-119572 0.02 142557505
1 ARS-BFGL-NGS-10924 0.02 142610225
1 ARS-BFGL-NGS-34751 0.02 142637266
1 BFGL-NGS-114630 0.02 142666503
1 BFGL-NGS-114130 0.02 142712440
1 Hapmap42587-BTA-56345 0.02 142749865
1 ARS-BFGL-NGS-31728 0.02 142792119
1 BFGL-NGS-119636 0.02 142822193
1 ARS-BFGL-NGS-29228 0.02 142868036
1 ARS-BFGL-NGS-57723 0.02 142902034
1 BFGL-NGS-119550 0.02 142926249
1 ARS-BFGL-NGS-104426 0.02 142962825
1 ARS-BFGL-NGS-19493 0.02 142983954
1 ARS-BFGL-NGS-2621 0.02 143012782
1 ARS-BFGL-BAC-15516 0.02 143051056
1 ARS-BFGL-NGS-105531 0.02 143108448
1 Hapmap49657-BTA-55361 0.02 143162233
1 ARS-BFGL-BAC-15523 0.02 143202957
1 ARS-BFGL-NGS-44300 0.02 143233497
1 ARS-BFGL-NGS-4700 0.02 143256876
1 BFGL-NGS-110098 0.02 143300199
1 BFGL-NGS-115887 0.02 143361226
1 ARS-BFGL-NGS-52981 0.02 143386982
1 ARS-BFGL-NGS-104259 0.02 143407212
1 BFGL-NGS-119098 0.02 143434227
1 BTB-00067759 0.02 143477589
1 BTB-00067814 0.02 143517145
1 BFGL-NGS-114163 0.02 143582352
1 ARS-BFGL-NGS-20368 0.02 143652082
1 ARS-BFGL-NGS-32029 0.02 143659935
1 ARS-BFGL-NGS-25984 0.02 143675128
1 ARS-BFGL-NGS-106222 0.02 143709444
1 BTB-00068200 0.02 143764514
1 ARS-BFGL-NGS-106123 0.02 143798789
1 ARS-BFGL-NGS-26672 0.02 143847187
1 ARS-BFGL-NGS-68058 0.02 143875230
1 ARS-BFGL-NGS-13498 0.02 143903328
1 BFGL-NGS-117505 0.02 143960709
1 BTB-00977334 0.02 143972555
1 ARS-BFGL-NGS-61820 0.02 143997785
1 BTA-64849-no-rs 0.02 144019560
1 BFGL-NGS-119891 0.02 144050266
1 BTA-55340-no-rs 0.02 144090347
1 BFGL-NGS-110351 0.02 144118431
1 ARS-BFGL-NGS-20055 0.02 144147452
1 ARS-BFGL-NGS-82590 0.02 144180926
1 ARS-BFGL-NGS-101482 0.02 144247267
1 ARS-BFGL-NGS-40393 0.02 144262833
1 ARS-BFGL-NGS-103161 0.02 144286425
1 ARS-BFGL-NGS-85763 0.02 144333273
1 ARS-BFGL-NGS-44542 0.02 144397990
1 ARS-BFGL-NGS-33849 0.02 144471412
1 BFGL-NGS-119449 0.02 144499981
1 ARS-BFGL-NGS-56584 0.02 144581045
1 Hapmap38514-BTA-63523 0.02 144608808
1 ARS-BFGL-NGS-17766 0.02 144628889
1 ARS-BFGL-NGS-96151 0.02 144666120
1 ARS-BFGL-NGS-104105 0.02 144683982
1 BFGL-NGS-109985 0.02 144731900
1 ARS-BFGL-NGS-69466 0.02 144763137
1 ARS-BFGL-NGS-105140 0.02 144802236
1 ARS-BFGL-NGS-24811 0.02 144826643
1 ARS-BFGL-NGS-34622 0.02 144861931
1 ARS-BFGL-NGS-33058 0.02 144919175
1 BFGL-NGS-115173 0.02 144952578
1 Hapmap57299-ss46527085 0.02 145024628
1 ARS-BFGL-NGS-41123 0.02 145097311
1 ARS-BFGL-NGS-90750 0.02 145123237
1 ARS-BFGL-NGS-105691 0.02 145145047
1 BTB-01660659 0.02 145169813
1 ARS-BFGL-NGS-100302 0.02 145259159
1 ARS-BFGL-NGS-63622 0.02 145297931
1 ARS-BFGL-NGS-22713 0.02 145337047
1 ARS-BFGL-NGS-25579 0.02 145352333
1 ARS-BFGL-NGS-40732 0.02 145380642
1 BFGL-NGS-113213 0.02 145407698
1 ARS-BFGL-NGS-26865 0.02 145474997
1 ARS-BFGL-NGS-100090 0.02 145503104
1 ARS-BFGL-NGS-4848 0.02 145544958
1 ARS-BFGL-NGS-31102 0.02 145601017
1 ARS-BFGL-NGS-13121 0.02 145631090
1 ARS-BFGL-NGS-87570 0.02 145673707
1 ARS-BFGL-NGS-76347 0.02 145715604
1 ARS-BFGL-NGS-102095 0.02 145719392
1 ARS-BFGL-NGS-103649 0.02 145785581
1 ARS-BFGL-NGS-31778 0.02 145807982
1 ARS-BFGL-NGS-105044 0.02 145831561
1 ARS-BFGL-NGS-9762 0.02 145875895
1 Hapmap52800-ss46526105 0.02 145904792
1 Hapmap54522-ss46526129 0.02 145946566
1 BTB-01598310 0.02 145980615
1 Hapmap47823-BTA-106742 0.02 146003105
1 ARS-BFGL-NGS-108391 0.02 146039729
1 ARS-BFGL-NGS-53898 0.02 146061989
1 Hapmap45294-BTA-56387 0.02 146088045
1 BTA-56389-no-rs 0.02 146110702
1 ARS-BFGL-NGS-4901 0.02 146151014
1 ARS-BFGL-NGS-26133 0.02 146160476
1 BFGL-NGS-113680 0.02 146187727
1 ARS-BFGL-NGS-78784 0.02 146214421
1 ARS-BFGL-NGS-109493 0.02 146222293
1 BFGL-NGS-111111 0.02 146286499
1 Hapmap30204-BTA-124882 0.02 146305281
1 BTA-19847-no-rs 0.02 146343866
1 ARS-BFGL-NGS-5057 0.02 146394744
1 Hapmap46782-BTA-19874 0.02 146440232
1 BTA-19869-no-rs 0.02 146460631
1 BTB-01301015 0.02 146512084
1 Hapmap39197-BTA-23280 0.02 146578893
1 ARS-BFGL-NGS-13206 0.02 146599976
1 ARS-BFGL-NGS-103851 0.02 146623688
1 ARS-BFGL-NGS-29750 0.02 146647853
1 ARS-BFGL-NGS-65139 0.02 146685918
1 ARS-BFGL-NGS-13441 0.02 146713767
1 ARS-BFGL-NGS-103565 0.02 146735632
1 BFGL-NGS-110564 0.02 146752248
1 ARS-BFGL-NGS-69609 0.02 146794843
1 Hapmap47854-BTA-119090 0.02 146818731
1 ARS-BFGL-NGS-43565 0.02 146824853
1 ARS-BFGL-NGS-26772 0.02 146851137
1 ARS-BFGL-NGS-25873 0.02 146908777
1 ARS-BFGL-NGS-13051 0.02 146941271
1 ARS-BFGL-NGS-30170 0.02 146966682
1 BFGL-NGS-117882 0.02 147006017
1 BTA-44302-no-rs 0.02 147031063
1 BTB-00043331 0.02 147055505
1 ARS-BFGL-BAC-12960 0.02 147080679
1 Hapmap45492-BTA-44298 0.02 147110167
1 BFGL-NGS-113002 0.02 147172603
1 BTB-00043127 0.02 147204715
1 ARS-BFGL-NGS-8140 0.02 147225521
1 BTB-01761180 0.02 147247837
1 BTB-00043033 0.02 147278430
1 ARS-BFGL-NGS-676 0.02 147326385
1 UA-IFASA-9633 0.02 147357128
1 ARS-BFGL-NGS-46522 0.02 147426052
1 ARS-BFGL-NGS-27434 0.02 147438076
1 ARS-BFGL-NGS-21137 0.02 147463680
1 ARS-BFGL-NGS-86458 0.02 147500924
1 ARS-BFGL-NGS-55521 0.02 147552017
1 BTB-00073744 0.02 147581948
1 ARS-BFGL-NGS-91705 0.02 147625764
1 ARS-BFGL-NGS-33258 0.02 147661755
1 ARS-BFGL-NGS-20306 0.02 147735438
1 ARS-BFGL-NGS-72541 0.02 147777357
1 ARS-BFGL-NGS-18738 0.02 147804205
1 BTA-58315-no-rs 0.02 147833444
1 ARS-BFGL-NGS-103396 0.02 147865798
1 ARS-BFGL-BAC-13623 0.02 147894589
1 ARS-BFGL-NGS-54529 0.02 147950712
1 ARS-BFGL-NGS-42828 0.02 147978894
1 ARS-BFGL-NGS-107257 0.02 148022681
1 ARS-BFGL-NGS-59701 0.02 148060836
1 ARS-BFGL-NGS-67754 0.02 148082350
1 ARS-BFGL-NGS-72865 0.02 148107842
1 ARS-BFGL-NGS-102593 0.02 148159255
1 ARS-BFGL-NGS-1 0.02 148212123
1 ARS-BFGL-NGS-97531 0.02 148235761
1 ARS-BFGL-NGS-103594 0.02 148308980
1 Hapmap43997-BTA-106314 0.02 148333224
1 BTB-01975281 0.02 148367430
1 ARS-BFGL-NGS-105884 0.02 148389136
1 BTB-00069904 0.02 148459117
1 BTB-00069859 0.02 148503888
1 ARS-BFGL-NGS-60951 0.02 148546560
1 BTB-00069838 0.02 148573444
1 ARS-BFGL-BAC-13595 0.02 148605330
1 BTB-00069749 0.02 148646505
1 BTB-00069681 0.02 148687952
1 ARS-BFGL-BAC-5688 0.02 148783546
1 BFGL-NGS-119736 0.02 148820893
1 ARS-BFGL-NGS-7667 0.02 148868583
1 BTA-56394-no-rs 0.02 148889348
1 Hapmap22921-BTA-124887 0.02 148924236
1 ARS-BFGL-NGS-97757 0.02 148937655
1 ARS-BFGL-NGS-95621 0.02 149128065
1 BFGL-NGS-117639 0.02 149144220
1 Hapmap47663-BTA-57297 0.02 149170209
1 BTB-00070218 0.02 149191146
1 BTB-00070406 0.02 149239888
1 ARS-BFGL-NGS-105124 0.02 149285121
1 Hapmap25017-BTA-124913 0.02 149317082
1 ARS-BFGL-NGS-35604 0.02 149337226
1 ARS-BFGL-NGS-5818 0.02 149394386
1 ARS-BFGL-NGS-69011 0.02 149421405
1 BFGL-NGS-110193 0.02 149426939
1 ARS-BFGL-NGS-104670 0.02 149451065
1 ARS-BFGL-NGS-22078 0.02 149488605
1 ARS-BFGL-NGS-67866 0.02 149522273
1 Hapmap57645-rs29027916 0.02 149598703
1 ARS-BFGL-NGS-12786 0.02 149632659
1 ARS-BFGL-NGS-22335 0.02 149660134
1 ARS-BFGL-NGS-42159 0.02 149695068
1 ARS-BFGL-NGS-71332 0.02 149726101
1 Hapmap42257-BTA-57319 0.02 149757534
1 ARS-BFGL-NGS-39807 0.02 149781722
1 ARS-BFGL-NGS-108762 0.02 149809651
1 BFGL-NGS-110653 0.02 149885942
1 Hapmap22959-BTA-57327 0.02 149936466
1 BFGL-NGS-116625 0.02 150147226
1 ARS-BFGL-NGS-5854 0.02 150170535
1 ARS-BFGL-NGS-41125 0.02 150221151
1 ARS-BFGL-NGS-14751 0.02 150245055
1 ARS-BFGL-NGS-70523 0.02 150358404
1 ARS-BFGL-NGS-57499 0.02 150399641
1 BFGL-NGS-116979 0.02 150432795
1 Hapmap35832-SCAFFOLD197372_885 0.02 150603355
1 ARS-BFGL-NGS-16536 0.02 150632947
1 ARS-BFGL-NGS-39761 0.02 150700027
1 BTB-00071736 0.02 150703535
1 ARS-BFGL-NGS-78008 0.02 150748128
1 ARS-BFGL-NGS-43355 0.02 150857653
1 Hapmap46946-BTA-116432 0.02 150888850
1 ARS-BFGL-NGS-105623 0.02 150921474
1 ARS-BFGL-NGS-76122 0.02 150961121
1 BTB-01241144 0.02 150986003
1 Hapmap49466-BTA-116411 0.02 151015163
1 BFGL-NGS-112213 0.02 151041966
1 BFGL-NGS-117060 0.02 151073986
1 Hapmap48626-BTA-116429 0.02 151102202
1 BTA-116423-no-rs 0.02 151130305
1 Hapmap42082-BTA-116435 0.02 151182664
1 BTB-01778303 0.02 151204909
1 ARS-BFGL-NGS-44348 0.02 151211359
1 Hapmap53709-rs29017440 0.02 151239234
1 BTA-120479-no-rs 0.02 151267100
1 Hapmap60790-rs29024220 0.02 151287227
1 BTA-16239-no-rs 0.02 151335998
1 Hapmap32785-BTA-124994 0.02 151442108
1 Hapmap28850-BTA-124990 0.02 151491702
1 ARS-BFGL-NGS-30658 0.02 151536192
1 Hapmap43297-BTA-57357 0.02 151570790
1 BTB-00070977 0.02 151606853
1 BTA-57354-no-rs 0.02 151627603
1 INRA-402 0.02 151687338
1 Hapmap53066-rs29026782 0.02 151728802
1 Hapmap41028-BTA-58260 0.02 151760147
1 Hapmap48211-BTA-120784 0.02 151818893
1 ARS-BFGL-NGS-41812 0.02 151879820
1 BFGL-NGS-110293 0.02 151890526
1 BTA-58265-no-rs 0.02 151993460
1 BTB-00071918 0.02 152029225
1 Hapmap48261-BTA-24663 0.02 152067780
1 ARS-BFGL-NGS-109294 0.02 152107726
1 ARS-BFGL-NGS-16576 0.02 152114185
1 ARS-BFGL-NGS-22321 0.02 152145930
1 Hapmap56337-ss46526524 0.02 152163001
1 Hapmap48393-BTA-58266 0.02 152226835
1 ARS-BFGL-NGS-102650 0.02 152252892
1 ARS-BFGL-NGS-77917 0.02 152314853
1 ARS-BFGL-NGS-45342 0.02 152362578
1 ARS-BFGL-NGS-11586 0.02 152391318
1 ARS-BFGL-NGS-100423 0.02 152399695
1 Hapmap53097-rs29016261 0.02 152467367
1 ARS-BFGL-BAC-13028 0.02 152543879
1 ARS-BFGL-NGS-57103 0.02 152565507
1 ARS-BFGL-NGS-4822 0.02 152607251
1 BFGL-NGS-118847 0.02 152644151
1 ARS-BFGL-NGS-98981 0.02 152779762
1 BTA-103255-no-rs 0.02 152801803
1 ARS-BFGL-NGS-18905 0.02 152845898
1 ARS-BFGL-NGS-105231 0.02 152867236
1 BTB-01008912 0.02 152926482
1 ARS-BFGL-NGS-45330 0.02 152947558
1 BTB-01686439 0.02 152990288
1 ARS-BFGL-NGS-19557 0.02 153027883
1 Hapmap44395-BTA-64864 0.02 153065265
1 ARS-BFGL-NGS-95240 0.02 153110085
1 BFGL-NGS-110570 0.02 153132128
1 BFGL-NGS-115711 0.02 153153095
1 BTB-01660026 0.02 153179945
1 ARS-BFGL-NGS-103669 0.02 153220894
1 BFGL-NGS-114385 0.02 153251903
1 Hapmap38166-BTA-58293 0.02 153290880
1 ARS-BFGL-NGS-78856 0.02 153328854
1 BFGL-NGS-118315 0.02 153378481
1 ARS-BFGL-NGS-73213 0.02 153406860
1 ARS-BFGL-NGS-26782 0.02 153442270
1 Hapmap23088-BTA-151194 0.02 153494109
1 BTB-01486160 0.02 153521849
1 ARS-BFGL-NGS-16035 0.02 153548745
1 BTB-01486242 0.02 153583582
1 ARS-BFGL-NGS-29097 0.02 153607401
1 ARS-BFGL-NGS-61565 0.02 153648212
1 BTA-97271-no-rs 0.02 153670798
1 Hapmap28036-BTA-125012 0.02 153709086
1 Hapmap38969-BTA-58311 0.02 153743931
1 BTA-58309-no-rs 0.02 153779137
1 ARS-BFGL-NGS-12744 0.02 153833188
1 ARS-BFGL-NGS-108995 0.02 153878088
1 ARS-BFGL-NGS-24242 0.02 153907363
1 BTB-00073037 0.02 153931232
1 Hapmap44392-BTA-58305 0.02 153981716
1 ARS-BFGL-NGS-24636 0.02 154011865
1 BTB-00072962 0.02 154033490
1 ARS-BFGL-NGS-22096 0.02 154104399
1 ARS-BFGL-NGS-35476 0.02 154141050
1 Hapmap57477-rs29022938 0.02 154208735
1 ARS-BFGL-NGS-17746 0.02 154256305
1 ARS-BFGL-NGS-15024 0.02 154279325
1 Hapmap39189-BTA-100013 0.02 154304025
1 BTB-02002699 0.02 154330289
1 ARS-BFGL-NGS-31013 0.02 154356657
1 ARS-BFGL-NGS-31767 0.02 154431813
1 ARS-BFGL-NGS-16547 0.02 154453483
1 ARS-BFGL-NGS-58627 0.02 154476133
1 ARS-BFGL-NGS-284 0.02 154497878
1 ARS-BFGL-NGS-43112 0.02 154548648
1 ARS-BFGL-NGS-93838 0.02 154572714
1 BTB-00024024 0.02 154616508
1 ARS-BFGL-NGS-102466 0.02 154652453
1 ARS-BFGL-NGS-36969 0.02 154691416
1 ARS-BFGL-NGS-41341 0.02 154716782
1 ARS-BFGL-NGS-103480 0.02 154748252
1 ARS-BFGL-NGS-61517 0.02 154770718
1 Hapmap60257-rs29016165 0.02 154803300
1 Hapmap55716-rs29015966 0.02 154827519
1 Hapmap42032-BTA-100094 0.02 154866089
1 BTA-100095-no-rs 0.02 154898859
1 Hapmap57491-ss46526066 0.02 154919476
1 Hapmap47183-BTA-113360 0.02 154949850
1 ARS-BFGL-NGS-104351 0.02 155010179
1 BTB-00023885 0.02 155041695
1 BTA-15318-no-rs 0.02 155108804
1 BTB-00023937 0.02 155150063
1 ARS-BFGL-NGS-40247 0.02 155175919
1 ARS-BFGL-NGS-4798 0.02 155200270
1 ARS-BFGL-NGS-62440 0.02 155225614
1 BTB-00074326 0.02 155256178
1 ARS-BFGL-BAC-14292 0.02 155283543
1 Hapmap46776-BTA-15316 0.02 155305841
1 BTB-00074258 0.02 155340717
1 BTB-02082327 0.02 155373207
1 BTB-00024012 0.02 155411883
1 Hapmap42851-BTA-15322 0.02 155455818
1 BTB-00074610 0.02 155494825
1 BTB-00024140 0.02 155506936
1 ARS-BFGL-NGS-100310 0.02 155545993
1 ARS-BFGL-BAC-14288 0.02 155605256
1 BTA-120733-no-rs 0.02 155630721
1 BTA-120735-no-rs 0.02 155686225
1 Hapmap54019-rs29023016 0.02 155720732
1 BTB-00073892 0.02 155752852
1 Hapmap59327-rs29016284 0.02 155780293
1 ARS-BFGL-NGS-36714 0.02 155825232
1 BTB-01824186 0.02 155862832
1 BFGL-NGS-114975 0.02 155896015
1 ARS-BFGL-NGS-14247 0.02 155935418
1 Hapmap3051-BTA-15299 0.02 155967971
1 ARS-BFGL-NGS-106168 0.02 156012316
1 ARS-BFGL-NGS-2430 0.02 156044717
1 BTB-00074122 0.02 156090335
1 ARS-BFGL-NGS-102692 0.02 156150212
1 BTB-00382006 0.02 156184152
1 ARS-BFGL-NGS-24919 0.02 156209230
1 ARS-BFGL-NGS-32312 0.02 156233056
1 ARS-BFGL-NGS-27443 0.02 156267684
1 ARS-BFGL-NGS-36332 0.02 156318044
1 Hapmap43186-BTA-15325 0.02 156369552
1 BTB-00074914 0.02 156389040
1 BTB-00074935 0.02 156421031
1 Hapmap40402-BTA-15329 0.02 156464966
1 ARS-BFGL-NGS-75385 0.02 156500550
1 ARS-BFGL-NGS-39036 0.02 156523231
1 ARS-BFGL-BAC-16186 0.02 156551205
1 ARS-BFGL-NGS-5053 0.02 156576967
1 BTB-01633174 0.02 156615254
1 ARS-BFGL-NGS-54653 0.02 156660986
1 BTB-01633159 0.02 156718579
1 BTB-01633151 0.02 156754069
1 Hapmap52737-rs29021682 0.02 156801303
1 ARS-BFGL-NGS-78277 0.02 156848370
1 BTA-15333-no-rs 0.02 156885345
1 BTB-00075551 0.02 156914724
1 ARS-BFGL-NGS-12147 0.02 156955380
1 BTB-00075380 0.02 156978052
1 BTA-15354-no-rs 0.02 157013077
1 ARS-BFGL-NGS-108970 0.02 157040192
1 UA-IFASA-4140 0.02 157068072
1 Hapmap51199-BTA-27719 0.02 157102426
1 ARS-BFGL-NGS-87492 0.02 157156958
1 ARS-BFGL-NGS-27660 0.02 157180978
1 BTA-15355-no-rs 0.02 157203159
1 BFGL-NGS-111718 0.02 157270936
1 BTB-00076266 0.02 157322314
1 BTB-00076308 0.02 157345469
1 BTB-00076382 0.02 157359051
1 BTB-00076466 0.02 157402053
1 ARS-BFGL-NGS-85061 0.02 157477288
1 ARS-BFGL-NGS-42512 0.02 157626352
1 ARS-BFGL-NGS-1001 0.02 157660572
1 Hapmap48589-BTA-107619 0.02 157698263
2 BTB-01718483 0.02 24879
2 ARS-BFGL-NGS-102158 0.02 35233
2 ARS-BFGL-NGS-73717 0.02 80498
2 BTB-01789851 0.02 189919
2 ARS-BFGL-NGS-31104 0.02 215773
2 BTB-00077301 0.02 238998
2 Hapmap32829-BTA-147228 0.02 263309
2 BFGL-NGS-112825 0.02 386787
2 BTB-01204311 0.02 415398
2 BTB-01204330 0.02 445839
2 ARS-BFGL-NGS-11180 0.02 483018
2 Hapmap55208-ss46526613 0.02 564830
2 ARS-BFGL-NGS-16717 0.02 588729
2 BTA-109914-no-rs 0.02 664639
2 ARS-BFGL-NGS-5376 0.02 725218
2 BTB-01204067 0.02 747969
2 ARS-BFGL-NGS-101054 0.02 774613
2 Hapmap23466-BTA-155656 0.02 812443
2 BTB-01204033 0.02 835788
2 ARS-BFGL-NGS-55528 0.02 864323
2 Hapmap41152-BTA-109926 0.02 901570
2 ARS-BFGL-NGS-74920 0.02 944489
2 BTA-109912-no-rs 0.02 965829
2 Hapmap52514-rs29024554 0.02 998088
2 ARS-BFGL-BAC-44757 0.02 1022116
2 BFGL-NGS-117794 0.02 1032877
2 UA-IFASA-5944 0.02 1059947
2 BTA-10744-no-rs 0.02 1084362
2 BFGL-NGS-118760 0.02 1105366
2 BTB-00077456 0.02 1157291
2 BTB-00077399 0.02 1178121
2 ARS-BFGL-NGS-6050 0.02 1209133
2 BTB-00077286 0.02 1244266
2 ARS-BFGL-NGS-55090 0.02 1270290
2 ARS-BFGL-NGS-39059 0.02 1312635
2 BTB-01710358 0.02 1337950
2 Hapmap58923-rs29010138 0.02 1363268
2 ARS-BFGL-NGS-27330 0.02 1402605
2 BTB-01578175 0.02 1442803
2 BFGL-NGS-118297 0.02 1463910
2 BTA-105370-no-rs 0.02 1487824
2 ARS-BFGL-NGS-31985 0.02 1525634
2 Hapmap23447-BTA-47495 0.02 1645285
2 BTB-00077049 0.02 1694422
2 BTB-00077213 0.02 1714659
2 BTB-00335932 0.02 1735552
2 ARS-BFGL-NGS-60387 0.02 1790914
2 BTA-48265-no-rs 0.02 1822246
2 Hapmap41656-BTA-82957 0.02 1861936
2 ARS-BFGL-NGS-18261 0.02 1892027
2 ARS-BFGL-NGS-108007 0.02 1922092
2 BFGL-NGS-115117 0.02 1978146
2 ARS-BFGL-BAC-35148 0.02 2038411
2 ARS-BFGL-NGS-104760 0.02 2251659
2 BFGL-NGS-113652 0.02 2300717
2 ARS-BFGL-NGS-23733 0.02 2330764
2 ARS-BFGL-NGS-74769 0.02 2411937
2 ARS-BFGL-NGS-92529 0.02 2524840
2 Hapmap31400-BTA-133561 0.02 2633927
2 ARS-BFGL-NGS-73421 0.02 2656881
2 BFGL-NGS-110437 0.02 2701169
2 ARS-BFGL-NGS-6024 0.02 2739308
2 Hapmap43973-BTA-93569 0.02 2809734
2 ARS-BFGL-NGS-103086 0.02 2853043
2 BFGL-NGS-113403 0.02 2939012
2 ARS-BFGL-NGS-40516 0.02 2961441
2 BFGL-NGS-118313 0.02 3042957
2 ARS-BFGL-NGS-36537 0.02 3148910
2 ARS-BFGL-NGS-67261 0.02 3169816
2 ARS-BFGL-NGS-53839 0.02 3194587
2 ARS-BFGL-NGS-60640 0.02 3239311
2 ARS-BFGL-NGS-44712 0.02 3365379
2 ARS-BFGL-BAC-42496 0.02 3404906
2 Hapmap40838-BTA-92488 0.02 3438152
2 ARS-BFGL-NGS-58709 0.02 3441095
2 ARS-BFGL-NGS-61983 0.02 3644649
2 ARS-BFGL-NGS-46839 0.02 3670028
2 ARS-BFGL-NGS-34236 0.02 3700944
2 Hapmap48616-BTA-112393 0.02 3762444
2 ARS-BFGL-NGS-15763 0.02 3790209
2 ARS-BFGL-NGS-100540 0.02 3816856
2 ARS-BFGL-NGS-22543 0.02 3858397
2 ARS-BFGL-NGS-102353 0.02 3899434
2 BTA-112386-no-rs 0.02 3924121
2 ARS-BFGL-NGS-63030 0.02 3950047
2 ARS-BFGL-NGS-59921 0.02 3982249
2 Hapmap43083-BTA-86781 0.02 4057229
2 Hapmap49024-BTA-112388 0.02 4087219
2 BFGL-NGS-112731 0.02 4125550
2 ARS-BFGL-NGS-4063 0.02 4167586
2 Hapmap50886-BTA-121204 0.02 4187528
2 ARS-BFGL-BAC-33163 0.02 4210859
2 ARS-BFGL-NGS-92825 0.02 4277136
2 Hapmap34854-BES4_Contig206_568 0.02 4290990
2 BTB-00078262 0.02 4307466
2 Hapmap42949-BTA-46907 0.02 4332545
2 ARS-BFGL-NGS-105116 0.02 4379118
2 BTB-00078030 0.02 4400608
2 BTB-01790320 0.02 4447120
2 BTB-01790271 0.02 4469716
2 Hapmap53000-ss46526222 0.02 4491346
2 BTB-00077963 0.02 4505212
2 BTB-00077801 0.02 4519982
2 BTB-00077766 0.02 4551900
2 BTB-01739851 0.02 4582740
2 BTB-01739873 0.02 4612622
2 Hapmap40228-BTA-88147 0.02 4652634
2 ARS-BFGL-NGS-43499 0.02 4694937
2 BTB-00078999 0.02 4715976
2 ARS-BFGL-NGS-33525 0.02 4743461
2 ARS-BFGL-NGS-28788 0.02 4765726
2 BTB-00079042 0.02 4785784
2 ARS-BFGL-NGS-17759 0.02 4823197
2 ARS-BFGL-NGS-12749 0.02 4863558
2 BTA-47785-no-rs 0.02 4899441
2 ARS-BFGL-NGS-6152 0.02 4921163
2 BTA-97386-no-rs 0.02 4958411
2 Hapmap54320-rs29012920 0.02 4980943
2 ARS-BFGL-NGS-34079 0.02 5039249
2 ARS-BFGL-NGS-24135 0.02 5135797
2 ARS-BFGL-NGS-97012 0.02 5187633
2 ARS-BFGL-NGS-24537 0.02 5219092
2 ARS-BFGL-NGS-21306 0.02 5247766
2 ARS-USMARC-Parent-DQ404152-rs29022245 0.02 5249407
2 ARS-BFGL-NGS-2658 0.02 5312576
2 ARS-BFGL-NGS-4106 0.02 5335316
2 ARS-BFGL-NGS-106075 0.02 5387082
2 Hapmap57611-rs29021061 0.02 5412572
2 BTA-47428-no-rs 0.02 5469890
2 ARS-BFGL-NGS-101125 0.02 5491637
2 ARS-BFGL-NGS-106761 0.02 5555679
2 Hapmap44381-BTA-47399 0.02 5593994
2 Hapmap54109-rs29011261 0.02 5617594
2 ARS-BFGL-BAC-2576 0.02 5655110
2 ARS-BFGL-NGS-6033 0.02 5679243
2 BFGL-NGS-119308 0.02 5741697
2 ARS-BFGL-NGS-39978 0.02 5774813
2 ARS-BFGL-BAC-2619 0.02 5797718
2 ARS-BFGL-BAC-28567 0.02 5820190
2 BTA-47839-no-rs 0.02 5894459
2 ARS-BFGL-NGS-93854 0.02 5916912
2 Hapmap52624-rs29010906 0.02 6018509
2 ARS-BFGL-NGS-100748 0.02 6045072
2 BFGL-NGS-109937 0.02 6124766
2 ARS-BFGL-NGS-4516 0.02 6147713
2 ARS-BFGL-NGS-17147 0.02 6179480
2 ARS-BFGL-NGS-18535 0.02 6371357
2 ARS-BFGL-NGS-15417 0.02 6666441
2 BFGL-NGS-112454 0.02 6695517
2 Hapmap49624-BTA-47893 0.02 6721277
2 ARS-BFGL-NGS-11319 0.02 6784581
2 Hapmap54028-rs29023584 0.02 6813985
2 Hapmap47560-BTA-30470 0.02 6853538
2 ARS-BFGL-NGS-81865 0.02 7066791
2 BTA-47483-no-rs 0.02 7148207
2 ARS-BFGL-NGS-90839 0.02 7192178
2 ARS-BFGL-NGS-59102 0.02 7271056
2 Hapmap53965-rs29017456 0.02 7292468
2 Hapmap60397-ss46527095 0.02 7343392
2 BTB-00078586 0.02 7449469
2 ARS-BFGL-NGS-52961 0.02 7478895
2 BTB-00078691 0.02 7513807
2 BTB-01977132 0.02 7541281
2 ARS-BFGL-BAC-2817 0.02 7583421
2 BTA-47624-no-rs 0.02 7622651
2 BTB-01717869 0.02 7635121
2 BFGL-NGS-110677 0.02 7714535
2 BTB-00078927 0.02 7741226
2 BTA-27415-no-rs 0.02 7745349
2 BTA-85707-no-rs 0.02 7793044
2 UA-IFASA-9562 0.02 7825497
2 Hapmap38635-BTA-85702 0.02 7918903
2 BTB-01111412 0.02 7985202
2 BTA-85695-no-rs 0.02 8046332
2 ARS-BFGL-NGS-1661 0.02 8085433
2 Hapmap41991-BTA-85694 0.02 8110896
2 ARS-BFGL-NGS-66412 0.02 8140401
2 ARS-BFGL-NGS-11710 0.02 8171208
2 BTB-01110991 0.02 8247462
2 BTB-01929922 0.02 8272581
2 BTB-01929933 0.02 8296853
2 BTB-01111066 0.02 8303550
2 ARS-BFGL-NGS-16689 0.02 8326492
2 Hapmap51331-BTA-85692 0.02 8360404
2 BTB-01435656 0.02 8411836
2 ARS-BFGL-NGS-37283 0.02 8444902
2 BTB-01435557 0.02 8466049
2 Hapmap40313-BTA-27938 0.02 8488065
2 BTB-01435492 0.02 8511519
2 ARS-BFGL-NGS-65047 0.02 8522598
2 BTB-02073364 0.02 8552927
2 BTB-00079213 0.02 8615333
2 BTB-00079237 0.02 8639220
2 ARS-BFGL-NGS-35384 0.02 8736194
2 BTA-87378-no-rs 0.02 8835538
2 ARS-BFGL-NGS-11560 0.02 8848517
2 Hapmap50551-BTA-104382 0.02 8898095
2 BTB-00862033 0.02 8991994
2 BTB-00862071 0.02 9012383
2 BTB-00862061 0.02 9040803
2 BTB-02094616 0.02 9063019
2 BTB-00079285 0.02 9086864
2 BTB-00079297 0.02 9110720
2 Hapmap43273-BTA-47993 0.02 9147877
2 Hapmap25939-BTA-47983 0.02 9201168
2 BTB-00079257 0.02 9221722
2 BTB-00079368 0.02 9271289
2 BFGL-NGS-111530 0.02 9310080
2 Hapmap55212-rs29013415 0.02 9353506
2 BTB-00079476 0.02 9394683
2 ARS-BFGL-NGS-5555 0.02 9420661
2 BTA-48429-no-rs 0.02 9470019
2 BTB-01282688 0.02 9502669
2 BTB-02016659 0.02 9537696
2 BTB-00079551 0.02 9563964
2 Hapmap38411-BTA-48376 0.02 9612048
2 Hapmap23397-BTA-133598 0.02 9634175
2 ARS-BFGL-NGS-64273 0.02 9697457
2 Hapmap38502-BTA-48351 0.02 9735794
2 Hapmap49896-BTA-17263 0.02 9753208
2 BFGL-NGS-114790 0.02 9900067
2 Hapmap54204-rs29015637 0.02 9925098
2 BTA-48147-no-rs 0.02 9981667
2 Hapmap44337-BTA-109205 0.02 10235056
2 Hapmap51139-BTA-109204 0.02 10257853
2 ARS-BFGL-BAC-33704 0.02 10308675
2 Hapmap51202-BTA-28358 0.02 10332376
2 ARS-BFGL-NGS-14614 0.02 10464101
2 Hapmap46264-BTA-96369 0.02 10488361
2 Hapmap40653-BTA-114312 0.02 10530587
2 Hapmap25889-BTA-156942 0.02 10557652
2 Hapmap42875-BTA-23394 0.02 10579543
2 ARS-BFGL-NGS-69447 0.02 10652286
2 ARS-BFGL-NGS-30075 0.02 10685292
2 BTA-23383-no-rs 0.02 10712747
2 Hapmap44041-BTA-23382 0.02 10740646
2 ARS-BFGL-NGS-41624 0.02 11061162
2 ARS-BFGL-NGS-52041 0.02 11097752
2 Hapmap33256-BTA-161686 0.02 11210100
2 ARS-BFGL-NGS-38353 0.02 11351000
2 BTB-02047920 0.02 11505431
2 ARS-BFGL-NGS-53911 0.02 11594116
2 ARS-BFGL-NGS-39506 0.02 11620221
2 ARS-BFGL-NGS-91026 0.02 11740026
2 Hapmap27018-BTA-158911 0.02 11769072
2 BFGL-NGS-116628 0.02 11867945
2 BTA-109791-no-rs 0.02 11891356
2 BTA-48951-no-rs 0.02 11934953
2 Hapmap42566-BTA-48928 0.02 11957633
2 Hapmap38897-BTA-48906 0.02 12012850
2 ARS-BFGL-NGS-40106 0.02 12063797
2 BTA-48863-no-rs 0.02 12141676
2 ARS-BFGL-NGS-103955 0.02 12257109
2 Hapmap44546-BTA-48673 0.02 12277389
2 BTA-29193-no-rs 0.02 12374828
2 Hapmap46046-BTA-114001 0.02 12415930
2 ARS-BFGL-BAC-27295 0.02 12464620
2 BTA-110517-no-rs 0.02 12588635
2 Hapmap34694-BES3_Contig475_1491 0.02 12626193
2 ARS-BFGL-NGS-91327 0.02 12670894
2 ARS-BFGL-NGS-84317 0.02 12748382
2 ARS-BFGL-BAC-27271 0.02 12771432
2 BTA-110520-no-rs 0.02 12814855
2 Hapmap32135-BTA-159962 0.02 12870360
2 BTB-01808519 0.02 12901255
2 BTA-20489-no-rs 0.02 12931281
2 ARS-BFGL-BAC-35552 0.02 12964675
2 Hapmap42480-BTA-23201 0.02 13029184
2 ARS-BFGL-NGS-44474 0.02 13059882
2 BTA-21486-no-rs 0.02 13103350
2 Hapmap49523-BTA-20486 0.02 13135127
2 BTA-117245-no-rs 0.02 13219731
2 BTA-93171-no-rs 0.02 13254844
2 ARS-BFGL-NGS-88387 0.02 13284427
2 Hapmap49907-BTA-20483 0.02 13313032
2 ARS-BFGL-BAC-27305 0.02 13344442
2 Hapmap41795-BTA-20481 0.02 13368739
2 BTA-20471-no-rs 0.02 13395981
2 ARS-BFGL-BAC-32402 0.02 13420059
2 ARS-BFGL-NGS-43437 0.02 13451656
2 ARS-BFGL-BAC-32404 0.02 13485750
2 BTA-20457-no-rs 0.02 13518630
2 ARS-BFGL-NGS-88388 0.02 13554515
2 Hapmap59774-ss46526475 0.02 13598722
2 Hapmap60935-rs29012413 0.02 13717953
2 Hapmap54937-rs29013687 0.02 13738714
2 Hapmap49193-BTA-48784 0.02 13759563
2 ARS-BFGL-NGS-89201 0.02 13786020
2 Hapmap39412-BTA-48779 0.02 13852168
2 BTA-48736-no-rs 0.02 13882596
2 Hapmap23085-BTA-148749 0.02 13905336
2 ARS-BFGL-NGS-38281 0.02 13941960
2 Hapmap59876-rs29018046 0.02 13995219
2 Hapmap24345-BTA-151300 0.02 14021524
2 ARS-BFGL-NGS-89098 0.02 14042976
2 ARS-BFGL-NGS-74668 0.02 14083188
2 BTB-00344991 0.02 14155535
2 Hapmap30285-BTA-151296 0.02 14170639
2 ARS-BFGL-BAC-33346 0.02 14309108
2 BTA-97453-no-rs 0.02 14430969
2 BFGL-NGS-112128 0.02 14483730
2 Hapmap47793-BTA-97444 0.02 14507403
2 ARS-BFGL-NGS-98581 0.02 14551061
2 BTB-01144233 0.02 14575699
2 Hapmap54766-rs29012658 0.02 14601700
2 BTA-29287-no-rs 0.02 14618085
2 ARS-BFGL-BAC-33978 0.02 14649854
2 Hapmap38137-BTA-112893 0.02 14690409
2 Hapmap33059-BTA-158581 0.02 14786706
2 BTB-01085343 0.02 14838089
2 ARS-BFGL-NGS-45446 0.02 14882851
2 BTB-01085257 0.02 14922052
2 Hapmap60797-rs29023429 0.02 14981454
2 Hapmap58884-rs29013431 0.02 15016554
2 ARS-BFGL-NGS-12562 0.02 15050502
2 ARS-BFGL-NGS-108876 0.02 15074216
2 Hapmap47192-BTA-119165 0.02 15103738
2 BTB-01084910 0.02 15124834
2 BTB-01084842 0.02 15152788
2 ARS-BFGL-NGS-82028 0.02 15198954
2 ARS-BFGL-NGS-3324 0.02 15228807
2 BTB-01084639 0.02 15252955
2 ARS-BFGL-NGS-66536 0.02 15284689
2 ARS-BFGL-NGS-105012 0.02 15344922
2 BTB-01084561 0.02 15373895
2 Hapmap24210-BTA-158558 0.02 15427295
2 BTB-01084484 0.02 15462208
2 ARS-BFGL-NGS-104492 0.02 15485147
2 BTB-01084313 0.02 15508854
2 BTB-01084298 0.02 15561265
2 ARS-BFGL-BAC-29210 0.02 15614561
2 BTB-01600567 0.02 15642744
2 BTB-01600593 0.02 15674013
2 BTB-01868760 0.02 15719897
2 Hapmap44576-BTA-90136 0.02 15750529
2 BTB-01410599 0.02 15791317
2 BTB-01410575 0.02 15825384
2 ARS-BFGL-NGS-36375 0.02 15860650
2 BTB-01410432 0.02 15874660
2 BTA-90131-no-rs 0.02 15896213
2 BTA-113745-no-rs 0.02 15925190
2 Hapmap42488-BTA-26728 0.02 16077591
2 BTB-01845736 0.02 16112816
2 BTB-00080812 0.02 16129459
2 ARS-BFGL-NGS-100666 0.02 16196195
2 ARS-BFGL-NGS-1216 0.02 16240018
2 Hapmap35360-SCAFFOLD145911_8451 0.02 16285201
2 BTA-28910-no-rs 0.02 16309767
2 Hapmap58340-rs29009785 0.02 16329950
2 BTA-109896-no-rs 0.02 16391153
2 ARS-BFGL-NGS-4303 0.02 16429311
2 Hapmap33260-BTA-163723 0.02 16485637
2 BTB-01363466 0.02 16501457
2 Hapmap47905-BTA-28908 0.02 16522791
2 BFGL-NGS-118141 0.02 16566694
2 Hapmap41678-BTA-91191 0.02 16583418
2 Hapmap44052-BTA-27927 0.02 16600534
2 BTB-01952715 0.02 16651653
2 BTB-01792501 0.02 16693299
2 BTB-01853142 0.02 16726522
2 Hapmap58412-rs29020884 0.02 16764804
2 BTB-00080992 0.02 16791537
2 BTB-00080955 0.02 16823995
2 BTB-00081694 0.02 16851916
2 Hapmap38868-BTA-97511 0.02 16883152
2 Hapmap28148-BTA-97509 0.02 16913745
2 BTA-49759-no-rs 0.02 17059417
2 BFGL-NGS-112516 0.02 17084705
2 BTA-49719-no-rs 0.02 17142870
2 BTA-97510-no-rs 0.02 17252117
2 ARS-BFGL-NGS-38278 0.02 17307552
2 ARS-BFGL-NGS-23669 0.02 17380337
2 BTA-18292-no-rs 0.02 17442061
2 Hapmap61050-rs29013591 0.02 17479680
2 BTA-04435-no-rs 0.02 17529296
2 BTB-01290659 0.02 17555033
2 BTB-01290636 0.02 17583690
2 BTB-01290581 0.02 17613213
2 ARS-BFGL-NGS-71755 0.02 17638606
2 BTB-00081745 0.02 17831002
2 ARS-BFGL-NGS-24246 0.02 17862093
2 Hapmap33031-BTA-148746 0.02 17879932
2 BTB-02054371 0.02 17896211
2 BTB-00082046 0.02 17943006
2 Hapmap25114-BTA-49906 0.02 18028229
2 BTB-01559455 0.02 18039602
2 ARS-BFGL-NGS-104601 0.02 18066174
2 BTB-01559639 0.02 18107997
2 BTB-01559610 0.02 18143633
2 Hapmap46225-BTA-49570 0.02 18188342
2 Hapmap57556-rs29009916 0.02 18230001
2 BTA-49599-no-rs 0.02 18260482
2 BTB-00081145 0.02 18295810
2 Hapmap41889-BTA-49622 0.02 18325840
2 Hapmap47640-BTA-49632 0.02 18354392
2 BTB-00081257 0.02 18382166
2 BFGL-NGS-113397 0.02 18415174
2 Hapmap47641-BTA-49646 0.02 18451840
2 Hapmap34168-BES3_Contig310_1112 0.02 18485111
2 BTB-00081403 0.02 18510544
2 Hapmap30496-BTA-123052 0.02 18536127
2 Hapmap56313-rs29022477 0.02 18592386
2 BTB-00081518 0.02 18625546
2 Hapmap26388-BTA-133627 0.02 18650811
2 BTA-49711-no-rs 0.02 18675377
2 ARS-BFGL-NGS-1167 0.02 18713044
2 ARS-BFGL-BAC-35137 0.02 18765083
2 ARS-BFGL-NGS-86079 0.02 18812790
2 Hapmap31401-BTA-133646 0.02 18828062
2 Hapmap53232-rs29020795 0.02 18866904
2 BTB-00065996 0.02 18894618
2 Hapmap43615-BTA-54400 0.02 18919882
2 BTB-00066182 0.02 18979279
2 BTA-55303-no-rs 0.02 19039458
2 Hapmap38416-BTA-55305 0.02 19068304
2 Hapmap32021-BTA-124822 0.02 19088474
2 BTA-55307-no-rs 0.02 19120870
2 BTB-00066363 0.02 19146997
2 BTB-00082210 0.02 19175196
2 BTB-00082256 0.02 19213686
2 ARS-BFGL-NGS-101460 0.02 19340164
2 ARS-BFGL-NGS-91042 0.02 19369377
2 BTB-01112664 0.02 19390107
2 BTB-01112693 0.02 19416853
2 ARS-BFGL-NGS-17648 0.02 19463099
2 BTA-86806-no-rs 0.02 19494184
2 Hapmap52534-rs29010223 0.02 19519495
2 BTA-11872-rs29017618 0.02 19563960
2 BTB-01112732 0.02 19587001
2 BTB-01112800 0.02 19614685
2 BTB-01112810 0.02 19642061
2 Hapmap49351-BTA-86808 0.02 19667224
2 ARS-BFGL-NGS-23300 0.02 19739155
2 ARS-BFGL-NGS-13597 0.02 19768383
2 ARS-BFGL-NGS-32739 0.02 19843304
2 BTB-01112851 0.02 19903998
2 Hapmap59161-rs29014139 0.02 19928410
2 BTB-01113018 0.02 19961129
2 ARS-BFGL-BAC-35121 0.02 20006201
2 BTB-01555229 0.02 20040720
2 BTB-01555215 0.02 20060640
2 ARS-BFGL-NGS-105466 0.02 20084225
2 ARS-BFGL-NGS-33299 0.02 20155941
2 BTB-01112976 0.02 20200674
2 ARS-BFGL-NGS-39206 0.02 20245873
2 Hapmap51079-BTA-88097 0.02 20288349
2 Hapmap60669-rs29018484 0.02 20329486
2 Hapmap59959-rs29020690 0.02 20351431
2 BTB-00083220 0.02 20378718
2 Hapmap47636-BTA-46626 0.02 20412119
2 BTB-00083120 0.02 20454971
2 BTA-46625-no-rs 0.02 20490008
2 BTB-00083095 0.02 20520608
2 BTA-14230-rs29022995 0.02 20619510
2 BFGL-NGS-111881 0.02 20641732
2 BFGL-NGS-116058 0.02 20663939
2 ARS-BFGL-NGS-75240 0.02 20685510
2 Hapmap39315-BTA-12536 0.02 20726548
2 ARS-BFGL-BAC-35112 0.02 20769195
2 BTB-00082770 0.02 20810421
2 BTA-46612-no-rs 0.02 20883125
2 ARS-BFGL-NGS-27536 0.02 20916361
2 BTB-00082871 0.02 20943394
2 ARS-BFGL-NGS-28187 0.02 20981246
2 BFGL-NGS-118009 0.02 21003772
2 ARS-BFGL-NGS-35223 0.02 21032424
2 BTA-09814-rs29025970 0.02 21053108
2 BTA-46844-no-rs 0.02 21108936
2 BTB-00086860 0.02 21141349
2 BTB-01168392 0.02 21191371
2 BTB-00083524 0.02 21267742
2 BTB-00083549 0.02 21293931
2 Hapmap48774-BTA-46697 0.02 21325115
2 Hapmap59358-rs29024697 0.02 21362309
2 Hapmap32159-BTA-46703 0.02 21399513
2 BTB-01168588 0.02 21429272
2 UA-IFASA-1574 0.02 21458323
2 BTA-115979-no-rs 0.02 21484055
2 Hapmap50243-BTA-116664 0.02 21511141
2 BTB-01728391 0.02 21532370
2 ARS-BFGL-NGS-102509 0.02 21555742
2 BFGL-NGS-119036 0.02 21588571
2 BTB-01168531 0.02 21617742
2 ARS-BFGL-NGS-77089 0.02 21642852
2 BFGL-NGS-115155 0.02 21672742
2 ARS-BFGL-NGS-86527 0.02 21694528
2 Hapmap23325-BTA-153123 0.02 21725254
2 BTB-01718242 0.02 21771496
2 BTB-01963348 0.02 21809162
2 Hapmap60122-rs29018097 0.02 21821815
2 BTB-01782721 0.02 21834548
2 ARS-BFGL-NGS-37899 0.02 21854712
2 BTA-46780-no-rs 0.02 21944766
2 BTB-00085394 0.02 21970303
2 Hapmap50971-BTA-46778 0.02 22007699
2 BTB-00085347 0.02 22053301
2 BTB-00085328 0.02 22077220
2 Hapmap24818-BTA-133745 0.02 22110757
2 BTB-00085286 0.02 22145546
2 BTA-46766-no-rs 0.02 22191725
2 Hapmap32801-BTA-133738 0.02 22264580
2 ARS-BFGL-NGS-41733 0.02 22296386
2 Hapmap47964-BTA-46752 0.02 22333394
2 ARS-BFGL-NGS-23786 0.02 22371025
2 ARS-BFGL-BAC-30348 0.02 22396798
2 ARS-BFGL-NGS-55595 0.02 22430648
2 Hapmap31538-BTA-46748 0.02 22482377
2 BTB-00084907 0.02 22531902
2 Hapmap38677-BTA-46746 0.02 22571106
2 BTB-00084791 0.02 22600835
2 BTB-00084737 0.02 22619300
2 BTB-00084784 0.02 22644603
2 BTB-00084660 0.02 22700766
2 BTB-00084635 0.02 22769969
2 Hapmap31748-BTA-133719 0.02 22815900
2 Hapmap50365-BTA-46730 0.02 22845423
2 Hapmap33359-BTA-133718 0.02 22880029
2 BTB-00084343 0.02 22920242
2 BTB-00084309 0.02 22962174
2 ARS-BFGL-NGS-59293 0.02 23045567
2 ARS-BFGL-NGS-89591 0.02 23170756
2 ARS-BFGL-NGS-32608 0.02 23212368
2 BTB-01693574 0.02 23329203
2 BFGL-NGS-118058 0.02 23359803
2 Hapmap38500-BTA-46794 0.02 23388301
2 ARS-BFGL-NGS-14826 0.02 23436357
2 BTB-00721870 0.02 23501483
2 BTB-01543286 0.02 23553019
2 BTB-01543251 0.02 23583957
2 BTB-01543204 0.02 23610102
2 BTB-01543144 0.02 23631174
2 Hapmap56915-rs29026677 0.02 23675081
2 BTB-00085503 0.02 23701318
2 Hapmap31402-BTA-133751 0.02 23773074
2 BTB-00085538 0.02 23793635
2 BTB-00085622 0.02 23814137
2 BTB-00085877 0.02 23904646
2 ARS-BFGL-NGS-14141 0.02 23930379
2 Hapmap59009-rs29027446 0.02 23962397
2 ARS-BFGL-NGS-103110 0.02 23991988
2 Hapmap30793-BTA-133756 0.02 24033182
2 ARS-BFGL-NGS-81142 0.02 24100599
2 ARS-BFGL-NGS-29277 0.02 24137781
2 BFGL-NGS-117584 0.02 24180451
2 Hapmap40436-BTA-46804 0.02 24212466
2 ARS-BFGL-NGS-43595 0.02 24276088
2 Hapmap58163-rs29021257 0.02 24336917
2 ARS-BFGL-NGS-29474 0.02 24445877
2 BTB-00086875 0.02 24467575
2 BTA-46847-no-rs 0.02 24490869
2 BTB-00086968 0.02 24519220
2 BTA-46852-no-rs 0.02 24551946
2 ARS-BFGL-NGS-10872 0.02 24624286
2 ARS-BFGL-NGS-99222 0.02 24666342
2 BTA-46908-no-rs 0.02 24715674
2 ARS-BFGL-NGS-14875 0.02 24734111
2 ARS-BFGL-NGS-4499 0.02 24772914
2 ARS-BFGL-NGS-3079 0.02 24808742
2 BTB-00083874 0.02 24836171
2 Hapmap44380-BTA-46707 0.02 24871666
2 Hapmap52128-rs29015710 0.02 24911513
2 Hapmap57629-rs29027188 0.02 24926202
2 BFGL-NGS-113556 0.02 24972279
2 Hapmap59917-rs29012418 0.02 24997629
2 BTB-00084004 0.02 25033938
2 Hapmap40746-BTA-46710 0.02 25066106
2 ARS-BFGL-NGS-28193 0.02 25115956
2 Hapmap51237-BTA-46716 0.02 25147019
2 BTB-00087717 0.02 25205170
2 ARS-BFGL-NGS-1992 0.02 25229858
2 BTB-00087742 0.02 25252223
2 BTB-00087761 0.02 25275362
2 BTB-00087821 0.02 25308825
2 Hapmap26122-BTA-133766 0.02 25344521
2 ARS-BFGL-NGS-27621 0.02 25435330
2 ARS-BFGL-NGS-43484 0.02 25456347
2 ARS-BFGL-NGS-108909 0.02 25525783
2 Hapmap58903-rs29012194 0.02 25551938
2 BTA-85540-no-rs 0.02 25583518
2 BTB-00085949 0.02 25632068
2 Hapmap51238-BTA-46810 0.02 25672428
2 ARS-BFGL-NGS-101553 0.02 25712601
2 Hapmap33661-BTA-133759 0.02 25747018
2 BTB-00086044 0.02 25770191
2 ARS-BFGL-NGS-2928 0.02 25833000
2 Hapmap43586-BTA-46818 0.02 25881033
2 ARS-BFGL-BAC-33164 0.02 25909661
2 Hapmap46703-BTA-46822 0.02 25921740
2 ARS-BFGL-NGS-61392 0.02 25949319
2 BTA-121216-no-rs 0.02 25991842
2 ARS-BFGL-NGS-67669 0.02 26042297
2 BFGL-NGS-118954 0.02 26079796
2 BTB-00086583 0.02 26104000
2 Hapmap31749-BTA-133764 0.02 26141296
2 BTA-46928-no-rs 0.02 26306088
2 ARS-BFGL-NGS-6133 0.02 26386406
2 BTA-25512-no-rs 0.02 26418585
2 ARS-BFGL-NGS-40302 0.02 26447833
2 BTB-00088008 0.02 26469452
2 ARS-BFGL-NGS-38536 0.02 26490121
2 BTA-46926-no-rs 0.02 26512019
2 ARS-BFGL-NGS-26680 0.02 26541050
2 BTA-47105-no-rs 0.02 26563826
2 BTB-00091700 0.02 26592787
2 BTB-00091568 0.02 26646621
2 ARS-BFGL-BAC-35185 0.02 26688562
2 Hapmap50368-BTA-47103 0.02 26719834
2 BTB-00091527 0.02 26746928
2 ARS-BFGL-BAC-2618 0.02 26779690
2 Hapmap35504-SCAFFOLD52046_3051 0.02 26815120
2 Hapmap43272-BTA-47100 0.02 26845570
2 Hapmap52660-ss46526812 0.02 26879731
2 BTA-112971-no-rs 0.02 27026617
2 Hapmap39717-BTA-112973 0.02 27073970
2 ARS-BFGL-NGS-42605 0.02 27116579
2 ARS-BFGL-NGS-11470 0.02 27155716
2 BTA-123273-no-rs 0.02 27178530
2 BTB-00089278 0.02 27198750
2 ARS-BFGL-NGS-69220 0.02 27215505
2 BTB-00089236 0.02 27228462
2 ARS-BFGL-NGS-39504 0.02 27250966
2 ARS-USMARC-Parent-AY776154-no-rs 0.02 27253700
2 BTB-00089002 0.02 27271264
2 ARS-BFGL-NGS-14624 0.02 27362048
2 ARS-BFGL-NGS-59654 0.02 27400822
2 BTB-01724071 0.02 27429428
2 UA-IFASA-5527 0.02 27493974
2 ARS-BFGL-NGS-86717 0.02 27523204
2 Hapmap50367-BTA-47094 0.02 27557276
2 BTB-00091356 0.02 27579710
2 BTB-00091350 0.02 27636683
2 BTA-47092-no-rs 0.02 27687209
2 BTB-00091195 0.02 27725430
2 Hapmap59218-rs29014793 0.02 27757385
2 BTA-47089-no-rs 0.02 27796626
2 ARS-BFGL-NGS-107504 0.02 27812544
2 BTB-00091109 0.02 27842811
2 Hapmap44244-BTA-47086 0.02 27893080
2 BTA-47081-no-rs 0.02 27943045
2 BTB-00090936 0.02 27965241
2 ARS-BFGL-NGS-16854 0.02 27997660
2 ARS-BFGL-NGS-48318 0.02 28049725
2 Hapmap32045-BTA-133799 0.02 28070501
2 Hapmap33265-BTA-47080 0.02 28096379
2 ARS-BFGL-NGS-77438 0.02 28137628
2 BTA-47074-no-rs 0.02 28163949
2 BTB-00090483 0.02 28195056
2 ARS-BFGL-NGS-63575 0.02 28216005
2 BTB-00090441 0.02 28251137
2 Hapmap39657-BTA-47071 0.02 28283592
2 Hapmap25643-BTA-47070 0.02 28312753
2 ARS-BFGL-NGS-77240 0.02 28326457
2 ARS-BFGL-NGS-40971 0.02 28364543
2 BFGL-NGS-110725 0.02 28396711
2 Hapmap44243-BTA-47059 0.02 28420456
2 BTA-47052-no-rs 0.02 28456538
2 BTB-00090163 0.02 28477426
2 BFGL-NGS-110209 0.02 28509306
2 Hapmap59045-rs29026016 0.02 28549299
2 BTB-00090016 0.02 28576539
2 ARS-BFGL-NGS-60458 0.02 28615258
2 BTB-01141030 0.02 28638776
2 ARS-BFGL-NGS-26177 0.02 28647458
2 Hapmap57743-rs29026473 0.02 28683408
2 Hapmap48633-BTA-118034 0.02 28724719
2 BTA-15124-rs29026489 0.02 28752906
2 ARS-BFGL-NGS-13789 0.02 28777862
2 BTB-01141260 0.02 28802326
2 Hapmap56032-rs29022835 0.02 28842410
2 ARS-BFGL-BAC-31010 0.02 28904871
2 Hapmap51783-BTA-96615 0.02 28961854
2 Hapmap41697-BTA-96617 0.02 28991743
2 BTA-96624-no-rs 0.02 29028148
2 Hapmap61063-rs29026680 0.02 29028435
2 BTB-01494206 0.02 29072287
2 ARS-BFGL-NGS-19813 0.02 29103754
2 ARS-BFGL-BAC-30043 0.02 29124510
2 BTB-01494177 0.02 29151697
2 BTA-97970-no-rs 0.02 29164598
2 BTB-01494156 0.02 29192183
2 Hapmap54696-rs29024868 0.02 29226057
2 Hapmap43138-BTA-107007 0.02 29263695
2 Hapmap39178-BTA-96630 0.02 29290586
2 ARS-BFGL-NGS-99856 0.02 29318817
2 ARS-BFGL-NGS-104761 0.02 29356171
2 BTA-89168-no-rs 0.02 29397390
2 BTA-09540-no-rs 0.02 29460439
2 BTB-01987495 0.02 29487478
2 BTA-30375-no-rs 0.02 29513006
2 BTA-30381-no-rs 0.02 29547972
2 ARS-BFGL-NGS-31833 0.02 29579835
2 ARS-BFGL-NGS-13167 0.02 29607798
2 Hapmap32886-BTA-30414 0.02 29643046
2 BTA-30419-no-rs 0.02 29677997
2 Hapmap50650-BTA-30427 0.02 29756233
2 BTB-01978664 0.02 29792197
2 ARS-BFGL-BAC-30035 0.02 29806088
2 BTB-01817112 0.02 29857772
2 Hapmap49514-BTA-18186 0.02 29880523
2 BTB-01243338 0.02 29952052
2 ARS-BFGL-BAC-33169 0.02 30048897
2 BTB-01045439 0.02 30075508
2 ARS-BFGL-NGS-94388 0.02 30100040
2 BFGL-NGS-118404 0.02 30130085
2 ARS-BFGL-NGS-38622 0.02 30155247
2 ARS-BFGL-NGS-64281 0.02 30185510
2 BTA-47106-no-rs 0.02 30226295
2 ARS-BFGL-NGS-72090 0.02 30254927
2 Hapmap25534-BTA-133814 0.02 30283351
2 ARS-BFGL-BAC-28097 0.02 30311128
2 Hapmap23355-BTA-133816 0.02 30344854
2 ARS-BFGL-BAC-2683 0.02 30373724
2 Hapmap52303-rs29012101 0.02 30400324
2 ARS-BFGL-BAC-28969 0.02 30447191
2 ARS-BFGL-NGS-103508 0.02 30485267
2 BTB-01386993 0.02 30512306
2 ARS-BFGL-NGS-22038 0.02 30584659
2 ARS-BFGL-BAC-30773 0.02 30621901
2 ARS-BFGL-NGS-103589 0.02 30655145
2 Hapmap40825-BTA-87008 0.02 30679390
2 ARS-BFGL-BAC-32548 0.02 30709996
2 Hapmap39006-BTA-116188 0.02 30743799
2 ARS-BFGL-BAC-31395 0.02 30767104
2 ARS-BFGL-NGS-61127 0.02 30791434
2 ARS-BFGL-BAC-31991 0.02 30820496
2 Hapmap59234-rs29019491 0.02 30848659
2 ARS-BFGL-BAC-28436 0.02 30870702
2 ARS-BFGL-BAC-29664 0.02 30900815
2 ARS-BFGL-BAC-30229 0.02 30926102
2 Hapmap27615-BTA-151650 0.02 30947040
2 ARS-BFGL-BAC-30252 0.02 30970856
2 ARS-BFGL-BAC-29079 0.02 30998661
2 Hapmap36677-SCAFFOLD324504_3277 0.02 31023796
2 ARS-BFGL-BAC-30265 0.02 31046697
2 ARS-BFGL-BAC-33235 0.02 31069088
2 Hapmap51366-BTA-98577 0.02 31094000
2 ARS-BFGL-BAC-2680 0.02 31139503
2 ARS-BFGL-NGS-36416 0.02 31193977
2 ARS-BFGL-BAC-29051 0.02 31225233
2 ARS-BFGL-BAC-30860 0.02 31256485
2 ARS-BFGL-BAC-30866 0.02 31286302
2 ARS-BFGL-BAC-33265 0.02 31314334
2 ARS-BFGL-BAC-33842 0.02 31344669
2 ARS-BFGL-BAC-29669 0.02 31374721
2 ARS-BFGL-BAC-29706 0.02 31405859
2 Hapmap40659-BTA-116165 0.02 31436424
2 Hapmap22879-BTA-157592 0.02 31463544
2 Hapmap27145-BTA-116154 0.02 31490840
2 ARS-BFGL-BAC-68 0.02 31536093
2 ARS-BFGL-BAC-32035 0.02 31564754
2 BFGL-NGS-112255 0.02 31586627
2 BTA-116184-no-rs 0.02 31609008
2 BFGL-NGS-119470 0.02 31629147
2 Hapmap22739-BTA-116164 0.02 31660225
2 Hapmap27486-BTA-90141 0.02 31693763
2 ARS-BFGL-BAC-30294 0.02 31718429
2 Hapmap33662-BTA-133826 0.02 31747553
2 Hapmap25812-BTA-133837 0.02 31772717
2 BTB-01944931 0.02 31806647
2 BTA-47136-no-rs 0.02 31839557
2 Hapmap52594-rs29026993 0.02 31876277
2 BTA-47138-no-rs 0.02 31909959
2 BTB-00092571 0.02 31953751
2 BTB-01571963 0.02 31977258
2 ARS-BFGL-NGS-80635 0.02 32002970
2 BTA-104779-no-rs 0.02 32042904
2 ARS-BFGL-NGS-38895 0.02 32104921
2 BTB-00093493 0.02 32181498
2 BTB-00093483 0.02 32240654
2 ARS-BFGL-NGS-36319 0.02 32284951
2 BTA-47279-no-rs 0.02 32309209
2 BTB-00093465 0.02 32369341
2 Hapmap44597-BTA-47277 0.02 32399133
2 BTB-00093314 0.02 32423375
2 BTB-00093260 0.02 32446068
2 BTB-00093291 0.02 32469608
2 BTB-00093151 0.02 32505662
2 ARS-BFGL-NGS-39862 0.02 32529531
2 ARS-BFGL-NGS-77689 0.02 32581709
2 BTB-00093074 0.02 32621158
2 ARS-BFGL-BAC-4501 0.02 32639026
2 BTB-00093060 0.02 32667276
2 Hapmap42950-BTA-47265 0.02 32698198
2 BTA-47262-no-rs 0.02 32748120
2 BTB-00092969 0.02 32777037
2 ARS-BFGL-NGS-3960 0.02 32806307
2 BTB-00092817 0.02 32842561
2 ARS-BFGL-NGS-4662 0.02 32876892
2 BTB-01549619 0.02 32914206
2 Hapmap41880-BTA-47153 0.02 33009748
2 BTB-00092756 0.02 33030304
2 BTA-47150-no-rs 0.02 33052759
2 BFGL-NGS-113793 0.02 33098021
2 Hapmap50973-BTA-47146 0.02 33144713
2 ARS-BFGL-NGS-25909 0.02 33178855
2 Hapmap41879-BTA-47145 0.02 33208105
2 BTB-00092669 0.02 33238970
2 BTB-00092651 0.02 33267217
2 BTB-00094591 0.02 33299853
2 ARS-BFGL-NGS-71209 0.02 33340892
2 BTA-47299-no-rs 0.02 33367167
2 ARS-BFGL-NGS-23688 0.02 33388510
2 BTB-00094379 0.02 33458784
2 BTB-00094296 0.02 33555043
2 BTB-00094289 0.02 33583984
2 BTB-00094283 0.02 33605614
2 Hapmap33197-BTA-133869 0.02 33627919
2 BTB-00094203 0.02 33647504
2 BTB-00094170 0.02 33674913
2 ARS-BFGL-NGS-6378 0.02 33707879
2 ARS-BFGL-BAC-42858 0.02 33744434
2 BTB-00093853 0.02 33775839
2 BTB-00093776 0.02 33827056
2 BTB-00093748 0.02 33912002
2 ARS-BFGL-NGS-7878 0.02 34017941
2 ARS-BFGL-NGS-31279 0.02 34114938
2 BTB-00093713 0.02 34137530
2 BTB-00088434 0.02 34168175
2 BTB-00088458 0.02 34188857
2 ARS-BFGL-NGS-65913 0.02 34217849
2 Hapmap46221-BTA-46942 0.02 34309657
2 BTB-00088238 0.02 34370884
2 BTB-00088563 0.02 34388799
2 BTB-00088621 0.02 34422287
2 ARS-BFGL-BAC-2749 0.02 34455170
2 BTB-00088679 0.02 34513811
2 ARS-BFGL-BAC-30629 0.02 34548438
2 BTB-00088688 0.02 34577093
2 BTB-00092589 0.02 34640340
2 ARS-BFGL-NGS-1298 0.02 34675901
2 ARS-BFGL-NGS-64127 0.02 34751811
2 UA-IFASA-6488 0.02 34788733
2 Hapmap26123-BTA-133877 0.02 34824346
2 ARS-BFGL-NGS-64022 0.02 34845733
2 ARS-BFGL-NGS-74043 0.02 34879353
2 BTB-01896843 0.02 34900873
2 BFGL-NGS-119116 0.02 34926679
2 BTB-00969696 0.02 34938040
2 BTB-00969746 0.02 34957297
2 BTB-00969752 0.02 34979027
2 Hapmap45885-BTA-63051 0.02 35009068
2 ARS-BFGL-BAC-30745 0.02 35217804
2 ARS-BFGL-NGS-29993 0.02 35249983
2 ARS-BFGL-NGS-100791 0.02 35304185
2 BTA-95758-no-rs 0.02 35343239
2 Hapmap30561-BTA-150629 0.02 35377797
2 Hapmap47871-BTA-122165 0.02 35421837
2 ARS-BFGL-BAC-29474 0.02 35433505
2 BTB-00089372 0.02 35498057
2 BTB-00089384 0.02 35575959
2 Hapmap49623-BTA-46979 0.02 35630739
2 Hapmap61145-rs29025790 0.02 35697557
2 BTB-00089403 0.02 35792076
2 BTB-01798423 0.02 35810559
2 BTB-01837563 0.02 35863815
2 Hapmap25811-BTA-133786 0.02 35922320
2 BTA-26450-no-rs 0.02 35984227
2 Hapmap51878-BTA-117353 0.02 36004533
2 BTB-01246228 0.02 36039278
2 Hapmap24346-BTA-158052 0.02 36073294
2 BTB-00295753 0.02 36144110
2 BTB-00295725 0.02 36168896
2 ARS-BFGL-NGS-8633 0.02 36214539
2 ARS-BFGL-BAC-3633 0.02 36252723
2 Hapmap50820-BTA-91209 0.02 36309478
2 ARS-BFGL-NGS-32446 0.02 36394346
2 Hapmap51659-BTA-91205 0.02 36459430
2 Hapmap26705-BTA-149119 0.02 36495766
2 ARS-BFGL-NGS-85296 0.02 36524341
2 BFGL-NGS-110726 0.02 36546482
2 Hapmap25251-BTA-133896 0.02 36570322
2 ARS-BFGL-NGS-15574 0.02 36647563
2 BFGL-NGS-117164 0.02 36711320
2 Hapmap46826-BTA-47345 0.02 36760090
2 Hapmap27039-BTA-22947 0.02 36889075
2 Hapmap39151-BTA-22132 0.02 36922811
2 ARS-BFGL-NGS-102089 0.02 36974606
2 Hapmap33597-BTA-154241 0.02 37005925
2 Hapmap42250-BTA-55589 0.02 37169984
2 ARS-BFGL-BAC-30704 0.02 37210394
2 Hapmap55306-rs29018633 0.02 37287066
2 BTA-55596-no-rs 0.02 37332751
2 BTA-55603-no-rs 0.02 37382788
2 ARS-BFGL-BAC-30703 0.02 37473919
2 BFGL-NGS-117409 0.02 37573441
2 ARS-BFGL-NGS-96078 0.02 37595856
2 Hapmap25533-BTA-133664 0.02 37649780
2 BTA-46613-no-rs 0.02 37675564
2 ARS-BFGL-NGS-75 0.02 37722629
2 ARS-BFGL-NGS-48564 0.02 37788112
2 Hapmap52382-rs29019574 0.02 37901343
2 Hapmap58509-rs29024139 0.02 37952290
2 BFGL-NGS-117267 0.02 37992070
2 BFGL-NGS-118643 0.02 38092413
2 ARS-BFGL-NGS-57870 0.02 38128461
2 Hapmap39595-BTA-85742 0.02 38194737
2 Hapmap40998-BTA-47401 0.02 38268486
2 ARS-BFGL-NGS-78890 0.02 38288682
2 ARS-BFGL-NGS-28859 0.02 38370354
2 BFGL-NGS-114956 0.02 38410941
2 Hapmap48776-BTA-47395 0.02 38448563
2 ARS-BFGL-NGS-20574 0.02 38474009
2 Hapmap40693-BTA-23038 0.02 38594250
2 Hapmap24585-BTA-23037 0.02 38614340
2 ARS-BFGL-NGS-30262 0.02 38652648
2 ARS-BFGL-NGS-4255 0.02 38729753
2 UA-IFASA-9548 0.02 38755991
2 ARS-BFGL-NGS-83390 0.02 38809814
2 BTA-24649-no-rs 0.02 38944390
2 Hapmap43527-BTA-24641 0.02 39073666
2 Hapmap41189-BTA-122751 0.02 39102129
2 Hapmap27442-BTA-156175 0.02 39128098
2 Hapmap30225-BTA-133903 0.02 39229443
2 ARS-BFGL-NGS-34549 0.02 39308724
2 ARS-BFGL-NGS-3108 0.02 39352868
2 ARS-BFGL-NGS-38727 0.02 39386700
2 ARS-BFGL-BAC-31338 0.02 39430907
2 Hapmap42557-BTA-47352 0.02 39469642
2 BTA-47365-no-rs 0.02 39492185
2 Hapmap53285-rs29015860 0.02 39526343
2 ARS-BFGL-NGS-65105 0.02 39582476
2 BTB-00096057 0.02 39605842
2 ARS-BFGL-NGS-29623 0.02 39634409
2 Hapmap55130-rs29021614 0.02 39666121
2 Hapmap32300-BTA-133908 0.02 39708851
2 Hapmap30794-BTA-133911 0.02 39730795
2 Hapmap32557-BTA-133920 0.02 39761495
2 Hapmap55542-rs29024346 0.02 39801882
2 ARS-BFGL-NGS-60043 0.02 39832276
2 ARS-BFGL-NGS-103291 0.02 39869588
2 Hapmap23256-BTA-113482 0.02 40061270
2 BFGL-NGS-112315 0.02 40081531
2 BTA-114831-no-rs 0.02 40135802
2 ARS-BFGL-BAC-29510 0.02 40169517
2 ARS-BFGL-NGS-104922 0.02 40201997
2 BTB-01053800 0.02 40240292
2 BTB-01053796 0.02 40269661
2 BTA-113476-no-rs 0.02 40294819
2 Hapmap47839-BTA-113475 0.02 40330278
2 Hapmap50875-BTA-113474 0.02 40362633
2 ARS-BFGL-NGS-98401 0.02 40403269
2 BFGL-NGS-118508 0.02 40427716
2 Hapmap36520-SCAFFOLD290052_3670 0.02 40449281
2 Hapmap28052-BTA-156755 0.02 40497221
2 Hapmap55508-rs29010162 0.02 40583262
2 BTB-01053755 0.02 40739978
2 BTB-01053741 0.02 40763945
2 ARS-BFGL-NGS-83225 0.02 40785525
2 BTB-01053710 0.02 40817411
2 Hapmap27206-BTA-156749 0.02 40848480
2 ARS-BFGL-NGS-35226 0.02 40940724
2 ARS-BFGL-NGS-30068 0.02 40967505
2 ARS-BFGL-NGS-23722 0.02 41019410
2 ARS-BFGL-BAC-41569 0.02 41050879
2 ARS-BFGL-BAC-41568 0.02 41081277
2 BTA-113579-no-rs 0.02 41114327
2 ARS-BFGL-NGS-92476 0.02 41158216
2 BTA-08061-no-rs 0.02 41246645
2 BTB-01053656 0.02 41273102
2 Hapmap43158-BTA-113479 0.02 41305042
2 BTB-01810212 0.02 41365824
2 BTB-01592427 0.02 41389367
2 BTB-01592420 0.02 41411555
2 BTB-01648501 0.02 41490436
2 BTB-01648482 0.02 41566885
2 ARS-BFGL-NGS-2854 0.02 41597844
2 Hapmap59739-rs29016910 0.02 41674454
2 BTB-01341365 0.02 41702118
2 ARS-BFGL-NGS-99769 0.02 41723611
2 Hapmap38483-BTA-25757 0.02 41755796
2 BTA-25759-no-rs 0.02 41840612
2 BTB-01341517 0.02 41862905
2 Hapmap22957-BTA-47431 0.02 41922668
2 BTB-00096830 0.02 41956653
2 BTB-01883711 0.02 41999988
2 BTB-01871274 0.02 42035874
2 BTA-25760-no-rs 0.02 42055542
2 ARS-BFGL-BAC-2790 0.02 42080615
2 BTB-00096979 0.02 42125974
2 Hapmap48777-BTA-47434 0.02 42194695
2 BTA-47437-no-rs 0.02 42220639
2 ARS-BFGL-BAC-29526 0.02 42240745
2 BTA-47440-no-rs 0.02 42264200
2 Hapmap50154-BTA-91586 0.02 42285070
2 Hapmap57995-rs29022905 0.02 42324298
2 Hapmap46653-BTA-47447 0.02 42350068
2 BTB-00097114 0.02 42398469
2 BTB-00097126 0.02 42419181
2 ARS-BFGL-NGS-55184 0.02 42430683
2 Hapmap44080-BTA-47449 0.02 42477126
2 BTB-01878940 0.02 42516107
2 Hapmap54983-rs29020503 0.02 42570559
2 Hapmap51456-BTA-47469 0.02 42599848
2 BTB-00097246 0.02 42622559
2 BTB-01242431 0.02 42678721
2 ARS-BFGL-NGS-48471 0.02 42741416
2 BTB-01242342 0.02 42772825
2 BTB-01242298 0.02 42800006
2 BTB-01242289 0.02 42833619
2 BTB-01242236 0.02 42860877
2 BTB-01242184 0.02 42890313
2 ARS-BFGL-NGS-4574 0.02 43002684
2 ARS-BFGL-NGS-45548 0.02 43175273
2 BFGL-NGS-115659 0.02 43209531
2 ARS-BFGL-NGS-105507 0.02 43252074
2 BTB-01247298 0.02 43334739
2 BTA-19852-no-rs 0.02 43403381
2 BTB-01838972 0.02 43433056
2 BTB-01247268 0.02 43466320
2 BTB-01247241 0.02 43492173
2 ARS-BFGL-NGS-11153 0.02 43517156
2 BTA-46592-no-rs 0.02 43582998
2 ARS-BFGL-NGS-6357 0.02 43635697
2 BTA-27803-no-rs 0.02 43675861
2 BFGL-NGS-111833 0.02 43824064
2 BFGL-NGS-112050 0.02 43845099
2 BTA-49947-no-rs 0.02 43885056
2 ARS-BFGL-NGS-41803 0.02 43905491
2 ARS-BFGL-NGS-43758 0.02 43937408
2 ARS-BFGL-NGS-8309 0.02 43961741
2 Hapmap26509-BTA-47504 0.02 44215829
2 ARS-BFGL-NGS-79459 0.02 44352996
2 ARS-BFGL-NGS-81054 0.02 44416387
2 UA-IFASA-9607 0.02 44569217
2 Hapmap47965-BTA-47481 0.02 44627458
2 ARS-BFGL-NGS-18591 0.02 44647659
2 ARS-BFGL-NGS-30987 0.02 44682410
2 ARS-BFGL-NGS-93283 0.02 44718638
2 BTA-47484-no-rs 0.02 44760145
2 ARS-BFGL-NGS-14766 0.02 44820848
2 ARS-BFGL-NGS-25825 0.02 44912521
2 Hapmap23460-BTA-133938 0.02 44951082
2 ARS-BFGL-NGS-27508 0.02 44970949
2 ARS-BFGL-NGS-26354 0.02 45054838
2 BTB-00097393 0.02 45127389
2 Hapmap55415-ss46526681 0.02 45211652
2 ARS-BFGL-NGS-79233 0.02 45276235
2 Hapmap39659-BTA-49929 0.02 45322848
2 ARS-BFGL-NGS-15616 0.02 45349312
2 Hapmap39028-BTA-49928 0.02 45403727
2 Hapmap59844-rs29025329 0.02 45406456
2 Hapmap50202-BTA-106854 0.02 45482020
2 Hapmap43136-BTA-106852 0.02 45541920
2 ARS-BFGL-NGS-66375 0.02 45602139
2 ARS-BFGL-NGS-90759 0.02 45626580
2 ARS-BFGL-NGS-27169 0.02 45708556
2 ARS-BFGL-NGS-6038 0.02 45778960
2 Hapmap53891-rs29021231 0.02 45952317
2 Hapmap38896-BTA-47506 0.02 45972318
2 Hapmap25252-BTA-133942 0.02 46018289
2 ARS-BFGL-NGS-67924 0.02 46041293
2 BTA-47509-no-rs 0.02 46104941
2 Hapmap34848-BES1_Contig523_1341 0.02 46116184
2 ARS-USMARC-Parent-AY841151-rs29003466 0.02 46230385
2 ARS-BFGL-NGS-108620 0.02 46280355
2 ARS-BFGL-NGS-1099 0.02 46363717
2 Hapmap34002-BES11_Contig450_949 0.02 46408045
2 ARS-BFGL-NGS-92794 0.02 46461687
2 Hapmap29983-BTA-133945 0.02 46542425
2 ARS-BFGL-BAC-41571 0.02 46644217
2 Hapmap50824-BTA-92238 0.02 46668337
2 ARS-BFGL-NGS-44416 0.02 46896872
2 Hapmap41882-BTA-47592 0.02 46927141
2 ARS-BFGL-NGS-16519 0.02 46955514
2 ARS-BFGL-NGS-29014 0.02 47060691
2 Hapmap57575-rs29011345 0.02 47098821
2 ARS-BFGL-NGS-23439 0.02 47131021
2 Hapmap44600-BTA-47582 0.02 47237481
2 BFGL-NGS-119305 0.02 47285763
2 ARS-BFGL-NGS-100319 0.02 47392268
2 Hapmap48631-BTA-117251 0.02 47480725
2 ARS-BFGL-NGS-32858 0.02 47512071
2 Hapmap34454-BES3_Contig368_1159 0.02 47569498
2 Hapmap41551-BTA-47567 0.02 47598928
2 BFGL-NGS-110511 0.02 47634680
2 BTA-47524-no-rs 0.02 47711367
2 ARS-BFGL-NGS-98094 0.02 47733467
2 ARS-BFGL-NGS-3296 0.02 47751820
2 ARS-BFGL-BAC-47330 0.02 47802315
2 ARS-BFGL-NGS-83687 0.02 47823905
2 BTA-47601-no-rs 0.02 47848781
2 ARS-BFGL-NGS-37616 0.02 47871983
2 Hapmap48352-BTA-47529 0.02 47960079
2 ARS-BFGL-BAC-2793 0.02 48009597
2 Hapmap26789-BTA-47530 0.02 48118737
2 Hapmap55249-rs29014403 0.02 48435745
2 ARS-BFGL-NGS-103557 0.02 48459765
2 ARS-BFGL-NGS-82865 0.02 48616779
2 Hapmap43862-BTA-47538 0.02 48639641
2 ARS-BFGL-BAC-35245 0.02 48681680
2 BTA-47540-no-rs 0.02 48702125
2 BFGL-NGS-114697 0.02 48754716
2 UA-IFASA-9180 0.02 48792669
2 Hapmap43863-BTA-47554 0.02 48838854
2 BTA-47558-no-rs 0.02 48970100
2 Hapmap59340-rs29017240 0.02 49202602
2 BTA-14682-no-rs 0.02 49297153
2 Hapmap47966-BTA-47563 0.02 49326953
2 Hapmap18416-rs29019993 0.02 49378468
2 BFGL-NGS-113042 0.02 49496059
2 Hapmap42449-BTA-120321 0.02 49576166
2 ARS-BFGL-NGS-30524 0.02 49590536
2 ARS-BFGL-NGS-104615 0.02 49717581
2 Hapmap23703-BTA-159031 0.02 49850714
2 Hapmap35440-SCAFFOLD43266_711 0.02 50166442
2 ARS-BFGL-NGS-38341 0.02 50207709
2 BTA-120308-no-rs 0.02 50314716
2 BFGL-NGS-113925 0.02 50343454
2 ARS-BFGL-NGS-79853 0.02 50415254
2 Hapmap40308-BTA-47694 0.02 50470909
2 ARS-BFGL-NGS-82931 0.02 50498197
2 BTA-47682-no-rs 0.02 50532066
2 BTA-47677-no-rs 0.02 50567023
2 Hapmap38756-BTA-47676 0.02 50624889
2 BTB-00099032 0.02 50665550
2 BTA-47675-no-rs 0.02 50695968
2 BTB-00098952 0.02 50730692
2 Hapmap42228-BTA-47674 0.02 50771223
2 BTB-00098919 0.02 50815383
2 BTB-00098912 0.02 50909772
2 BTB-00098901 0.02 50959805
2 Hapmap41883-BTA-47665 0.02 51000036
2 ARS-BFGL-BAC-35838 0.02 51037783
2 Hapmap25927-BTA-17036 0.02 51058340
2 ARS-BFGL-BAC-35839 0.02 51094152
2 BTB-01741678 0.02 51137966
2 BTB-01720538 0.02 51155832
2 ARS-BFGL-NGS-108848 0.02 51178984
2 BTB-01741550 0.02 51222039
2 Hapmap27390-BTA-133992 0.02 51376591
2 BTB-00097813 0.02 51401391
2 ARS-BFGL-NGS-53353 0.02 51425186
2 BTA-47610-no-rs 0.02 51487212
2 Hapmap38755-BTA-47611 0.02 51519980
2 BTA-47612-no-rs 0.02 51557246
2 BTB-00098202 0.02 51595760
2 BTB-00098220 0.02 51622275
2 BTB-00098296 0.02 51668961
2 BTA-47620-no-rs 0.02 51701694
2 ARS-BFGL-NGS-98960 0.02 51773012
2 BFGL-NGS-117857 0.02 51818998
2 BTB-00098350 0.02 51895450
2 BFGL-NGS-115807 0.02 51935501
2 BTB-00098343 0.02 52011153
2 BTA-47622-no-rs 0.02 52097460
2 Hapmap27663-BTA-47633 0.02 52165225
2 BTB-00098380 0.02 52225541
2 ARS-BFGL-BAC-37051 0.02 52254627
2 BFGL-NGS-109901 0.02 52297817
2 Hapmap52423-rs29022902 0.02 52332679
2 BTB-00098528 0.02 52375515
2 Hapmap42227-BTA-47643 0.02 52411055
2 BTA-47652-no-rs 0.02 52462172
2 BTB-00098707 0.02 52501919
2 BTB-00098730 0.02 52522824
2 ARS-BFGL-NGS-3385 0.02 52548239
2 BTB-01266966 0.02 52579240
2 Hapmap41178-BTA-120553 0.02 52611580
2 BTA-120552-no-rs 0.02 52631876
2 BFGL-NGS-118744 0.02 52662651
2 ARS-BFGL-BAC-2836 0.02 52689516
2 Hapmap43865-BTA-47654 0.02 52723917
2 ARS-BFGL-NGS-59320 0.02 52811989
2 Hapmap45495-BTA-47659 0.02 52836952
2 BTB-01266880 0.02 52844526
2 BTB-01266858 0.02 52868664
2 ARS-BFGL-NGS-65713 0.02 52930395
2 BTB-01266794 0.02 52978133
2 Hapmap60959-rs29025559 0.02 52997706
2 Hapmap44545-BTA-47658 0.02 53031291
2 BTB-00098856 0.02 53084496
2 BTA-47656-no-rs 0.02 53109346
2 BTB-00098808 0.02 53151529
2 BTB-00098799 0.02 53178444
2 BTB-00098773 0.02 53198601
2 ARS-BFGL-NGS-24278 0.02 53281108
2 BTB-01266707 0.02 53308265
2 BTB-01266622 0.02 53337699
2 Hapmap48664-BTA-16199 0.02 53374618
2 BTB-01625704 0.02 53395290
2 Hapmap38282-BTA-108693 0.02 53424879
2 Hapmap42418-BTA-108690 0.02 53453944
2 Hapmap46778-BTA-16201 0.02 53487896
2 Hapmap34316-BES5_Contig205_709 0.02 53521585
2 BTB-01274050 0.02 53571513
2 Hapmap33246-BTA-159394 0.02 53610429
2 BTB-01274156 0.02 53655968
2 Hapmap31810-BTA-155140 0.02 53741294
2 ARS-BFGL-NGS-49789 0.02 53779788
2 ARS-BFGL-NGS-59969 0.02 53800247
2 BTB-01559051 0.02 53842439
2 BTB-01412384 0.02 53863195
2 Hapmap50149-BTA-90491 0.02 53888352
2 BTB-01412526 0.02 53912525
2 BTA-90488-no-rs 0.02 53940004
2 Hapmap50816-BTA-90485 0.02 53990050
2 BTB-01412462 0.02 54024485
2 BTB-01412441 0.02 54055862
2 BTB-01412391 0.02 54107384
2 BTB-02061251 0.02 54151915
2 BTA-01008-rs29011975 0.02 54157625
2 BTA-46608-no-rs 0.02 54187312
2 BTB-00082706 0.02 54220516
2 BTB-01390801 0.02 54254637
2 BTB-01390827 0.02 54267428
2 BTB-01390865 0.02 54290925
2 BFGL-NGS-118904 0.02 54314287
2 BTB-01390921 0.02 54438423
2 Hapmap58989-rs29020790 0.02 54474027
2 Hapmap48220-BTA-121978 0.02 54491260
2 BFGL-NGS-113370 0.02 54534226
2 BTB-01661881 0.02 54569037
2 ARS-BFGL-NGS-36431 0.02 54596257
2 ARS-BFGL-NGS-72227 0.02 54654534
2 BTB-01148490 0.02 54683887
2 ARS-BFGL-NGS-32980 0.02 54711056
2 BTB-01148543 0.02 54742538
2 ARS-BFGL-NGS-105941 0.02 54773051
2 Hapmap43801-BTA-18254 0.02 54801736
2 BFGL-NGS-110491 0.02 54858018
2 BTB-01148955 0.02 54885547
2 BTA-98476-no-rs 0.02 54898601
2 Hapmap60876-rs29013997 0.02 54940522
2 BFGL-NGS-110987 0.02 54963557
2 ARS-BFGL-NGS-19018 0.02 54991704
2 ARS-BFGL-NGS-34148 0.02 55043914
2 ARS-BFGL-NGS-98478 0.02 55091373
2 ARS-BFGL-BAC-27477 0.02 55120110
2 Hapmap44423-BTA-90469 0.02 55146504
2 BTB-01621450 0.02 55256856
2 Hapmap51797-BTA-108321 0.02 55292419
2 BTA-122373-no-rs 0.02 55353169
2 BTA-88865-no-rs 0.02 55368372
2 BTB-01775964 0.02 55385729
2 Hapmap34718-BES7_Contig295_922 0.02 55425542
2 ARS-BFGL-NGS-88182 0.02 55454766
2 BTA-09659-rs29025817 0.02 55495456
2 BTB-01391891 0.02 55540025
2 UA-IFASA-8123 0.02 55569809
2 Hapmap54346-rs29011513 0.02 55589995
2 BTB-00183404 0.02 55611715
2 BTB-00183384 0.02 55638160
2 Hapmap50447-BTA-70481 0.02 55699969
2 BTB-01391805 0.02 55736266
2 Hapmap29674-BTA-160310 0.02 55769587
2 Hapmap25908-BTA-160304 0.02 55802899
2 BTB-01294230 0.02 55839013
2 BTB-01294125 0.02 55868129
2 BTB-01293919 0.02 55916009
2 Hapmap51787-BTA-101971 0.02 55942267
2 Hapmap43438-BTA-101967 0.02 55998116
2 Hapmap38718-BTA-101966 0.02 56024815
2 BTB-01165311 0.02 56081105
2 BFGL-NGS-111213 0.02 56106567
2 Hapmap43745-BTA-101961 0.02 56138969
2 BTB-01165248 0.02 56170053
2 BTB-01165238 0.02 56203836
2 BTB-01165225 0.02 56240323
2 Hapmap41404-BTA-101995 0.02 56273392
2 BTB-01165178 0.02 56299891
2 Hapmap43123-BTA-101963 0.02 56322589
2 BTB-01165150 0.02 56344140
2 BTB-01892981 0.02 56364203
2 Hapmap23257-BTA-123353 0.02 56403689
2 BTB-01394866 0.02 56428266
2 Hapmap48508-BTA-88108 0.02 56450234
2 ARS-BFGL-NGS-34732 0.02 56487175
2 BTB-01753605 0.02 56517707
2 Hapmap23015-BTA-145943 0.02 56539251
2 Hapmap33880-BES9_Contig535_933 0.02 56586405
2 Hapmap38699-BTA-81626 0.02 56621713
2 BTB-00353784 0.02 56642345
2 Hapmap44140-BTA-81617 0.02 56672703
2 BTB-00353647 0.02 56701996
2 BTB-01160731 0.02 56723191
2 ARS-BFGL-NGS-15557 0.02 56743469
2 BTB-01160816 0.02 56772574
2 Hapmap60963-rs29015781 0.02 56794335
2 ARS-BFGL-NGS-105321 0.02 56836576
2 Hapmap27618-BTA-152634 0.02 56860126
2 ARS-BFGL-BAC-27497 0.02 56920347
2 BTB-01161054 0.02 56947314
2 Hapmap41401-BTA-101347 0.02 56976448
2 BTA-101352-no-rs 0.02 57031252
2 Hapmap55519-rs29019912 0.02 57061976
2 BTB-01161211 0.02 57090366
2 BTA-101353-no-rs 0.02 57102173
2 BTA-101354-no-rs 0.02 57152271
2 Hapmap28102-BTA-152636 0.02 57183139
2 BTA-101359-no-rs 0.02 57219440
2 BTB-01819043 0.02 57264157
2 BTA-106070-no-rs 0.02 57327817
2 BTB-01588936 0.02 57373028
2 Hapmap39803-BTA-106074 0.02 57404990
2 ARS-BFGL-NGS-43395 0.02 57425811
2 BTB-01146113 0.02 57484054
2 BTB-01146092 0.02 57565276
2 BTB-01145879 0.02 57615117
2 Hapmap28163-BTA-151437 0.02 57645649
2 BTB-01145846 0.02 57689335
2 BTB-00335888 0.02 57761967
2 BTA-19224-no-rs 0.02 58063706
2 BTB-00099725 0.02 58126484
2 Hapmap33239-BTA-156574 0.02 58145106
2 BTA-113057-no-rs 0.02 58165529
2 BTB-00099884 0.02 58198692
2 ARS-BFGL-NGS-43662 0.02 58254998
2 BTB-00099916 0.02 58264319
2 BTB-00099776 0.02 58286493
2 Hapmap25253-BTA-134017 0.02 58346135
2 Hapmap54628-rs29021692 0.02 58449899
2 Hapmap44382-BTA-47704 0.02 58494355
2 BTB-00099340 0.02 58521817
2 Hapmap44246-BTA-47696 0.02 58582816
2 BTB-00099180 0.02 58624643
2 Hapmap52345-rs29024293 0.02 58657459
2 ARS-BFGL-NGS-25349 0.02 58690049
2 BFGL-NGS-117385 0.02 58789286
2 BTB-01197362 0.02 58847066
2 ARS-BFGL-NGS-28503 0.02 58900530
2 ARS-BFGL-NGS-18664 0.02 59028814
2 BTB-01197267 0.02 59057469
2 BTB-01197254 0.02 59075587
2 Hapmap59763-rs29018910 0.02 59102323
2 Hapmap60691-rs29012315 0.02 59128459
2 BTB-01197150 0.02 59189221
2 BTB-01196985 0.02 59214159
2 ARS-BFGL-NGS-72562 0.02 59334137
2 ARS-BFGL-NGS-33092 0.02 59361941
2 ARS-BFGL-NGS-90955 0.02 59387997
2 BFGL-NGS-111122 0.02 59424458
2 ARS-BFGL-NGS-83275 0.02 59444166
2 ARS-BFGL-NGS-43350 0.02 59466391
2 ARS-BFGL-NGS-28178 0.02 59494949
2 ARS-BFGL-NGS-23883 0.02 59585097
2 Hapmap39640-BTA-27073 0.02 59618068
2 ARS-BFGL-NGS-5784 0.02 59670210
2 Hapmap47220-BTA-22362 0.02 59821310
2 BTA-23960-no-rs 0.02 59858644
2 BTA-23963-no-rs 0.02 59878122
2 ARS-BFGL-NGS-24778 0.02 59905230
2 ARS-BFGL-NGS-37839 0.02 59929527
2 BFGL-NGS-117608 0.02 59989256
2 Hapmap31501-BTA-158286 0.02 60082399
2 BTB-01328981 0.02 60106183
2 BTA-28581-no-rs 0.02 60151457
2 BTB-01361440 0.02 60174841
2 BTA-28576-no-rs 0.02 60200292
2 Hapmap27605-BTA-148285 0.02 60253826
2 BTA-88935-no-rs 0.02 60294499
2 BTB-01902301 0.02 60315330
2 BTB-01402854 0.02 60341896
2 BTA-28579-no-rs 0.02 60391042
2 ARS-BFGL-NGS-44854 0.02 60423692
2 ARS-BFGL-NGS-74193 0.02 60446800
2 ARS-BFGL-NGS-9262 0.02 60469291
2 Hapmap51345-BTA-88931 0.02 60501178
2 BTB-01796166 0.02 60522894
2 Hapmap51412-BTA-16926 0.02 60546706
2 Hapmap52568-rs29017559 0.02 60577257
2 BTB-01651888 0.02 60617525
2 BTB-01806590 0.02 60655681
2 ARS-BFGL-NGS-16565 0.02 60698745
2 ARS-BFGL-NGS-108325 0.02 60779632
2 BTB-00100191 0.02 60900802
2 ARS-BFGL-NGS-4659 0.02 60957639
2 Hapmap40271-BTA-47722 0.02 60996761
2 ARS-BFGL-NGS-86934 0.02 61030560
2 ARS-BFGL-NGS-38875 0.02 61081855
2 BFGL-NGS-114516 0.02 61119870
2 ARS-BFGL-NGS-2796 0.02 61201200
2 BFGL-NGS-117095 0.02 61236310
2 BTB-01071390 0.02 61327008
2 BTB-01071488 0.02 61370101
2 ARS-BFGL-NGS-13806 0.02 61461183
2 ARS-BFGL-NGS-95915 0.02 61547308
2 Hapmap38373-BTA-107037 0.02 61668856
2 ARS-BFGL-NGS-36803 0.02 61698525
2 ARS-BFGL-NGS-42047 0.02 61730062
2 BFGL-NGS-114507 0.02 61762712
2 ARS-BFGL-NGS-50482 0.02 61814112
2 ARS-BFGL-NGS-43990 0.02 61853661
2 ARS-BFGL-NGS-102846 0.02 61891074
2 ARS-BFGL-NGS-96661 0.02 61934627
2 Hapmap38999-BTA-107039 0.02 61956464
2 BFGL-NGS-117383 0.02 61979997
2 Hapmap55796-rs29011172 0.02 62021834
2 BFGL-NGS-119079 0.02 62041393
2 BFGL-NGS-110203 0.02 62067071
2 Hapmap58378-rs29015037 0.02 62142956
2 ARS-BFGL-NGS-3831 0.02 62183334
2 Hapmap48387-BTA-55128 0.02 62242019
2 BFGL-NGS-109852 0.02 62268062
2 Hapmap41674-BTA-88236 0.02 62289410
2 ARS-BFGL-NGS-65334 0.02 62321372
2 Hapmap25038-BTA-134021 0.02 62365156
2 Hapmap50002-BTA-47754 0.02 62396294
2 Hapmap39204-BTA-47760 0.02 62438284
2 BTA-47765-no-rs 0.02 62459873
2 ARS-BFGL-NGS-103465 0.02 62482010
2 ARS-BFGL-NGS-92772 0.02 62551777
2 Hapmap42558-BTA-47788 0.02 62666840
2 Hapmap48778-BTA-47791 0.02 62695457
2 Hapmap59807-rs29011612 0.02 62740822
2 Hapmap60325-rs29019351 0.02 62766732
2 Hapmap52390-rs29021802 0.02 62824385
2 ARS-BFGL-NGS-60312 0.02 62926691
2 Hapmap44202-BTA-115270 0.02 63027951
2 Hapmap31403-BTA-134024 0.02 63081201
2 ARS-BFGL-NGS-12099 0.02 63108770
2 ARS-BFGL-NGS-106570 0.02 63132436
2 Hapmap41553-BTA-47816 0.02 63370834
2 Hapmap41276-BTA-47819 0.02 63452857
2 ARS-BFGL-NGS-58238 0.02 63489223
2 ARS-BFGL-NGS-102253 0.02 63506091
2 ARS-BFGL-NGS-79494 0.02 63553684
2 Hapmap39338-BTA-47826 0.02 63614956
2 BTA-47828-no-rs 0.02 63640302
2 ARS-BFGL-NGS-104000 0.02 63671271
2 Hapmap50702-BTA-47830 0.02 63728546
2 Hapmap40999-BTA-47831 0.02 63775473
2 ARS-BFGL-NGS-30962 0.02 63805053
2 BFGL-NGS-115485 0.02 63846594
2 ARS-BFGL-NGS-101408 0.02 63941107
2 ARS-BFGL-NGS-100600 0.02 63964589
2 Hapmap23544-BTA-134040 0.02 63998396
2 ARS-BFGL-NGS-35045 0.02 64021426
2 BTA-02913-rs29010456 0.02 64077239
2 ARS-BFGL-NGS-61102 0.02 64098461
2 ARS-BFGL-NGS-100643 0.02 64125986
2 BTA-47843-no-rs 0.02 64182219
2 BFGL-NGS-117921 0.02 64218641
2 Hapmap53388-rs29010903 0.02 64248887
2 BTA-47853-no-rs 0.02 64361596
2 ARS-BFGL-NGS-10934 0.02 64416666
2 ARS-BFGL-NGS-107635 0.02 64446820
2 Hapmap53658-rs29027494 0.02 64499046
2 Hapmap41884-BTA-47859 0.02 64535366
2 ARS-BFGL-NGS-42334 0.02 64565562
2 BFGL-NGS-118706 0.02 64613462
2 Hapmap27582-BTA-134049 0.02 64654911
2 BTA-47869-no-rs 0.02 64708833
2 ARS-BFGL-NGS-94 0.02 64730356
2 Hapmap51571-BTA-20582 0.02 64838840
2 ARS-BFGL-NGS-85797 0.02 64864011
2 Hapmap47221-BTA-22428 0.02 64965633
2 Hapmap45413-BTA-20418 0.02 65013574
2 ARS-BFGL-NGS-102881 0.02 65037432
2 ARS-BFGL-NGS-91754 0.02 65061507
2 Hapmap41184-BTA-121229 0.02 65125225
2 ARS-BFGL-NGS-41523 0.02 65149070
2 Hapmap26706-BTA-149248 0.02 65191305
2 BTA-53248-no-rs 0.02 65212730
2 Hapmap41290-BTA-53251 0.02 65234063
2 ARS-BFGL-NGS-2340 0.02 65264002
2 Hapmap40176-BTA-47878 0.02 65607427
2 BFGL-NGS-115279 0.02 65664048
2 BFGL-NGS-111934 0.02 65700054
2 ARS-BFGL-NGS-72192 0.02 65714615
2 ARS-USMARC-Parent-DQ422949-rs29011466 0.02 65746036
2 UA-IFASA-3968 0.02 65746111
2 Hapmap38501-BTA-47902 0.02 65806606
2 ARS-BFGL-NGS-35984 0.02 65844900
2 ARS-BFGL-NGS-55148 0.02 65922036
2 ARS-BFGL-NGS-100756 0.02 65952650
2 Hapmap57234-rs29024553 0.02 65974840
2 Hapmap47637-BTA-47889 0.02 66018044
2 ARS-BFGL-NGS-36544 0.02 66089122
2 BFGL-NGS-116582 0.02 66109532
2 ARS-BFGL-NGS-33412 0.02 66143439
2 ARS-BFGL-NGS-3180 0.02 66163833
2 ARS-BFGL-NGS-55238 0.02 66187900
2 ARS-BFGL-NGS-55924 0.02 66226182
2 BTA-47944-no-rs 0.02 66249031
2 ARS-BFGL-NGS-96204 0.02 66274658
2 Hapmap51598-BTA-47943 0.02 66375571
2 ARS-BFGL-NGS-102636 0.02 66620430
2 BFGL-NGS-110609 0.02 66643660
2 ARS-BFGL-NGS-33852 0.02 66743968
2 ARS-BFGL-NGS-24410 0.02 66766760
2 BFGL-NGS-118417 0.02 66815083
2 BTA-29589-no-rs 0.02 66851072
2 Hapmap41497-BTA-29595 0.02 66887891
2 BFGL-NGS-117458 0.02 67051127
2 ARS-BFGL-NGS-82679 0.02 67136736
2 Hapmap60552-rs29017490 0.02 67192615
2 BTA-29604-no-rs 0.02 67249030
2 BFGL-NGS-118876 0.02 67311786
2 Hapmap39925-BTA-47947 0.02 67360724
2 ARS-BFGL-NGS-71473 0.02 67457787
2 ARS-BFGL-NGS-27695 0.02 67543153
2 ARS-BFGL-NGS-59506 0.02 67586046
2 Hapmap60758-rs29010833 0.02 67611631
2 BTA-47963-no-rs 0.02 67688200
2 Hapmap55731-rs29011280 0.02 67727667
2 ARS-BFGL-NGS-88229 0.02 67758504
2 ARS-BFGL-NGS-70734 0.02 67781326
2 ARS-BFGL-NGS-32707 0.02 67803542
2 BTB-01332880 0.02 67864580
2 BTB-01332833 0.02 67899599
2 BTB-01332745 0.02 67947694
2 BTA-24666-no-rs 0.02 67980428
2 BFGL-NGS-118138 0.02 68026445
2 BTA-24669-no-rs 0.02 68069601
2 BTB-01332511 0.02 68095436
2 ARS-BFGL-NGS-95329 0.02 68121400
2 BTB-01332453 0.02 68145677
2 BTA-113895-no-rs 0.02 68202480
2 BTB-01689724 0.02 68222778
2 BTB-01730399 0.02 68280843
2 ARS-BFGL-NGS-38034 0.02 68313529
2 BTB-01953354 0.02 68343033
2 BFGL-NGS-112281 0.02 68440234
2 ARS-BFGL-NGS-89146 0.02 68460946
2 BTB-01601989 0.02 68506088
2 BTB-01654053 0.02 68553410
2 BTB-01654063 0.02 68587710
2 Hapmap44529-BTA-19193 0.02 68635126
2 BTB-01297084 0.02 68676883
2 BTB-01297078 0.02 68711506
2 BTB-01297051 0.02 68761366
2 Hapmap49519-BTA-19205 0.02 68795782
2 Hapmap44054-BTA-28998 0.02 68807714
2 ARS-BFGL-NGS-80573 0.02 68849966
2 BTA-19206-no-rs 0.02 68884555
2 BTB-01352059 0.02 68891501
2 BTB-01297138 0.02 68900170
2 Hapmap51178-BTA-18113 0.02 68958794
2 Hapmap43407-BTA-93630 0.02 69019825
2 BFGL-NGS-115732 0.02 69034845
2 BTA-101689-no-rs 0.02 69105246
2 BTB-01536920 0.02 69111305
2 BTB-01352031 0.02 69147944
2 Hapmap33757-BTA-152779 0.02 69181412
2 Hapmap41723-BTA-101688 0.02 69217856
2 BTB-01536946 0.02 69248812
2 BTB-01941823 0.02 69299434
2 Hapmap47231-BTA-27375 0.02 69331443
2 BTA-27370-no-rs 0.02 69408652
2 ARS-BFGL-NGS-47229 0.02 69435555
2 Hapmap51555-BTA-115578 0.02 69487431
2 ARS-BFGL-BAC-40066 0.02 69513432
2 Hapmap32866-BTA-160457 0.02 69538917
2 BTB-01831918 0.02 69567299
2 Hapmap58976-rs29019573 0.02 69595811
2 BTB-01366705 0.02 69628052
2 ARS-BFGL-NGS-102669 0.02 69747157
2 Hapmap28506-BTA-151467 0.02 69933482
2 BTA-68746-no-rs 0.02 70055648
2 BTB-00121016 0.02 70078754
2 BTB-00121025 0.02 70104048
2 BTB-00121035 0.02 70137292
2 BTA-48005-no-rs 0.02 70159881
2 Hapmap29874-BTA-47999 0.02 70197274
2 ARS-BFGL-NGS-12128 0.02 70232938
2 BTA-11592-rs29017351 0.02 70289383
2 BTB-00121383 0.02 70335496
2 ARS-BFGL-NGS-80431 0.02 70357715
2 ARS-BFGL-NGS-90287 0.02 70382435
2 BTA-68918-no-rs 0.02 70419918
2 BTB-00121538 0.02 70450115
2 BFGL-NGS-119922 0.02 70470972
2 BTB-00121590 0.02 70491694
2 ARS-BFGL-NGS-62901 0.02 70515196
2 BTB-01611164 0.02 70570514
2 BTA-21857-no-rs 0.02 70650507
2 Hapmap30596-BTA-161397 0.02 70672119
2 Hapmap25231-BTA-120294 0.02 70936913
2 BTB-01774593 0.02 70967915
2 ARS-BFGL-NGS-83221 0.02 71006088
2 Hapmap50975-BTA-47969 0.02 71040818
2 ARS-BFGL-NGS-107266 0.02 71063029
2 ARS-BFGL-NGS-105016 0.02 71162136
2 Hapmap40748-BTA-47979 0.02 71185452
2 BTB-00720132 0.02 71246889
2 Hapmap31404-BTA-134082 0.02 71280528
2 Hapmap32558-BTA-134068 0.02 71314601
2 Hapmap48780-BTA-47965 0.02 71352751
2 Hapmap35220-BES9_Contig365_495 0.02 71384442
2 Hapmap38837-BTA-43552 0.02 71514444
2 ARS-BFGL-NGS-95316 0.02 71557473
2 ARS-BFGL-NGS-108472 0.02 71609896
2 Hapmap49404-BTA-100549 0.02 71632248
2 BTB-01522343 0.02 71655160
2 ARS-BFGL-NGS-40052 0.02 71671465
2 ARS-BFGL-NGS-26766 0.02 71716559
2 BTA-47992-no-rs 0.02 71823936
2 ARS-BFGL-NGS-35948 0.02 71852411
2 Hapmap40749-BTA-47991 0.02 71876598
2 Hapmap32375-BTA-158518 0.02 71900556
2 ARS-BFGL-NGS-12123 0.02 71929786
2 ARS-BFGL-NGS-1606 0.02 71986822
2 ARS-BFGL-NGS-88046 0.02 72072992
2 ARS-BFGL-NGS-61695 0.02 72100253
2 BFGL-NGS-112141 0.02 72154316
2 Hapmap40177-BTA-47989 0.02 72207342
2 ARS-BFGL-NGS-105719 0.02 72252372
2 ARS-BFGL-NGS-103138 0.02 72284608
2 BFGL-NGS-114814 0.02 72318769
2 ARS-BFGL-NGS-12877 0.02 72343415
2 ARS-BFGL-NGS-200 0.02 72372667
2 ARS-BFGL-NGS-58619 0.02 72412045
2 ARS-BFGL-NGS-16745 0.02 72480494
2 ARS-BFGL-NGS-22157 0.02 72537199
2 ARS-BFGL-NGS-26704 0.02 72557467
2 ARS-BFGL-NGS-101411 0.02 72791449
2 Hapmap45428-BTA-47987 0.02 72842441
2 ARS-BFGL-NGS-90614 0.02 72876823
2 ARS-BFGL-NGS-1934 0.02 72953672
2 ARS-BFGL-NGS-85372 0.02 72999125
2 ARS-BFGL-NGS-25361 0.02 73027924
2 ARS-BFGL-NGS-21498 0.02 73121036
2 ARS-BFGL-NGS-29723 0.02 73160106
2 BFGL-NGS-114696 0.02 73185564
2 BFGL-NGS-112489 0.02 73208267
2 ARS-BFGL-NGS-22906 0.02 73267403
2 Hapmap58183-rs29021995 0.02 73306544
2 ARS-BFGL-NGS-85252 0.02 73328966
2 ARS-BFGL-NGS-86652 0.02 73367372
2 ARS-BFGL-NGS-17953 0.02 73391684
2 ARS-BFGL-NGS-15738 0.02 73546595
2 ARS-BFGL-NGS-108527 0.02 73580964
2 ARS-BFGL-NGS-99167 0.02 73614745
2 ARS-BFGL-NGS-27592 0.02 73661934
2 ARS-BFGL-NGS-28625 0.02 73701985
2 ARS-BFGL-NGS-81871 0.02 73742421
2 ARS-BFGL-NGS-43775 0.02 73787811
2 ARS-BFGL-NGS-39860 0.02 73813449
2 ARS-BFGL-NGS-80861 0.02 73852822
2 Hapmap52909-rs29011193 0.02 73933482
2 ARS-BFGL-NGS-25338 0.02 73990556
2 ARS-BFGL-NGS-100817 0.02 74015160
2 BTA-113411-no-rs 0.02 74123338
2 Hapmap38063-BTA-24769 0.02 74172609
2 ARS-BFGL-NGS-69450 0.02 74230853
2 ARS-BFGL-NGS-44906 0.02 74255449
2 ARS-BFGL-NGS-33838 0.02 74287558
2 Hapmap54942-rs29012113 0.02 74311343
2 Hapmap32389-BTA-162402 0.02 74365865
2 Hapmap24464-BTA-134139 0.02 74459784
2 ARS-BFGL-NGS-106442 0.02 74491640
2 ARS-BFGL-NGS-15669 0.02 74546824
2 ARS-BFGL-NGS-106694 0.02 74585560
2 BFGL-NGS-114498 0.02 74614005
2 Hapmap23430-BTA-134149 0.02 74688927
2 ARS-BFGL-NGS-38139 0.02 74712149
2 ARS-BFGL-NGS-47830 0.02 74772937
2 BFGL-NGS-110318 0.02 74816427
2 ARS-BFGL-NGS-17788 0.02 74837797
2 ARS-BFGL-NGS-38374 0.02 74871998
2 Hapmap23997-BTA-145416 0.02 74905933
2 ARS-BFGL-NGS-74202 0.02 74991767
2 ARS-BFGL-NGS-104166 0.02 75032077
2 Hapmap32014-BTA-108899 0.02 75227196
2 Hapmap43713-BTA-86767 0.02 75289764
2 ARS-BFGL-NGS-51807 0.02 75361701
2 ARS-BFGL-NGS-23847 0.02 75482880
2 Hapmap34364-BES1_Contig549_1508 0.02 75528646
2 Hapmap32368-BTA-157293 0.02 75603862
2 Hapmap39129-BTA-115423 0.02 75795396
2 Hapmap25610-BTA-157302 0.02 75815499
2 ARS-BFGL-NGS-40097 0.02 75888543
2 BTA-26556-no-rs 0.02 75908968
2 Hapmap51098-BTA-96589 0.02 75965260
2 Hapmap50173-BTA-96591 0.02 76031514
2 Hapmap32607-BTA-150987 0.02 76165896
2 ARS-BFGL-NGS-32559 0.02 76206540
2 BTA-96598-no-rs 0.02 76367596
2 BTA-96600-no-rs 0.02 76393264
2 ARS-BFGL-NGS-32409 0.02 76444276
2 ARS-BFGL-NGS-69160 0.02 76522773
2 BTA-96614-no-rs 0.02 76546499
2 Hapmap24002-BTA-150995 0.02 76570283
2 BTA-96609-no-rs 0.02 76623689
2 Hapmap25077-BTA-151007 0.02 76653581
2 Hapmap60737-rs29018861 0.02 76705458
2 BTB-01062977 0.02 76732880
2 ARS-BFGL-NGS-104820 0.02 76763643
2 BTB-01063267 0.02 76807421
2 BTB-01313469 0.02 76839141
2 Hapmap43512-BTA-21374 0.02 76863283
2 ARS-BFGL-NGS-102866 0.02 76876045
2 ARS-BFGL-NGS-106759 0.02 76950533
2 BTB-01313376 0.02 76970864
2 ARS-BFGL-NGS-78520 0.02 76993070
2 BTB-02066351 0.02 77012933
2 Hapmap50277-BTA-20931 0.02 77046765
2 ARS-BFGL-NGS-106237 0.02 77087422
2 Hapmap42472-BTA-21372 0.02 77141528
2 BTB-01313103 0.02 77162821
2 BTB-00917603 0.02 77196120
2 BTB-00917506 0.02 77225605
2 BTA-60260-no-rs 0.02 77252670
2 Hapmap54422-rs29021731 0.02 77281917
2 ARS-BFGL-NGS-83161 0.02 77318054
2 ARS-BFGL-NGS-83348 0.02 77349456
2 Hapmap38907-BTA-70141 0.02 77407594
2 BTB-00425849 0.02 77477038
2 BFGL-NGS-109828 0.02 77505136
2 BTB-00425912 0.02 77571114
2 BTA-48073-no-rs 0.02 77579571
2 BTB-00103234 0.02 77654510
2 ARS-BFGL-NGS-18407 0.02 77687155
2 BTB-00103137 0.02 77719994
2 BFGL-NGS-111158 0.02 77742772
2 BTB-02007152 0.02 77786280
2 Hapmap44226-BTA-29223 0.02 77810267
2 BTA-48067-no-rs 0.02 77824638
2 BTB-00102936 0.02 77865822
2 BTB-00102915 0.02 77894092
2 Hapmap52707-rs29020755 0.02 77917440
2 Hapmap43274-BTA-48044 0.02 78022826
2 ARS-BFGL-NGS-58539 0.02 78062867
2 BTB-01745174 0.02 78093078
2 ARS-BFGL-NGS-65669 0.02 78122370
2 BTB-00102386 0.02 78160123
2 BTA-48043-no-rs 0.02 78209862
2 BTB-00102335 0.02 78282266
2 BTA-98940-no-rs 0.02 78321184
2 Hapmap42752-BTA-98939 0.02 78353512
2 BTA-98942-no-rs 0.02 78389319
2 BTB-01516197 0.02 78536310
2 Hapmap49399-BTA-99938 0.02 78569028
2 ARS-BFGL-NGS-88183 0.02 78628913
2 BTA-102943-no-rs 0.02 78673469
2 Hapmap41407-BTA-102938 0.02 78704952
2 BTB-01549373 0.02 78756730
2 BTB-01945480 0.02 78769953
2 Hapmap26185-BTA-157573 0.02 78847342
2 BTB-01720563 0.02 78869132
2 Hapmap43777-BTA-115985 0.02 78887274
2 Hapmap25090-BTA-157559 0.02 78929646
2 BTB-01767882 0.02 78971844
2 BTB-01767855 0.02 79000043
2 BTB-00103401 0.02 79006942
2 ARS-BFGL-NGS-21252 0.02 79034050
2 BTB-00103489 0.02 79057067
2 Hapmap25645-BTA-48106 0.02 79080651
2 BTB-01860738 0.02 79145124
2 BTB-01860839 0.02 79185768
2 BTB-00103543 0.02 79208307
2 BTB-00103559 0.02 79238980
2 BTB-00103581 0.02 79263160
2 ARS-BFGL-NGS-5148 0.02 79300361
2 BTB-01374180 0.02 79332591
2 BTB-01374162 0.02 79354020
2 Hapmap61010-rs29023283 0.02 79402017
2 BFGL-NGS-116036 0.02 79451746
2 Hapmap24266-BTA-29850 0.02 79475723
2 BTB-01373917 0.02 79513828
2 BTB-01809666 0.02 79545732
2 ARS-BFGL-NGS-81445 0.02 79588735
2 UA-IFASA-2241 0.02 79620625
2 ARS-BFGL-NGS-37942 0.02 79641590
2 ARS-BFGL-NGS-31780 0.02 79689286
2 BFGL-NGS-110862 0.02 79720082
2 BFGL-NGS-118432 0.02 79759413
2 Hapmap33049-BTA-153946 0.02 79783581
2 ARS-BFGL-NGS-33744 0.02 79851237
2 ARS-BFGL-NGS-65317 0.02 79877485
2 Hapmap39881-BTA-105105 0.02 79931080
2 BFGL-NGS-117618 0.02 79954528
2 BFGL-NGS-112785 0.02 79990249
2 BTA-107075-no-rs 0.02 80196772
2 Hapmap43710-BTA-86183 0.02 80309323
2 ARS-BFGL-NGS-94630 0.02 80356699
2 Hapmap35064-BES1_Contig468_700 0.02 80386933
2 Hapmap51332-BTA-86182 0.02 80409429
2 ARS-BFGL-NGS-38368 0.02 80507080
2 ARS-BFGL-NGS-38004 0.02 80537021
2 BFGL-NGS-114651 0.02 80559224
2 ARS-BFGL-NGS-84024 0.02 80595944
2 BTA-86187-no-rs 0.02 80647788
2 BTA-86188-no-rs 0.02 80668783
2 BTA-86190-no-rs 0.02 80710790
2 Hapmap34302-BES7_Contig241_1853 0.02 80761578
2 Hapmap33855-BES7_Contig421_544 0.02 80798497
2 Hapmap55553-ss46526243 0.02 80832621
2 ARS-BFGL-NGS-105974 0.02 80890697
2 Hapmap48925-BTA-86217 0.02 80916141
2 ARS-BFGL-NGS-109686 0.02 80969640
2 Hapmap51692-BTA-119034 0.02 81011127
2 Hapmap45521-BTA-94820 0.02 81037477
2 ARS-BFGL-NGS-41490 0.02 81075679
2 ARS-BFGL-NGS-5680 0.02 81143500
2 Hapmap50262-BTA-122131 0.02 81164957
2 Hapmap50978-BTA-48134 0.02 81209654
2 Hapmap36352-SCAFFOLD95077_3499 0.02 81392160
2 ARS-BFGL-NGS-94696 0.02 81476100
2 Hapmap41554-BTA-48125 0.02 81619469
2 Hapmap42104-BTA-121232 0.02 81646080
2 Hapmap46066-BTA-25653 0.02 81722861
2 Hapmap33253-BTA-160512 0.02 81855674
2 BTA-89488-no-rs 0.02 82050990
2 Hapmap51700-BTA-21117 0.02 82205640
2 Hapmap33788-BTA-154116 0.02 82280298
2 BTA-105824-no-rs 0.02 82361738
2 Hapmap39613-BTA-105821 0.02 82443424
2 Hapmap38874-BTA-105832 0.02 82544588
2 Hapmap45703-BTA-105835 0.02 82568455
2 ARS-BFGL-NGS-71649 0.02 83143490
2 Hapmap60088-rs29027650 0.02 83197076
2 BTA-48254-no-rs 0.02 83276113
2 Hapmap42031-BTA-04949 0.02 83298878
2 Hapmap38231-BTA-48248 0.02 83342288
2 BTA-48277-no-rs 0.02 83499649
2 BTA-48291-no-rs 0.02 83520613
2 BTA-48296-no-rs 0.02 83541270
2 ARS-BFGL-NGS-7593 0.02 83644494
2 BFGL-NGS-116312 0.02 83737562
2 Hapmap26991-BTA-151076 0.02 83876849
2 ARS-BFGL-NGS-104699 0.02 83915925
2 Hapmap28101-BTA-152113 0.02 83953899
2 Hapmap32841-BTA-151065 0.02 84011727
2 ARS-BFGL-NGS-55339 0.02 84168978
2 BTA-114138-no-rs 0.02 84337393
2 BTA-114135-no-rs 0.02 84375194
2 BTA-114131-no-rs 0.02 84509295
2 BTA-114129-no-rs 0.02 84539627
2 BTA-114128-no-rs 0.02 84571762
2 Hapmap51150-BTA-114149 0.02 84629827
2 Hapmap35509-SCAFFOLD109829_3725 0.02 84684984
2 Hapmap26980-BTA-149220 0.02 84733638
2 BTA-19428-no-rs 0.02 84800499
2 ARS-BFGL-NGS-8503 0.02 84940347
2 ARS-BFGL-NGS-35102 0.02 85011105
2 Hapmap55911-rs29026510 0.02 85316752
2 ARS-BFGL-NGS-81935 0.02 85348976
2 BFGL-NGS-117030 0.02 85372740
2 ARS-BFGL-NGS-5831 0.02 85475572
2 Hapmap25339-BTA-161916 0.02 85560108
2 Hapmap47638-BTA-47957 0.02 85596253
2 BTA-02686-no-rs 0.02 85627541
2 BTB-00101557 0.02 85729363
2 Hapmap46704-BTA-48392 0.02 85986279
2 ARS-BFGL-NGS-108914 0.02 86010293
2 Hapmap34569-BES3_Contig278_695 0.02 86043473
2 BFGL-NGS-114269 0.02 86082636
2 Hapmap43275-BTA-48394 0.02 86114037
2 ARS-BFGL-NGS-33177 0.02 86144060
2 Hapmap47969-BTA-48395 0.02 86249275
2 Hapmap38073-BTA-48398 0.02 86312304
2 Hapmap26656-BTA-134276 0.02 86360086
2 ARS-BFGL-NGS-3974 0.02 86471883
2 ARS-BFGL-NGS-10077 0.02 86561616
2 ARS-BFGL-NGS-147 0.02 86590596
2 DIAS-139 0.02 86614468
2 Hapmap48897-BTA-79849 0.02 86677336
2 DIAS-140 0.02 86705035
2 BTA-31127-no-rs 0.02 86735447
2 ARS-BFGL-NGS-105950 0.02 86824970
2 BTA-48332-no-rs 0.02 86859077
2 BTA-45265-no-rs 0.02 87019874
2 BTA-108281-no-rs 0.02 87095912
2 BTA-12638-no-rs 0.02 87165104
2 Hapmap49925-BTA-24427 0.02 87256427
2 Hapmap38542-BTA-90295 0.02 87338074
2 BTA-90292-no-rs 0.02 87383425
2 Hapmap38934-BTA-117244 0.02 87449440
2 BTA-90298-no-rs 0.02 87491202
2 Hapmap41106-BTA-90288 0.02 87513107
2 ARS-BFGL-NGS-55270 0.02 87558318
2 Hapmap41789-BTA-18419 0.02 87600981
2 ARS-BFGL-NGS-32625 0.02 87661596
2 ARS-BFGL-NGS-100636 0.02 87686104
2 Hapmap33178-BTA-111773 0.02 87710739
2 BTA-85504-no-rs 0.02 87784604
2 BTA-85505-no-rs 0.02 87814830
2 Hapmap23329-BTA-157704 0.02 88149775
2 Hapmap51556-BTA-116563 0.02 88304045
2 ARS-BFGL-NGS-74898 0.02 88338798
2 ARS-BFGL-NGS-91673 0.02 88401557
2 BTA-116567-no-rs 0.02 88430408
2 Hapmap41164-BTA-116565 0.02 88454589
2 ARS-BFGL-NGS-94983 0.02 88502064
2 BFGL-NGS-119235 0.02 88720063
2 Hapmap53419-rs29015159 0.02 88762939
2 Hapmap35020-BES8_Contig415_403 0.02 88982040
2 ARS-BFGL-NGS-87101 0.02 89008989
2 ARS-BFGL-NGS-37296 0.02 89057933
2 Hapmap33966-BES2_Contig368_774 0.02 89092230
2 BFGL-NGS-115594 0.02 89130636
2 ARS-BFGL-NGS-106192 0.02 89157675
2 ARS-BFGL-NGS-15573 0.02 89196145
2 BTA-48371-no-rs 0.02 89247103
2 Hapmap39700-BTA-93776 0.02 89473856
2 ARS-BFGL-NGS-84868 0.02 89529494
2 ARS-BFGL-NGS-40189 0.02 89557928
2 Hapmap40899-BTA-119486 0.02 89639155
2 ARS-BFGL-NGS-87633 0.02 89790696
2 BFGL-NGS-110835 0.02 89924614
2 ARS-BFGL-NGS-105648 0.02 89951594
2 Hapmap51113-BTA-100127 0.02 89993799
2 ARS-BFGL-NGS-34371 0.02 90027833
2 ARS-BFGL-NGS-37401 0.02 90134282
2 ARS-BFGL-NGS-100793 0.02 90183513
2 BFGL-NGS-118468 0.02 90260620
2 ARS-BFGL-NGS-26540 0.02 90307902
2 ARS-BFGL-NGS-102616 0.02 90333200
2 BFGL-NGS-109793 0.02 90356597
2 ARS-BFGL-NGS-15250 0.02 90400535
2 BFGL-NGS-116553 0.02 90434741
2 BFGL-NGS-117117 0.02 90487475
2 Hapmap27565-BTA-101823 0.02 90641457
2 BTA-118857-no-rs 0.02 90668690
2 Hapmap34613-BES4_Contig478_1334 0.02 90713928
2 ARS-BFGL-NGS-94922 0.02 90769944
2 ARS-BFGL-NGS-102842 0.02 90815540
2 BFGL-NGS-113881 0.02 90884720
2 BFGL-NGS-116169 0.02 90914883
2 ARS-BFGL-NGS-18347 0.02 90940554
2 Hapmap33034-BTA-149129 0.02 90969567
2 ARS-BFGL-NGS-83482 0.02 91012728
2 BTA-48377-no-rs 0.02 91087372
2 Hapmap52343-rs29017242 0.02 91203997
2 ARS-BFGL-NGS-25165 0.02 91369134
2 BFGL-NGS-118374 0.02 91407429
2 ARS-BFGL-NGS-28347 0.02 91458227
2 ARS-BFGL-NGS-29370 0.02 91491515
2 ARS-BFGL-NGS-18268 0.02 91539319
2 ARS-BFGL-NGS-26907 0.02 91622248
2 ARS-BFGL-NGS-43977 0.02 91677150
2 ARS-BFGL-NGS-20350 0.02 91781034
2 BTA-97942-no-rs 0.02 91980983
2 Hapmap35082-BES9_Contig524_1040 0.02 91997471
2 Hapmap33033-BTA-149123 0.02 92070305
2 ARS-BFGL-NGS-93026 0.02 92170271
2 BTA-48355-no-rs 0.02 92403921
2 ARS-BFGL-NGS-53141 0.02 92462866
2 Hapmap23473-BTA-24083 0.02 92557592
2 Hapmap43523-BTA-24093 0.02 92609247
2 ARS-BFGL-NGS-35056 0.02 92645605
2 Hapmap51704-BTA-24101 0.02 92692871
2 Hapmap40056-BTA-24104 0.02 92741521
2 BTA-48356-no-rs 0.02 92777200
2 Hapmap49625-BTA-48411 0.02 92901832
2 ARS-BFGL-NGS-25774 0.02 92925235
2 Hapmap42563-BTA-48403 0.02 93015376
2 Hapmap39751-BTA-48401 0.02 93052165
2 Hapmap34940-BES2_Contig197_1060 0.02 93095554
2 BTA-24303-no-rs 0.02 93191421
2 BTA-98430-no-rs 0.02 93276414
2 ARS-BFGL-NGS-3488 0.02 93297660
2 ARS-BFGL-NGS-33666 0.02 93378233
2 ARS-BFGL-NGS-92633 0.02 93410374
2 Hapmap26718-BTA-151140 0.02 93474388
2 ARS-BFGL-NGS-83045 0.02 93506949
2 ARS-BFGL-NGS-25561 0.02 93533681
2 ARS-BFGL-NGS-40833 0.02 93558780
2 DIAS-311 0.02 93583568
2 ARS-BFGL-NGS-46633 0.02 93601140
2 ARS-BFGL-NGS-43811 0.02 93653936
2 Hapmap49462-BTA-115124 0.02 93700094
2 BFGL-NGS-111012 0.02 93729104
2 BTA-115090-no-rs 0.02 93761938
2 ARS-BFGL-NGS-47406 0.02 93806493
2 Hapmap33390-BTA-157206 0.02 93835077
2 ARS-BFGL-NGS-3031 0.02 93954770
2 Hapmap50235-BTA-115103 0.02 94026444
2 Hapmap48193-BTA-116132 0.02 94076650
2 Hapmap35338-VSWAP1E1185A_scf01 0.02 94090348
2 ARS-BFGL-NGS-55602 0.02 94185952
2 Hapmap35872-SCAFFOLD260252_27183 0.02 94233500
2 ARS-BFGL-NGS-29095 0.02 94257950
2 Hapmap25322-BTA-157216 0.02 94334838
2 ARS-BFGL-NGS-102205 0.02 94472464
2 ARS-BFGL-NGS-31922 0.02 94558412
2 BFGL-NGS-117556 0.02 94727806
2 Hapmap34795-BES5_Contig306_381 0.02 94885563
2 Hapmap49408-BTA-101235 0.02 94934818
2 Hapmap53672-rs29025245 0.02 94994018
2 ARS-BFGL-NGS-109114 0.02 95031703
2 ARS-BFGL-NGS-2970 0.02 95101344
2 ARS-BFGL-NGS-14827 0.02 95153656
2 ARS-BFGL-NGS-55742 0.02 95174765
2 ARS-BFGL-NGS-21761 0.02 95228260
2 Hapmap50705-BTA-48425 0.02 95267779
2 Hapmap41195-BTA-17655 0.02 95292327
2 ARS-BFGL-NGS-21852 0.02 95374529
2 ARS-BFGL-NGS-73869 0.02 95396879
2 BFGL-NGS-109871 0.02 95452934
2 ARS-BFGL-NGS-101080 0.02 95496342
2 Hapmap53544-rs29023487 0.02 95557372
2 Hapmap30796-BTA-134326 0.02 95676255
2 Hapmap39658-BTA-48488 0.02 95715728
2 Hapmap50979-BTA-48487 0.02 95761767
2 Hapmap42564-BTA-48483 0.02 95782373
2 BTA-48480-no-rs 0.02 95811762
2 ARS-BFGL-NGS-3705 0.02 95833137
2 ARS-BFGL-NGS-23872 0.02 95891699
2 ARS-BFGL-NGS-19042 0.02 95937647
2 Hapmap25536-BTA-134311 0.02 95991415
2 BTA-48582-no-rs 0.02 96109965
2 BTA-48579-no-rs 0.02 96155402
2 ARS-BFGL-NGS-98354 0.02 96203439
2 Hapmap45109-BTA-48575 0.02 96233629
2 BTA-48570-no-rs 0.02 96265621
2 Hapmap47020-BTA-48569 0.02 96398788
2 Hapmap33198-BTA-134378 0.02 96441714
2 ARS-BFGL-NGS-36683 0.02 96551247
2 Hapmap30797-BTA-134377 0.02 96573955
2 ARS-BFGL-NGS-103501 0.02 96710950
2 ARS-BFGL-NGS-72925 0.02 96739168
2 Hapmap43277-BTA-48796 0.02 96855289
2 ARS-BFGL-NGS-10147 0.02 96952840
2 ARS-BFGL-NGS-33331 0.02 97084474
2 ARS-BFGL-NGS-100369 0.02 97106280
2 Hapmap51953-BTA-48787 0.02 97266483
2 ARS-BFGL-NGS-4709 0.02 97308292
2 ARS-BFGL-NGS-1113 0.02 97421352
2 Hapmap41820-BTA-29484 0.02 97492384
2 ARS-BFGL-NGS-24608 0.02 97555737
2 Hapmap38603-BTA-48461 0.02 97573321
2 BTA-48456-no-rs 0.02 97622535
2 UA-IFASA-7039 0.02 97665450
2 Hapmap39155-BTA-48449 0.02 97715279
2 ARS-BFGL-NGS-99780 0.02 97810365
2 Hapmap44082-BTA-48435 0.02 97844979
2 ARS-BFGL-NGS-31792 0.02 97882691
2 Hapmap26486-BTA-163878 0.02 97953307
2 BFGL-NGS-115142 0.02 98041958
2 ARS-BFGL-NGS-20754 0.02 98064387
2 ARS-BFGL-NGS-26395 0.02 98133633
2 Hapmap25089-BTA-156786 0.02 98284079
2 Hapmap61031-rs29027609 0.02 98517130
2 Hapmap22958-BTA-48415 0.02 98550851
2 UA-IFASA-5660 0.02 98584376
2 BFGL-NGS-113475 0.02 98652414
2 Hapmap34527-BES11_Contig435_1761 0.02 98677893
2 Hapmap48357-BTA-48473 0.02 98722201
2 ARS-BFGL-NGS-5965 0.02 98796627
2 Hapmap26193-BTA-158070 0.02 98836012
2 Hapmap54233-rs29024025 0.02 98863082
2 ARS-BFGL-NGS-99030 0.02 98883936
2 Hapmap35729-SCAFFOLD86037_6323 0.02 98916764
2 ARS-BFGL-NGS-3990 0.02 98940057
2 ARS-BFGL-NGS-107381 0.02 98991812
2 Hapmap34329-BES11_Contig247_1378 0.02 99171167
2 ARS-BFGL-NGS-67961 0.02 99215306
2 ARS-BFGL-NGS-12630 0.02 99248709
2 ARS-BFGL-NGS-101219 0.02 99309158
2 ARS-BFGL-NGS-97871 0.02 99394869
2 ARS-BFGL-NGS-6067 0.02 99491103
2 UA-IFASA-4555 0.02 99549181
2 ARS-BFGL-NGS-43366 0.02 99665140
2 BTA-120616-no-rs 0.02 99722181
2 Hapmap26416-BTA-146953 0.02 99817461
2 Hapmap29650-BTA-146970 0.02 100018842
2 ARS-BFGL-NGS-10610 0.02 100125052
2 Hapmap24312-BTA-26382 0.02 100268902
2 ARS-BFGL-NGS-17723 0.02 100317563
2 Hapmap49348-BTA-85365 0.02 100572945
2 ARS-BFGL-NGS-36958 0.02 100609234
2 BTA-121937-no-rs 0.02 100651507
2 BTA-07769-no-rs 0.02 100901177
2 BTB-01819775 0.02 100924195
2 BTA-05855-no-rs 0.02 100964911
2 Hapmap52627-rs29014567 0.02 101022816
2 ARS-BFGL-NGS-23231 0.02 101088042
2 ARS-BFGL-NGS-29467 0.02 101124163
2 ARS-BFGL-NGS-103616 0.02 101155170
2 Hapmap43786-BTA-120600 0.02 101176556
2 ARS-BFGL-NGS-56651 0.02 101603520
2 Hapmap32080-BTA-146977 0.02 101626411
2 Hapmap48209-BTA-120609 0.02 101652975
2 BFGL-NGS-113504 0.02 101791641
2 ARS-BFGL-NGS-25939 0.02 101958585
2 ARS-BFGL-NGS-10239 0.02 102010560
2 Hapmap39708-BTA-106258 0.02 102111480
2 BTA-106252-no-rs 0.02 102141828
2 BTA-48492-no-rs 0.02 102186432
2 BTA-27936-no-rs 0.02 102245435
2 BTA-27937-no-rs 0.02 102297977
2 ARS-BFGL-NGS-13829 0.02 102340922
2 Hapmap50640-BTA-27930 0.02 102410875
2 ARS-BFGL-NGS-100077 0.02 102539994
2 Hapmap40933-BTA-27209 0.02 102656225
2 Hapmap46280-BTA-114375 0.02 102693023
2 Hapmap48190-BTA-114376 0.02 102725866
2 ARS-BFGL-NGS-60714 0.02 102767074
2 BTA-114984-no-rs 0.02 102879244
2 Hapmap36094-SCAFFOLD96944_22403 0.02 102919285
2 Hapmap26483-BTA-163178 0.02 102948217
2 ARS-BFGL-NGS-94750 0.02 103317096
2 Hapmap40319-BTA-19899 0.02 103339928
2 BTA-92857-no-rs 0.02 103428875
2 Hapmap41556-BTA-48495 0.02 103477938
2 ARS-BFGL-NGS-102802 0.02 103531274
2 BTA-48498-no-rs 0.02 103611413
2 BTA-27081-no-rs 0.02 103652625
2 BTA-48503-no-rs 0.02 103686742
2 Hapmap31405-BTA-134341 0.02 103711937
2 ARS-BFGL-NGS-17875 0.02 103820431
2 Hapmap44084-BTA-48504 0.02 103914172
2 Hapmap50215-BTA-111911 0.02 103987964
2 ARS-BFGL-NGS-32391 0.02 104035045
2 ARS-BFGL-NGS-10767 0.02 104055942
2 ARS-BFGL-NGS-96747 0.02 104127155
2 BTA-48534-no-rs 0.02 104176813
2 Hapmap49191-BTA-48538 0.02 104197929
2 ARS-BFGL-NGS-3072 0.02 104234594
2 BTA-05667-rs29019825 0.02 104298006
2 ARS-BFGL-BAC-5705 0.02 104413582
2 Hapmap26477-BTA-161779 0.02 104516000
2 BFGL-NGS-117549 0.02 104567733
2 ARS-BFGL-BAC-35928 0.02 104593717
2 UA-IFASA-6155 0.02 104619186
2 ARS-BFGL-NGS-4334 0.02 104651054
2 BTA-48084-no-rs 0.02 104697658
2 ARS-BFGL-NGS-23725 0.02 104727739
2 Hapmap50004-BTA-48076 0.02 104784510
2 ARS-BFGL-BAC-35925 0.02 104847184
2 BTA-97778-no-rs 0.02 104958121
2 ARS-BFGL-NGS-30643 0.02 104999014
2 Hapmap43422-BTA-97780 0.02 105022201
2 ARS-BFGL-NGS-75769 0.02 105051049
2 ARS-BFGL-NGS-103574 0.02 105107213
2 Hapmap60280-rs29012262 0.02 105172505
2 BFGL-NGS-113466 0.02 105219069
2 ARS-BFGL-NGS-67929 0.02 105255053
2 BFGL-NGS-119135 0.02 105303433
2 Hapmap49192-BTA-48601 0.02 105370762
2 BFGL-NGS-110763 0.02 105400921
2 ARS-BFGL-NGS-37100 0.02 105538904
2 BFGL-NGS-117120 0.02 105578495
2 BTA-48618-no-rs 0.02 105668394
2 ARS-BFGL-NGS-99972 0.02 105699891
2 Hapmap42565-BTA-48634 0.02 105768369
2 BFGL-NGS-116538 0.02 105805017
2 ARS-BFGL-NGS-35963 0.02 105828184
2 ARS-BFGL-NGS-3947 0.02 105881169
2 BFGL-NGS-115558 0.02 105915612
2 BTA-48544-no-rs 0.02 105941152
2 Hapmap43276-BTA-48540 0.02 105983014
2 DPI-42 0.02 106014093
2 ARS-BFGL-NGS-108514 0.02 106153891
2 Hapmap47971-BTA-48835 0.02 106196625
2 ARS-BFGL-NGS-31901 0.02 106234781
2 ARS-BFGL-NGS-100821 0.02 106299048
2 ARS-BFGL-NGS-86172 0.02 106320106
2 ARS-BFGL-NGS-93707 0.02 106347516
2 Hapmap47972-BTA-48849 0.02 106375015
2 ARS-BFGL-NGS-30149 0.02 106450873
2 INRA-475 0.02 106495897
2 BFGL-NGS-114318 0.02 106535727
2 BTA-101149-no-rs 0.02 106593746
2 BTA-48808-no-rs 0.02 106698311
2 BFGL-NGS-115369 0.02 106886684
2 Hapmap49626-BTA-48806 0.02 106912435
2 ARS-BFGL-NGS-105142 0.02 106945543
2 Hapmap47970-BTA-48811 0.02 107042381
2 BFGL-NGS-110823 0.02 107099830
2 ARS-BFGL-NGS-108614 0.02 107160410
2 ARS-BFGL-NGS-83734 0.02 107184167
2 ARS-BFGL-NGS-95894 0.02 107212232
2 BTB-00107988 0.02 107248094
2 UA-IFASA-7600 0.02 107273275
2 UA-IFASA-5357 0.02 107306481
2 BTA-48822-no-rs 0.02 107332623
2 ARS-BFGL-NGS-36309 0.02 107370243
2 ARS-BFGL-NGS-107754 0.02 107391259
2 ARS-BFGL-NGS-4394 0.02 107412809
2 ARS-BFGL-NGS-15353 0.02 107499245
2 BTB-00108131 0.02 107527854
2 BTA-48880-no-rs 0.02 107595484
2 BTA-48881-no-rs 0.02 107627478
2 ARS-BFGL-NGS-68367 0.02 107677190
2 BTB-00108859 0.02 107718920
2 ARS-BFGL-NGS-102918 0.02 107746760
2 ARS-BFGL-NGS-19550 0.02 107771494
2 ARS-BFGL-NGS-30950 0.02 107829478
2 Hapmap31750-BTA-134395 0.02 107864567
2 Hapmap33477-BTA-134394 0.02 107982436
2 BFGL-NGS-116634 0.02 108014308
2 ARS-BFGL-NGS-5566 0.02 108074862
2 Hapmap38321-BTA-48884 0.02 108105926
2 BTB-00108873 0.02 108129161
2 BTB-00108904 0.02 108151674
2 BTB-00108937 0.02 108174872
2 BFGL-NGS-116461 0.02 108201574
2 ARS-BFGL-NGS-28963 0.02 108241800
2 ARS-BFGL-NGS-41507 0.02 108269891
2 ARS-BFGL-NGS-108395 0.02 108296747
2 Hapmap48213-BTA-121240 0.02 108326179
2 ARS-BFGL-NGS-20052 0.02 108358442
2 UA-IFASA-6288 0.02 108399494
2 ARS-BFGL-NGS-5061 0.02 108423152
2 BTA-48902-no-rs 0.02 108447271
2 ARS-BFGL-NGS-19219 0.02 108489473
2 ARS-BFGL-NGS-31902 0.02 108540598
2 BTB-00109296 0.02 108562273
2 ARS-BFGL-NGS-91416 0.02 108583994
2 BTB-00109355 0.02 108622548
2 ARS-BFGL-NGS-102778 0.02 108642914
2 Hapmap23715-BTA-48904 0.02 108677221
2 ARS-BFGL-NGS-53218 0.02 108701452
2 ARS-BFGL-NGS-96660 0.02 108723415
2 ARS-BFGL-NGS-7772 0.02 108769910
2 Hapmap50373-BTA-48875 0.02 108803792
2 ARS-BFGL-NGS-16660 0.02 108836181
2 Hapmap56966-ss46526654 0.02 108865758
2 ARS-BFGL-NGS-78963 0.02 108883735
2 BTA-48867-no-rs 0.02 108907120
2 ARS-BFGL-NGS-109206 0.02 108938458
2 ARS-BFGL-NGS-82852 0.02 108958756
2 BTA-48864-no-rs 0.02 108980748
2 BTB-00108243 0.02 109011495
2 ARS-BFGL-NGS-104590 0.02 109051808
2 ARS-BFGL-NGS-82228 0.02 109070308
2 BTB-00109619 0.02 109095252
2 ARS-BFGL-NGS-72876 0.02 109122630
2 BTB-00109560 0.02 109143714
2 ARS-BFGL-NGS-99327 0.02 109182687
2 ARS-BFGL-NGS-14681 0.02 109202939
2 Hapmap53684-rs29025784 0.02 109326818
2 BTB-00109507 0.02 109357970
2 ARS-BFGL-NGS-36162 0.02 109444428
2 ARS-BFGL-NGS-23161 0.02 109468503
2 BTA-09704-no-rs 0.02 109487980
2 BFGL-NGS-117879 0.02 109509888
2 BFGL-NGS-113828 0.02 109541805
2 Hapmap49392-BTA-97343 0.02 109562247
2 BTB-01307548 0.02 109597526
2 Hapmap36382-SCAFFOLD210095_19074 0.02 109604054
2 BTB-01307502 0.02 109647461
2 BTB-01307478 0.02 109668679
2 BTB-01307462 0.02 109689995
2 Hapmap23773-BTA-161118 0.02 109720132
2 BTB-01307387 0.02 109747219
2 ARS-BFGL-NGS-10727 0.02 109776662
2 BTA-48931-no-rs 0.02 109801672
2 Hapmap59277-rs29027486 0.02 109853375
2 BTA-48930-no-rs 0.02 109889302
2 Hapmap49627-BTA-48925 0.02 109923699
2 ARS-BFGL-NGS-29666 0.02 109965298
2 BTB-00109720 0.02 109998175
2 ARS-BFGL-NGS-35525 0.02 110022436
2 BTB-00109704 0.02 110042577
2 BTB-00111098 0.02 110127136
2 BTB-00111033 0.02 110172113
2 BTB-00111019 0.02 110232399
2 BTB-00111010 0.02 110258288
2 ARS-BFGL-NGS-78128 0.02 110278702
2 BTB-00110958 0.02 110307325
2 BTB-00110886 0.02 110332065
2 Hapmap47913-BTA-31653 0.02 110380722
2 BTA-92340-no-rs 0.02 110417252
2 Hapmap48786-BTA-49002 0.02 110454652
2 Hapmap35128-BES3_Contig428_1619 0.02 110488425
2 Hapmap56897-rs29010055 0.02 110515296
2 BFGL-NGS-110109 0.02 110549560
2 BTB-00110695 0.02 110586489
2 Hapmap49194-BTA-48985 0.02 110621300
2 BTB-00110654 0.02 110645347
2 Hapmap42568-BTA-48982 0.02 110683461
2 BTB-00110604 0.02 110709412
2 BFGL-NGS-116513 0.02 110733311
2 Hapmap48785-BTA-48976 0.02 110778113
2 Hapmap59378-rs29018764 0.02 110818545
2 Hapmap52138-rs29018607 0.02 110870983
2 Hapmap54548-rs29012261 0.02 110910987
2 BTB-00110277 0.02 110942450
2 Hapmap25360-BTA-48962 0.02 110963463
2 Hapmap49628-BTA-48960 0.02 110987669
2 BTB-00110220 0.02 111008455
2 BTB-00110204 0.02 111029208
2 Hapmap30800-BTA-134508 0.02 111069198
2 BTB-00110135 0.02 111118317
2 BTB-00110046 0.02 111152042
2 ARS-BFGL-NGS-45261 0.02 111182896
2 BTB-01169423 0.02 111232060
2 BTB-01169886 0.02 111269250
2 BTB-01169838 0.02 111313367
2 BTB-01169774 0.02 111338602
2 ARS-BFGL-NGS-90923 0.02 111374691
2 ARS-BFGL-NGS-58985 0.02 111413386
2 Hapmap24848-BTA-147861 0.02 111457071
2 Hapmap32590-BTA-147852 0.02 111560798
2 ARS-BFGL-NGS-76658 0.02 111668731
2 BTB-01291176 0.02 111747329
2 ARS-BFGL-BAC-27268 0.02 111838383
2 UA-IFASA-5029 0.02 111863047
2 ARS-BFGL-BAC-27863 0.02 111888350
2 ARS-BFGL-NGS-78979 0.02 111912448
2 ARS-BFGL-BAC-34335 0.02 111972219
2 ARS-BFGL-BAC-34317 0.02 111995454
2 Hapmap35744-SCAFFOLD60587_8279 0.02 112020930
2 BFGL-NGS-110787 0.02 112063146
2 ARS-BFGL-NGS-66563 0.02 112242155
2 ARS-BFGL-NGS-13938 0.02 112316966
2 DPI-47 0.02 112522432
2 Hapmap41836-BTA-34506 0.02 112544569
2 BTB-00551399 0.02 112588132
2 UA-IFASA-5601 0.02 112642244
2 BTA-34427-no-rs 0.02 112669481
2 Hapmap42518-BTA-34464 0.02 112726244
2 BTB-00551233 0.02 112746119
2 BTB-00551216 0.02 112769320
2 ARS-BFGL-NGS-25868 0.02 112795459
2 BTB-00427067 0.02 112816273
2 ARS-BFGL-NGS-2201 0.02 112841736
2 BTB-00427084 0.02 112872977
2 Hapmap23931-BTA-125639 0.02 112901571
2 BTB-00111467 0.02 112950421
2 BTA-49028-no-rs 0.02 112972099
2 BTB-00111486 0.02 112980561
2 BTB-00111799 0.02 113023873
2 Hapmap39834-BTA-49029 0.02 113047306
2 BTB-00111863 0.02 113071568
2 ARS-BFGL-NGS-102741 0.02 113096481
2 BTB-00112049 0.02 113155795
2 BTA-49040-no-rs 0.02 113187165
2 Hapmap46209-BTA-28196 0.02 113222001
2 BTA-94318-no-rs 0.02 113242635
2 BFGL-NGS-110202 0.02 113248770
2 ARS-BFGL-NGS-14857 0.02 113275112
2 INRA-672 0.02 113292802
2 ARS-BFGL-NGS-274 0.02 113321013
2 BTA-49046-no-rs 0.02 113349286
2 BTB-00112380 0.02 113373318
2 ARS-BFGL-NGS-63424 0.02 113404911
2 ARS-BFGL-NGS-27703 0.02 113440104
2 Hapmap56132-ss46526950 0.02 113490386
2 ARS-BFGL-NGS-23793 0.02 113550110
2 BTB-00112740 0.02 113576118
2 BTA-49059-no-rs 0.02 113611034
2 ARS-BFGL-NGS-12225 0.02 113661148
2 BTB-00112997 0.02 113685537
2 ARS-BFGL-BAC-33707 0.02 113719091
2 ARS-BFGL-NGS-106589 0.02 113754813
2 BTB-00113026 0.02 113794803
2 Hapmap27743-BTA-134534 0.02 113831305
2 BTB-00113177 0.02 113873201
2 ARS-BFGL-NGS-68289 0.02 113913533
2 ARS-BFGL-NGS-6012 0.02 113947266
2 BTB-01879927 0.02 114006496
2 BTA-115216-no-rs 0.02 114044406
2 BTA-115218-no-rs 0.02 114066489
2 ARS-BFGL-BAC-34933 0.02 114107643
2 ARS-BFGL-NGS-33229 0.02 114155115
2 ARS-BFGL-NGS-67320 0.02 114231748
2 ARS-BFGL-NGS-18886 0.02 114275361
2 ARS-BFGL-NGS-5970 0.02 114299892
2 UA-IFASA-2047 0.02 114333829
2 ARS-BFGL-NGS-11306 0.02 114367160
2 BTA-97818-no-rs 0.02 114447376
2 Hapmap54594-rs29019168 0.02 114516212
2 Hapmap48541-BTA-97822 0.02 114553570
2 Hapmap33101-BTA-97812 0.02 114615757
2 ARS-BFGL-NGS-43428 0.02 114667884
2 BTA-114272-no-rs 0.02 114712538
2 BTB-01991723 0.02 114743043
2 Hapmap55127-rs29027121 0.02 114765835
2 BTB-01694252 0.02 114798702
2 Hapmap55517-rs29019665 0.02 114823531
2 ARS-BFGL-BAC-34939 0.02 114857708
2 BTA-19993-no-rs 0.02 114891598
2 BFGL-NGS-119790 0.02 114897938
2 BTB-01301691 0.02 114918710
2 ARS-BFGL-NGS-38350 0.02 114964677
2 ARS-BFGL-NGS-5017 0.02 114993624
2 BTA-20032-no-rs 0.02 115043636
2 Hapmap51816-BTA-20000 0.02 115063448
2 ARS-BFGL-NGS-40251 0.02 115074795
2 ARS-BFGL-NGS-59820 0.02 115115650
2 Hapmap40620-BTA-98529 0.02 115144364
2 ARS-BFGL-NGS-1266 0.02 115169373
2 Hapmap46266-BTA-98535 0.02 115237252
2 ARS-BFGL-NGS-19136 0.02 115278141
2 ARS-BFGL-NGS-67309 0.02 115308831
2 ARS-BFGL-BAC-34942 0.02 115347714
2 Hapmap41658-BTA-83101 0.02 115372693
2 BTA-122435-no-rs 0.02 115395293
2 BTA-110873-no-rs 0.02 115428213
2 BTA-110884-no-rs 0.02 115451097
2 Hapmap43218-BTA-26258 0.02 115496506
2 ARS-BFGL-NGS-25010 0.02 115531354
2 BTB-01343471 0.02 115583094
2 BTB-01343496 0.02 115633909
2 Hapmap48268-BTA-26250 0.02 115658017
2 BTB-01343453 0.02 115663503
2 ARS-BFGL-NGS-1630 0.02 115693305
2 Hapmap27370-BTA-123236 0.02 115728279
2 Hapmap30864-BTA-157170 0.02 115764212
2 BTA-114996-no-rs 0.02 115788895
2 Hapmap49461-BTA-115001 0.02 115839186
2 ARS-BFGL-NGS-71980 0.02 115897537
2 ARS-BFGL-NGS-95256 0.02 116072370
2 Hapmap45649-BTA-29691 0.02 116146996
2 Hapmap42778-BTA-105679 0.02 116178405
2 BTA-105674-no-rs 0.02 116210443
2 BTA-103195-no-rs 0.02 116287883
2 ARS-BFGL-NGS-34440 0.02 116294793
2 ARS-BFGL-NGS-87148 0.02 116350842
2 ARS-BFGL-NGS-102003 0.02 116371247
2 ARS-BFGL-NGS-92380 0.02 116415386
2 BTB-00478003 0.02 116496938
2 UA-IFASA-4825 0.02 116545423
2 ARS-BFGL-NGS-25610 0.02 116566265
2 ARS-BFGL-NGS-21107 0.02 116606639
2 BTB-00821810 0.02 116653105
2 Hapmap45112-BTA-52425 0.02 116697402
2 UA-IFASA-8833 0.02 116725694
2 BFGL-NGS-117340 0.02 116771850
2 Hapmap52537-rs29011369 0.02 116840762
2 BTB-00113596 0.02 117078046
2 ARS-BFGL-NGS-94004 0.02 117115509
2 BTB-00113625 0.02 117139459
2 Hapmap40249-BTA-49086 0.02 117169384
2 BTB-00113683 0.02 117189639
2 Hapmap23205-BTA-134541 0.02 117206381
2 Hapmap26658-BTA-134539 0.02 117214663
2 Hapmap41888-BTA-49091 0.02 117256702
2 ARS-BFGL-BAC-35548 0.02 117300062
2 BTA-49096-no-rs 0.02 117329638
2 ARS-BFGL-NGS-30337 0.02 117365165
2 ARS-BFGL-NGS-14276 0.02 117414153
2 ARS-BFGL-NGS-103753 0.02 117455480
2 Hapmap54770-rs29009608 0.02 117504310
2 Hapmap40162-BTA-106384 0.02 117540597
2 BTA-106396-no-rs 0.02 117582550
2 ARS-BFGL-NGS-43721 0.02 117614693
2 ARS-BFGL-NGS-107330 0.02 117647246
2 Hapmap38323-BTA-49132 0.02 117693500
2 ARS-BFGL-NGS-43444 0.02 117714370
2 ARS-BFGL-NGS-107909 0.02 117752910
2 ARS-BFGL-NGS-19012 0.02 117781586
2 BTA-103078-no-rs 0.02 117816438
2 BFGL-NGS-112195 0.02 117840674
2 Hapmap44637-BTA-17098 0.02 117970386
2 ARS-BFGL-NGS-33237 0.02 118026604
2 BTA-95472-no-rs 0.02 118053699
2 Hapmap54608-rs29020417 0.02 118060993
2 ARS-BFGL-BAC-27299 0.02 118086501
2 Hapmap31464-BTA-150552 0.02 118180813
2 Hapmap40169-BTA-20295 0.02 118248317
2 BTA-20306-no-rs 0.02 118290578
2 ARS-BFGL-NGS-15373 0.02 118393291
2 BTA-20304-no-rs 0.02 118433865
2 ARS-BFGL-NGS-28676 0.02 118543473
2 BTA-20298-no-rs 0.02 118554249
2 BTA-109703-no-rs 0.02 118599407
2 BTA-109699-no-rs 0.02 118628942
2 Hapmap53204-rs29014706 0.02 118657506
2 BTA-26708-no-rs 0.02 118701800
2 Hapmap48544-BTA-98418 0.02 118740289
2 BTA-98420-no-rs 0.02 118809784
2 ARS-BFGL-NGS-317 0.02 118850041
2 ARS-BFGL-NGS-89183 0.02 118885921
2 BTA-94835-no-rs 0.02 118951937
2 ARS-BFGL-NGS-2803 0.02 118986995
2 ARS-BFGL-NGS-31620 0.02 119039612
2 BFGL-NGS-115797 0.02 119101860
2 UA-IFASA-4619 0.02 119230907
2 ARS-BFGL-NGS-89972 0.02 119410345
2 ARS-BFGL-NGS-67146 0.02 119603949
2 Hapmap48359-BTA-49135 0.02 119654847
2 BFGL-NGS-111324 0.02 119685233
2 ARS-BFGL-NGS-36321 0.02 119705553
2 ARS-BFGL-NGS-41173 0.02 119728155
2 ARS-BFGL-NGS-41920 0.02 119784426
2 ARS-BFGL-NGS-25658 0.02 119828741
2 BFGL-NGS-114878 0.02 119854130
2 ARS-BFGL-BAC-2444 0.02 119894472
2 Hapmap51734-BTA-49164 0.02 119928655
2 ARS-BFGL-NGS-104506 0.02 119990895
2 BFGL-NGS-110996 0.02 120036567
2 Hapmap53196-rs29011523 0.02 120063824
2 Hapmap48360-BTA-49143 0.02 120155000
2 Hapmap54936-rs29013679 0.02 120218516
2 BTA-49501-no-rs 0.02 120281358
2 BTA-49495-no-rs 0.02 120296425
2 ARS-BFGL-NGS-12170 0.02 120320095
2 ARS-BFGL-NGS-90746 0.02 120345460
2 ARS-BFGL-NGS-8841 0.02 120374020
2 ARS-BFGL-NGS-15508 0.02 120428376
2 Hapmap53065-rs29026778 0.02 120464560
2 ARS-BFGL-NGS-108811 0.02 120506230
2 DPI-38 0.02 120542767
2 ARS-BFGL-NGS-81996 0.02 120609728
2 ARS-BFGL-NGS-38010 0.02 120644549
2 ARS-BFGL-NGS-108985 0.02 120686749
2 ARS-BFGL-NGS-101286 0.02 120720610
2 BTA-99195-no-rs 0.02 120782833
2 ARS-BFGL-NGS-84106 0.02 120819255
2 BFGL-NGS-118696 0.02 120855930
2 BTA-20378-no-rs 0.02 120884718
2 ARS-BFGL-NGS-101306 0.02 120921665
2 ARS-BFGL-NGS-61938 0.02 120959476
2 ARS-BFGL-NGS-66771 0.02 120996833
2 ARS-BFGL-NGS-27277 0.02 121024282
2 BTA-49518-no-rs 0.02 121044269
2 ARS-BFGL-NGS-31836 0.02 121071086
2 INRA-180 0.02 121081668
2 ARS-BFGL-NGS-22917 0.02 121103004
2 Hapmap43869-BTA-49512 0.02 121153091
2 BFGL-NGS-112016 0.02 121201919
2 Hapmap40273-BTA-49510 0.02 121223822
2 Hapmap42569-BTA-49229 0.02 121310828
2 BTA-49444-no-rs 0.02 121394085
2 ARS-BFGL-BAC-36866 0.02 121473334
2 ARS-BFGL-NGS-100978 0.02 121515675
2 ARS-BFGL-NGS-78381 0.02 121572386
2 Hapmap7226-BTA-49450 0.02 121626057
2 INRA-102 0.02 121672033
2 ARS-BFGL-NGS-89829 0.02 121712001
2 ARS-BFGL-NGS-27871 0.02 121744001
2 BTA-49454-no-rs 0.02 121766315
2 BFGL-NGS-114262 0.02 121789787
2 ARS-BFGL-NGS-83173 0.02 121826378
2 Hapmap38678-BTA-49219 0.02 121861392
2 Hapmap40117-BTA-28672 0.02 121955880
2 Hapmap36148-SCAFFOLD76057_3389 0.02 122060004
2 BTA-49203-no-rs 0.02 122092012
2 BTA-49198-no-rs 0.02 122118867
2 ARS-BFGL-NGS-35823 0.02 122151442
2 BFGL-NGS-115856 0.02 122186182
2 ARS-BFGL-NGS-108220 0.02 122216592
2 BFGL-NGS-116850 0.02 122261599
2 ARS-BFGL-NGS-84506 0.02 122306619
2 UA-IFASA-7185 0.02 122334099
2 BTA-49540-no-rs 0.02 122362983
2 Hapmap30526-BTA-134605 0.02 122407812
2 BFGL-NGS-119739 0.02 122448823
2 ARS-BFGL-NGS-7234 0.02 122486393
2 ARS-BFGL-NGS-101964 0.02 122544007
2 ARS-BFGL-NGS-4641 0.02 122567929
2 ARS-BFGL-NGS-7800 0.02 122589534
2 Hapmap40897-BTA-118409 0.02 122656247
2 Hapmap29048-BTA-157271 0.02 122683502
2 ARS-BFGL-NGS-40050 0.02 122773246
2 ARS-BFGL-NGS-64846 0.02 122830065
2 BTA-18115-no-rs 0.02 122856341
2 Hapmap47023-BTA-49508 0.02 122901987
2 ARS-BFGL-NGS-104439 0.02 122926656
2 ARS-BFGL-NGS-91428 0.02 122950037
2 ARS-BFGL-NGS-103290 0.02 122992320
2 BFGL-NGS-112593 0.02 123071734
2 ARS-BFGL-NGS-107013 0.02 123092308
2 ARS-BFGL-NGS-75200 0.02 123192469
2 ARS-BFGL-NGS-40444 0.02 123299027
2 ARS-BFGL-NGS-58778 0.02 123350731
2 BTA-107470-no-rs 0.02 123373281
2 ARS-BFGL-NGS-101039 0.02 123399614
2 BTA-03671-no-rs 0.02 123442309
2 ARS-BFGL-NGS-95181 0.02 123462644
2 BFGL-NGS-119638 0.02 123500209
2 ARS-BFGL-NGS-44480 0.02 123546062
2 BTA-49594-no-rs 0.02 123572676
2 Hapmap54417-rs29027359 0.02 123599394
2 ARS-BFGL-NGS-25329 0.02 123626556
2 Hapmap52874-ss46526209 0.02 123669055
2 ARS-BFGL-NGS-5686 0.02 123723681
2 Hapmap41278-BTA-49585 0.02 123804998
2 ARS-BFGL-NGS-66184 0.02 123889996
2 Hapmap50984-BTA-49581 0.02 123994397
2 ARS-BFGL-NGS-102874 0.02 124045417
2 ARS-BFGL-NGS-73087 0.02 124084680
2 ARS-BFGL-NGS-109463 0.02 124120093
2 Hapmap35887-SCAFFOLD5242_24725 0.02 124140856
2 ARS-BFGL-NGS-98246 0.02 124168475
2 ARS-BFGL-NGS-42079 0.02 124190332
2 ARS-BFGL-NGS-100296 0.02 124224309
2 Hapmap40752-BTA-49567 0.02 124256789
2 ARS-BFGL-NGS-22422 0.02 124315696
2 ARS-BFGL-NGS-33757 0.02 124358115
2 Hapmap30527-BTA-134607 0.02 124424749
2 BFGL-NGS-119472 0.02 124455800
2 ARS-BFGL-NGS-108473 0.02 124507772
2 ARS-BFGL-NGS-34396 0.02 124537332
2 BFGL-NGS-113005 0.02 124585151
2 ARS-BFGL-NGS-69013 0.02 124610211
2 BFGL-NGS-109716 0.02 124633262
2 Hapmap41006-BTA-49551 0.02 124663246
2 ARS-BFGL-NGS-81173 0.02 124690347
2 ARS-BFGL-BAC-27287 0.02 124724109
2 ARS-BFGL-NGS-83761 0.02 124785656
2 ARS-BFGL-NGS-106374 0.02 124814184
2 ARS-BFGL-NGS-90958 0.02 124842227
2 ARS-BFGL-NGS-15468 0.02 124885363
2 ARS-BFGL-NGS-54715 0.02 124944232
2 UA-IFASA-5041 0.02 124978546
2 ARS-BFGL-NGS-63081 0.02 125000812
2 ARS-BFGL-NGS-41408 0.02 125029293
2 ARS-BFGL-NGS-58655 0.02 125063799
2 ARS-BFGL-NGS-62504 0.02 125109162
2 BTA-49605-no-rs 0.02 125140430
2 ARS-BFGL-NGS-25451 0.02 125178492
2 ARS-BFGL-NGS-57561 0.02 125214032
2 ARS-BFGL-NGS-98126 0.02 125289690
2 ARS-BFGL-NGS-75379 0.02 125347956
2 ARS-BFGL-NGS-5804 0.02 125441756
2 BFGL-NGS-119285 0.02 125488968
2 ARS-BFGL-NGS-19266 0.02 125539275
2 Hapmap30019-BTA-150024 0.02 125571243
2 ARS-BFGL-NGS-28354 0.02 125625050
2 BFGL-NGS-118090 0.02 125670955
2 ARS-BFGL-NGS-64086 0.02 125712154
2 ARS-BFGL-NGS-39882 0.02 125750390
2 Hapmap40494-BTA-121252 0.02 125772249
2 BTA-121254-no-rs 0.02 125943336
2 Hapmap23633-BTA-134648 0.02 125982076
2 BTA-49642-no-rs 0.02 126004636
2 ARS-BFGL-NGS-73988 0.02 126025943
2 ARS-BFGL-NGS-101887 0.02 126075889
2 ARS-BFGL-NGS-15108 0.02 126096763
2 ARS-BFGL-NGS-32113 0.02 126167855
2 BFGL-NGS-113668 0.02 126229449
2 BTA-49626-no-rs 0.02 126254711
2 ARS-BFGL-NGS-47002 0.02 126276260
2 ARS-BFGL-BAC-27911 0.02 126348165
2 ARS-BFGL-NGS-25631 0.02 126436121
2 Hapmap53519-rs29024663 0.02 126482994
2 Hapmap53350-ss46526471 0.02 126504159
2 BFGL-NGS-117131 0.02 126528075
2 Hapmap54611-rs29020940 0.02 126567247
2 BFGL-NGS-116217 0.02 126622074
2 ARS-BFGL-NGS-35163 0.02 126647907
2 BTA-49621-no-rs 0.02 126676243
2 Hapmap42570-BTA-49617 0.02 126702755
2 Hapmap38132-BTA-09265 0.02 126813547
2 ARS-BFGL-NGS-75827 0.02 126853211
2 BFGL-NGS-118068 0.02 126908855
2 BFGL-NGS-112535 0.02 126939204
2 ARS-BFGL-NGS-21164 0.02 126977032
2 Hapmap42232-BTA-49615 0.02 127009053
2 BTA-49607-no-rs 0.02 127042772
2 BFGL-NGS-110953 0.02 127099870
2 BFGL-NGS-119884 0.02 127122880
2 BFGL-NGS-118708 0.02 127155496
2 ARS-BFGL-NGS-15428 0.02 127194001
2 ARS-BFGL-NGS-60545 0.02 127217672
2 ARS-BFGL-NGS-17656 0.02 127234341
2 BTB-00115953 0.02 127274220
2 Hapmap42955-BTA-49648 0.02 127311254
2 ARS-BFGL-NGS-109011 0.02 127336250
2 ARS-BFGL-NGS-77018 0.02 127363227
2 UA-IFASA-8340 0.02 127549368
2 BFGL-NGS-119220 0.02 127585423
2 ARS-BFGL-NGS-998 0.02 127616434
2 ARS-BFGL-NGS-20267 0.02 127660888
2 Hapmap24430-BTA-134672 0.02 127684474
2 ARS-BFGL-NGS-24930 0.02 127711794
2 Hapmap32892-BTA-49676 0.02 127753621
2 ARS-BFGL-BAC-32408 0.02 127775838
2 ARS-BFGL-NGS-107006 0.02 127792561
2 BFGL-NGS-118505 0.02 127805922
2 ARS-BFGL-NGS-38248 0.02 127895726
2 ARS-BFGL-BAC-32411 0.02 127968592
2 ARS-BFGL-NGS-36936 0.02 128003248
2 BFGL-NGS-119799 0.02 128041895
2 ARS-BFGL-NGS-17245 0.02 128070051
2 Hapmap32668-BTA-49653 0.02 128113187
2 BFGL-NGS-115982 0.02 128158094
2 ARS-BFGL-NGS-104716 0.02 128223190
2 ARS-BFGL-NGS-108804 0.02 128259620
2 ARS-BFGL-BAC-32424 0.02 128320877
2 Hapmap24482-BTA-134676 0.02 128375327
2 ARS-BFGL-NGS-75279 0.02 128400018
2 ARS-BFGL-NGS-34317 0.02 128461270
2 ARS-BFGL-NGS-21994 0.02 128497896
2 ARS-BFGL-NGS-6176 0.02 128628284
2 ARS-BFGL-BAC-32707 0.02 128659665
2 ARS-BFGL-NGS-68798 0.02 128680005
2 Hapmap34844-VSWAP1E67289A_scf 0.02 128705966
2 BFGL-NGS-114532 0.02 128767867
2 ARS-BFGL-NGS-58272 0.02 128838487
2 ARS-BFGL-NGS-80059 0.02 128926918
2 Hapmap36429-SCAFFOLD195051_25264 0.02 128947524
2 ARS-BFGL-NGS-3963 0.02 128975501
2 ARS-BFGL-NGS-98458 0.02 128995681
2 Hapmap41279-BTA-49700 0.02 129062554
2 ARS-BFGL-NGS-55920 0.02 129097518
2 ARS-BFGL-NGS-104560 0.02 129171545
2 BTA-49705-no-rs 0.02 129180035
2 ARS-BFGL-NGS-17952 0.02 129256410
2 BTA-31250-no-rs 0.02 129290476
2 ARS-BFGL-NGS-92765 0.02 129311410
2 ARS-BFGL-NGS-45691 0.02 129337949
2 BFGL-NGS-118924 0.02 129382260
2 BFGL-NGS-116294 0.02 129433769
2 ARS-BFGL-NGS-41994 0.02 129455385
2 ARS-BFGL-NGS-10586 0.02 129488714
2 ARS-BFGL-NGS-104227 0.02 129522813
2 ARS-BFGL-NGS-17529 0.02 129547712
2 ARS-BFGL-NGS-70559 0.02 129708173
2 BTA-31262-no-rs 0.02 129742601
2 BFGL-NGS-111873 0.02 129809434
2 ARS-BFGL-NGS-62579 0.02 129843800
2 ARS-BFGL-NGS-8433 0.02 129869500
2 ARS-BFGL-NGS-91346 0.02 129877975
2 ARS-BFGL-NGS-77983 0.02 129908045
2 BFGL-NGS-112511 0.02 130022678
2 Hapmap60694-rs29012608 0.02 130072662
2 ARS-BFGL-NGS-106554 0.02 130152490
2 ARS-BFGL-NGS-3925 0.02 130176460
2 Hapmap61059-rs29019426 0.02 130210396
2 ARS-BFGL-NGS-63980 0.02 130250015
2 ARS-BFGL-NGS-106170 0.02 130285810
2 BTA-49745-no-rs 0.02 130352051
2 BTA-49748-no-rs 0.02 130380405
2 ARS-BFGL-NGS-40911 0.02 130419866
2 BFGL-NGS-118648 0.02 130476663
2 BFGL-NGS-111807 0.02 130518890
2 ARS-BFGL-NGS-88498 0.02 130545127
2 ARS-BFGL-NGS-106993 0.02 130566380
2 BFGL-NGS-116941 0.02 130605726
2 BFGL-NGS-118140 0.02 130635764
2 BFGL-NGS-116403 0.02 130711504
2 Hapmap50985-BTA-49760 0.02 130748880
2 ARS-BFGL-NGS-36151 0.02 130792336
2 ARS-BFGL-NGS-2341 0.02 130812552
2 BFGL-NGS-119642 0.02 130833603
2 ARS-BFGL-NGS-102007 0.02 130896295
2 Hapmap39569-BTA-49765 0.02 130918389
2 ARS-BFGL-NGS-90021 0.02 130943341
2 BTA-49769-no-rs 0.02 131008374
2 ARS-BFGL-NGS-33709 0.02 131053685
2 BFGL-NGS-119522 0.02 131085896
2 Hapmap22886-BTA-49773 0.02 131135859
2 ARS-BFGL-NGS-22750 0.02 131198332
2 BTA-49776-no-rs 0.02 131227851
2 Hapmap24409-BTA-49777 0.02 131266762
2 ARS-BFGL-NGS-60121 0.02 131341045
2 ARS-BFGL-NGS-63923 0.02 131382236
2 ARS-BFGL-NGS-106346 0.02 131385666
2 ARS-BFGL-NGS-56131 0.02 131444570
2 ARS-BFGL-NGS-39631 0.02 131531490
2 Hapmap49195-BTA-49787 0.02 131554922
2 BFGL-NGS-118362 0.02 131635955
2 ARS-BFGL-NGS-104608 0.02 131666541
2 BFGL-NGS-114524 0.02 131730216
2 ARS-BFGL-NGS-65958 0.02 131761828
2 ARS-BFGL-NGS-108175 0.02 131789878
2 ARS-BFGL-NGS-43912 0.02 131844324
2 BFGL-NGS-116330 0.02 131893311
2 ARS-BFGL-NGS-54356 0.02 131918937
2 ARS-BFGL-NGS-14778 0.02 131966778
2 ARS-BFGL-NGS-39547 0.02 132037901
2 ARS-BFGL-NGS-60058 0.02 132073930
2 Hapmap38604-BTA-49811 0.02 132119995
2 BTB-00117780 0.02 132141073
2 ARS-BFGL-NGS-2286 0.02 132158679
2 ARS-BFGL-NGS-44323 0.02 132225096
2 BTB-01779156 0.02 132238547
2 BFGL-NGS-110186 0.02 132287915
2 ARS-BFGL-NGS-37699 0.02 132331256
2 ARS-BFGL-NGS-30621 0.02 132366650
2 ARS-BFGL-NGS-91633 0.02 132391308
2 BTA-114983-no-rs 0.02 132416173
2 BTB-01230813 0.02 132490613
2 ARS-BFGL-NGS-31856 0.02 132522876
2 ARS-BFGL-NGS-18713 0.02 132561211
2 BTB-01230903 0.02 132581731
2 Hapmap46765-BTA-114976 0.02 132590040
2 ARS-BFGL-NGS-35482 0.02 132643844
2 Hapmap47186-BTA-114970 0.02 132668137
2 BTB-01978832 0.02 132709381
2 ARS-BFGL-NGS-26965 0.02 132733441
2 ARS-BFGL-NGS-22611 0.02 132769013
2 ARS-BFGL-NGS-105785 0.02 132796472
2 ARS-BFGL-NGS-77887 0.02 132822018
2 ARS-BFGL-NGS-83481 0.02 132856731
2 BTA-49826-no-rs 0.02 132921798
2 BTA-121261-no-rs 0.02 132973546
2 Hapmap51459-BTA-49829 0.02 132995681
2 Hapmap31096-BTA-134778 0.02 133111228
2 BTA-49847-no-rs 0.02 133229946
2 BFGL-NGS-110419 0.02 133251586
2 BTB-00117379 0.02 133304644
2 UA-IFASA-1690 0.02 133326302
2 BTB-00118121 0.02 133341510
2 ARS-BFGL-NGS-60038 0.02 133363775
2 BFGL-NGS-119374 0.02 133402464
2 BTB-00688407 0.02 133431984
2 BFGL-NGS-118497 0.02 133475326
2 BTB-00118109 0.02 133497111
2 ARS-BFGL-NGS-108583 0.02 133544112
2 ARS-BFGL-NGS-10357 0.02 133646734
2 ARS-BFGL-NGS-100214 0.02 133704260
2 ARS-BFGL-NGS-39303 0.02 133804664
2 BFGL-NGS-110442 0.02 133850135
2 ARS-BFGL-NGS-10870 0.02 133874462
2 BTB-01734946 0.02 133898809
2 BFGL-NGS-116376 0.02 133929537
2 ARS-BFGL-NGS-13946 0.02 133976270
2 ARS-BFGL-BAC-33280 0.02 134019004
2 ARS-BFGL-NGS-89509 0.02 134074268
2 ARS-BFGL-NGS-59235 0.02 134087327
2 BFGL-NGS-113511 0.02 134133883
2 ARS-BFGL-NGS-39399 0.02 134155369
2 ARS-BFGL-NGS-55823 0.02 134194820
2 ARS-BFGL-NGS-8557 0.02 134245622
2 ARS-BFGL-NGS-22876 0.02 134262780
2 BTB-01662262 0.02 134287277
2 ARS-BFGL-NGS-59915 0.02 134353275
2 BTB-01411358 0.02 134371179
2 ARS-BFGL-NGS-32991 0.02 134399255
2 ARS-BFGL-NGS-18173 0.02 134441163
2 ARS-BFGL-NGS-88930 0.02 134464206
2 BFGL-NGS-110390 0.02 134495750
2 ARS-BFGL-NGS-58955 0.02 134516294
2 ARS-BFGL-NGS-22911 0.02 134560149
2 ARS-BFGL-NGS-40768 0.02 134601885
2 ARS-BFGL-NGS-43961 0.02 134647422
2 BTB-00107514 0.02 134667865
2 BFGL-NGS-115355 0.02 134720864
2 ARS-BFGL-NGS-72348 0.02 134745530
2 ARS-BFGL-NGS-102467 0.02 134767323
2 ARS-BFGL-NGS-66393 0.02 134799542
2 BFGL-NGS-109758 0.02 134827218
2 BFGL-NGS-110038 0.02 134852330
2 ARS-BFGL-NGS-40019 0.02 134878754
2 BTB-00107452 0.02 134913104
2 ARS-BFGL-NGS-66860 0.02 134916371
2 ARS-BFGL-NGS-37077 0.02 134948623
2 ARS-BFGL-NGS-22691 0.02 134994603
2 Hapmap29143-BTA-134433 0.02 135039226
2 ARS-BFGL-NGS-93576 0.02 135102251
2 BTA-48728-no-rs 0.02 135129772
2 ARS-BFGL-NGS-35304 0.02 135152010
2 ARS-BFGL-NGS-45803 0.02 135188876
2 Hapmap53367-rs29014082 0.02 135227526
2 ARS-BFGL-NGS-1284 0.02 135255543
2 ARS-BFGL-NGS-95583 0.02 135277920
2 ARS-BFGL-NGS-86145 0.02 135299914
2 ARS-BFGL-NGS-60573 0.02 135332308
2 BFGL-NGS-112835 0.02 135372520
2 BTA-48701-no-rs 0.02 135394455
2 BFGL-NGS-113378 0.02 135415999
2 BFGL-NGS-119400 0.02 135444935
2 ARS-BFGL-NGS-33064 0.02 135482801
2 ARS-BFGL-NGS-5980 0.02 135507217
2 Hapmap48784-BTA-48699 0.02 135544284
2 ARS-BFGL-NGS-10134 0.02 135598139
2 ARS-BFGL-NGS-78690 0.02 135632188
2 ARS-BFGL-NGS-36536 0.02 135670994
2 ARS-BFGL-NGS-27023 0.02 135706143
2 ARS-BFGL-NGS-63440 0.02 135731497
2 ARS-BFGL-NGS-14190 0.02 135763295
2 ARS-BFGL-NGS-37211 0.02 135791748
2 ARS-BFGL-NGS-64060 0.02 135835504
2 BFGL-NGS-110388 0.02 135861275
2 ARS-BFGL-NGS-17681 0.02 135906171
2 ARS-BFGL-NGS-55916 0.02 135927319
2 BTA-52274-no-rs 0.02 135953440
2 ARS-BFGL-NGS-31609 0.02 135981853
2 ARS-BFGL-NGS-93197 0.02 136017741
2 BFGL-NGS-115989 0.02 136045865
2 ARS-BFGL-NGS-42074 0.02 136072505
2 BTA-48655-no-rs 0.02 136102805
2 ARS-BFGL-NGS-67260 0.02 136126075
2 ARS-BFGL-NGS-73961 0.02 136169421
2 ARS-BFGL-NGS-97129 0.02 136185552
2 ARS-BFGL-NGS-17276 0.02 136213038
2 ARS-BFGL-NGS-63264 0.02 136234933
2 ARS-BFGL-NGS-1066 0.02 136270908
2 ARS-BFGL-NGS-24053 0.02 136308135
2 ARS-BFGL-NGS-102755 0.02 136321493
2 BFGL-NGS-111424 0.02 136352381
2 BTA-26833-no-rs 0.02 136376225
2 BTB-01349081 0.02 136410691
2 ARS-BFGL-NGS-97851 0.02 136420078
2 ARS-BFGL-NGS-108967 0.02 136493125
2 ARS-BFGL-NGS-27654 0.02 136535551
2 BFGL-NGS-114321 0.02 136570043
2 ARS-BFGL-NGS-68682 0.02 136572844
2 ARS-BFGL-NGS-22059 0.02 136598103
2 ARS-BFGL-NGS-36460 0.02 136626730
2 ARS-BFGL-NGS-5444 0.02 136681825
2 BTB-01367355 0.02 136709746
2 ARS-BFGL-NGS-38259 0.02 136736104
2 BFGL-NGS-119798 0.02 136759787
2 Hapmap36167-SCAFFOLD110080_39281 0.02 136783131
2 ARS-BFGL-NGS-105413 0.02 136804268
2 ARS-BFGL-NGS-65879 0.02 136828001
2 ARS-BFGL-NGS-2645 0.02 136851005
2 BFGL-NGS-110452 0.02 136872554
2 ARS-BFGL-NGS-101492 0.02 136892844
2 ARS-BFGL-NGS-63882 0.02 136931225
2 Hapmap49560-BTA-29329 0.02 136968544
2 ARS-BFGL-NGS-37352 0.02 137031452
2 Hapmap52845-rs29027154 0.02 137063310
2 ARS-BFGL-NGS-14555 0.02 137087177
2 ARS-BFGL-NGS-108902 0.02 137108824
2 BFGL-NGS-116288 0.02 137191292
2 BFGL-NGS-118957 0.02 137217446
2 ARS-BFGL-NGS-36345 0.02 137241331
2 Hapmap30228-BTA-134737 0.02 137318879
2 BTA-49790-no-rs 0.02 137326076
2 ARS-BFGL-NGS-18350 0.02 137361758
2 BTB-00117283 0.02 137385538
2 BFGL-NGS-116761 0.02 137407921
2 ARS-BFGL-NGS-60437 0.02 137430530
2 ARS-BFGL-NGS-74658 0.02 137455441
2 BTA-49896-no-rs 0.02 137589667
2 BTB-00118945 0.02 137599962
2 BFGL-NGS-117203 0.02 137612465
2 ARS-BFGL-NGS-22080 0.02 137648862
2 ARS-BFGL-NGS-101919 0.02 137828691
2 ARS-BFGL-NGS-67782 0.02 137894930
2 BFGL-NGS-110185 0.02 137902617
2 ARS-BFGL-NGS-82968 0.02 138033070
2 ARS-BFGL-NGS-34624 0.02 138222967
2 BTA-20642-no-rs 0.02 138248407
2 BTA-69403-no-rs 0.02 138273977
2 ARS-BFGL-NGS-17264 0.02 138293999
2 ARS-BFGL-NGS-42024 0.02 138326657
2 ARS-BFGL-NGS-37958 0.02 138379378
2 Hapmap32029-BTA-127208 0.02 138435509
2 ARS-BFGL-NGS-4974 0.02 138459506
2 ARS-BFGL-NGS-108104 0.02 138495553
2 ARS-BFGL-NGS-31810 0.02 138533073
2 ARS-BFGL-NGS-97847 0.02 138579748
2 ARS-BFGL-NGS-64275 0.02 138601431
2 ARS-BFGL-NGS-32237 0.02 138626592
2 ARS-BFGL-NGS-73609 0.02 138650795
2 ARS-BFGL-NGS-41802 0.02 138688468
2 ARS-BFGL-NGS-23601 0.02 138699585
2 ARS-BFGL-NGS-22584 0.02 138747968
3 BTB-01743833 0.02 17957
3 BTB-01688323 0.02 31398
3 Hapmap30859-BTA-155989 0.02 192543
3 Hapmap48528-BTA-93905 0.02 249663
3 Hapmap42163-BTA-27347 0.02 277132
3 ARS-BFGL-NGS-102079 0.02 382532
3 Hapmap52622-rs29010435 0.02 512475
3 ARS-BFGL-NGS-64689 0.02 544410
3 Hapmap51852-BTA-69630 0.02 605447
3 Hapmap41062-BTA-68921 0.02 683973
3 ARS-BFGL-NGS-67047 0.02 763044
3 Hapmap42634-BTA-68567 0.02 858424
3 BFGL-NGS-112252 0.02 909347
3 BTA-68271-no-rs 0.02 946795
3 ARS-BFGL-NGS-15882 0.02 968187
3 Hapmap47698-BTA-67920 0.02 991394
3 ARS-BFGL-NGS-104680 0.02 1024040
3 BTA-67713-no-rs 0.02 1048581
3 ARS-BFGL-NGS-104064 0.02 1077578
3 BFGL-NGS-117999 0.02 1125334
3 ARS-BFGL-NGS-100744 0.02 1168087
3 UA-IFASA-7054 0.02 1189525
3 ARS-BFGL-NGS-11332 0.02 1212516
3 ARS-BFGL-NGS-32185 0.02 1255272
3 ARS-BFGL-NGS-23957 0.02 1428674
3 Hapmap33009-BTA-140874 0.02 1455121
3 Hapmap36815-SCAFFOLD195739_3723 0.02 1495282
3 BTA-67311-no-rs 0.02 1529451
3 BFGL-NGS-117571 0.02 1569702
3 ARS-BFGL-NGS-81937 0.02 1633369
3 ARS-BFGL-NGS-55261 0.02 1684739
3 ARS-BFGL-NGS-22647 0.02 1726542
3 ARS-BFGL-NGS-104417 0.02 1765415
3 ARS-BFGL-NGS-17966 0.02 1806200
3 ARS-BFGL-NGS-73776 0.02 1831367
3 ARS-BFGL-NGS-15921 0.02 1869058
3 Hapmap42630-BTA-67480 0.02 1942014
3 ARS-BFGL-NGS-654 0.02 1963315
3 BTB-02090276 0.02 2016033
3 Hapmap42631-BTA-67529 0.02 2037508
3 ARS-BFGL-NGS-106194 0.02 2083329
3 ARS-BFGL-NGS-18912 0.02 2135323
3 ARS-BFGL-NGS-103585 0.02 2164694
3 ARS-BFGL-NGS-104816 0.02 2197578
3 BTA-122370-no-rs 0.02 2246469
3 Hapmap38375-BTA-108207 0.02 2275162
3 Hapmap39193-BTA-108208 0.02 2311062
3 Hapmap44439-BTA-108216 0.02 2444769
3 Hapmap42796-BTA-108223 0.02 2504645
3 ARS-BFGL-NGS-65445 0.02 2563809
3 BFGL-NGS-112097 0.02 2679015
3 BFGL-NGS-119935 0.02 2704158
3 BFGL-NGS-117727 0.02 2740726
3 ARS-BFGL-NGS-27126 0.02 2794750
3 INRA-516 0.02 2816674
3 ARS-BFGL-NGS-70807 0.02 2843562
3 ARS-BFGL-NGS-38656 0.02 2906339
3 ARS-BFGL-NGS-23472 0.02 2968052
3 ARS-BFGL-NGS-27655 0.02 3075599
3 ARS-BFGL-NGS-23958 0.02 3108130
3 ARS-BFGL-NGS-4246 0.02 3162971
3 Hapmap32813-BTA-140901 0.02 3292907
3 BTA-67856-no-rs 0.02 3328843
3 ARS-BFGL-NGS-56798 0.02 3364487
3 ARS-BFGL-NGS-55588 0.02 3389853
3 INRA-483 0.02 3467077
3 ARS-BFGL-NGS-37900 0.02 3493946
3 ARS-BFGL-NGS-71702 0.02 3541413
3 ARS-BFGL-NGS-100433 0.02 3565069
3 BFGL-NGS-114557 0.02 3592041
3 Hapmap49267-BTA-67976 0.02 3661250
3 BTA-121571-no-rs 0.02 3722198
3 ARS-BFGL-NGS-66946 0.02 3800921
3 ARS-BFGL-NGS-35211 0.02 3847724
3 ARS-BFGL-NGS-36590 0.02 3867552
3 ARS-BFGL-NGS-84867 0.02 3885836
3 ARS-BFGL-NGS-11138 0.02 3922484
3 BTA-115986-no-rs 0.02 3935528
3 INRA-603 0.02 4000062
3 INRA-600 0.02 4020557
3 BTB-01214837 0.02 4067011
3 BTB-01214798 0.02 4103839
3 Hapmap38938-BTA-122594 0.02 4225970
3 BTB-01769418 0.02 4249771
3 ARS-BFGL-NGS-106599 0.02 4273570
3 BTB-01214581 0.02 4293762
3 Hapmap44676-BTA-111644 0.02 4320503
3 ARS-BFGL-NGS-17527 0.02 4345737
3 Hapmap29230-BTA-156201 0.02 4376865
3 BTB-01214467 0.02 4402040
3 Hapmap46931-BTA-111633 0.02 4426444
3 BFGL-NGS-114501 0.02 4456789
3 BFGL-NGS-112520 0.02 4476881
3 Hapmap1583-BTA-111660 0.02 4513438
3 ARS-BFGL-NGS-37237 0.02 4541911
3 BTB-01539152 0.02 4588713
3 BTB-01539168 0.02 4641383
3 Hapmap49464-BTA-115633 0.02 4652108
3 BTB-01594939 0.02 4691108
3 BTB-01879182 0.02 4748596
3 Hapmap47843-BTA-115636 0.02 4772048
3 Hapmap39882-BTA-106655 0.02 4812566
3 Hapmap49006-BTA-106656 0.02 4888902
3 ARS-BFGL-NGS-7652 0.02 4939421
3 ARS-BFGL-NGS-81031 0.02 4972352
3 BFGL-NGS-113026 0.02 5033675
3 INRA-661 0.02 5078641
3 BFGL-NGS-118372 0.02 5121706
3 BTA-29639-no-rs 0.02 5222198
3 BTB-01234759 0.02 5248717
3 BTB-01745829 0.02 5358246
3 ARS-BFGL-NGS-13674 0.02 5401009
3 BTB-01234863 0.02 5464050
3 BTB-02093457 0.02 5505735
3 Hapmap49710-BTA-68634 0.02 5542301
3 ARS-BFGL-NGS-81166 0.02 5580341
3 BFGL-NGS-115806 0.02 5615899
3 BTA-14976-no-rs 0.02 5627154
3 Hapmap54825-rs29027025 0.02 5749916
3 BTB-01338216 0.02 5793103
3 BTA-30089-no-rs 0.02 5829605
3 BTA-25432-no-rs 0.02 5879947
3 BTB-01338397 0.02 5907152
3 BTA-21472-no-rs 0.02 5933585
3 BTB-01862604 0.02 5957357
3 BTA-68843-no-rs 0.02 5987779
3 Hapmap25263-BTA-140958 0.02 6020156
3 BTA-68856-no-rs 0.02 6065265
3 BTB-00121290 0.02 6118640
3 BTB-00121322 0.02 6144006
3 BTB-01333253 0.02 6198808
3 BTB-01333281 0.02 6228777
3 BTB-01678060 0.02 6294351
3 ARS-BFGL-NGS-26988 0.02 6338995
3 BTB-00296101 0.02 6357280
3 BTB-00296182 0.02 6395816
3 BFGL-NGS-114131 0.02 6418013
3 BTB-01678000 0.02 6453670
3 Hapmap31813-BTA-155869 0.02 6479083
3 BTA-110709-no-rs 0.02 6514709
3 BFGL-NGS-116469 0.02 6582258
3 BTA-68965-no-rs 0.02 6632356
3 Hapmap42294-BTA-69421 0.02 6683503
3 ARS-BFGL-NGS-7279 0.02 6715256
3 BFGL-NGS-113472 0.02 6735998
3 ARS-BFGL-NGS-39676 0.02 6783383
3 Hapmap54926-ss46526189 0.02 6870890
3 BTA-69162-no-rs 0.02 6915921
3 Hapmap48052-BTA-69153 0.02 6943605
3 Hapmap50758-BTA-69128 0.02 6970325
3 BTA-69126-no-rs 0.02 7022108
3 UA-IFASA-4438 0.02 7075695
3 BFGL-NGS-112786 0.02 7117067
3 ARS-BFGL-NGS-104594 0.02 7203419
3 ARS-BFGL-NGS-66206 0.02 7225551
3 ARS-BFGL-NGS-101921 0.02 7341332
3 BTA-88009-no-rs 0.02 7361641
3 ARS-BFGL-NGS-25819 0.02 7386983
3 Hapmap32868-BTA-161473 0.02 7418404
3 ARS-BFGL-NGS-21885 0.02 7459155
3 ARS-BFGL-NGS-60242 0.02 7476729
3 Hapmap34025-BES5_Contig212_565 0.02 7515873
3 ARS-BFGL-NGS-22334 0.02 7569600
3 BTA-66930-no-rs 0.02 7713995
3 BTA-09777-no-rs 0.02 7800311
3 ARS-BFGL-NGS-5956 0.02 7840325
3 BFGL-NGS-112616 0.02 7880017
3 INRA-345 0.02 7902507
3 BTA-66943-no-rs 0.02 7931878
3 Hapmap48430-BTA-66944 0.02 7957591
3 INRA-636 0.02 7995778
3 ARS-BFGL-NGS-56200 0.02 8044907
3 ARS-BFGL-NGS-6008 0.02 8091995
3 ARS-BFGL-NGS-13090 0.02 8129754
3 INRA-442 0.02 8229381
3 ARS-BFGL-NGS-102849 0.02 8288562
3 ARS-BFGL-NGS-5249 0.02 8326010
3 Hapmap58601-rs29027882 0.02 8370317
3 ARS-BFGL-NGS-63343 0.02 8428413
3 Hapmap58486-rs29016221 0.02 8480232
3 ARS-BFGL-NGS-35918 0.02 8522971
3 BTB-02086496 0.02 8535011
3 ARS-BFGL-NGS-24116 0.02 8559453
3 ARS-BFGL-NGS-86173 0.02 8603379
3 ARS-BFGL-NGS-30351 0.02 8687687
3 INRA-414 0.02 8805830
3 Hapmap23285-BTA-163492 0.02 8848940
3 BTA-93783-no-rs 0.02 8869539
3 Hapmap39362-BTA-95002 0.02 9004813
3 ARS-BFGL-NGS-97347 0.02 9285969
3 BFGL-NGS-113990 0.02 9402368
3 INRA-383 0.02 9448325
3 ARS-BFGL-NGS-108869 0.02 9469514
3 INRA-304 0.02 9520409
3 ARS-BFGL-NGS-18442 0.02 9551882
3 ARS-BFGL-NGS-105595 0.02 9599241
3 ARS-BFGL-NGS-1014 0.02 9626504
3 ARS-BFGL-NGS-94819 0.02 9663151
3 BFGL-NGS-113388 0.02 9691837
3 ARS-BFGL-NGS-8587 0.02 9729036
3 BFGL-NGS-118428 0.02 9751086
3 ARS-BFGL-NGS-55688 0.02 9777729
3 BFGL-NGS-114216 0.02 9808204
3 ARS-BFGL-NGS-61631 0.02 9836730
3 ARS-BFGL-NGS-2619 0.02 9898522
3 ARS-BFGL-NGS-2694 0.02 9921969
3 ARS-BFGL-NGS-27948 0.02 9942258
3 BFGL-NGS-112230 0.02 9962818
3 ARS-BFGL-NGS-40088 0.02 10002226
3 Hapmap31432-BTA-140949 0.02 10040780
3 ARS-BFGL-NGS-6957 0.02 10086984
3 ARS-BFGL-NGS-103878 0.02 10140137
3 BTA-69900-no-rs 0.02 10185267
3 Hapmap39890-BTA-117039 0.02 10266186
3 Hapmap38381-BTA-117032 0.02 10298144
3 ARS-BFGL-NGS-70744 0.02 10369006
3 ARS-BFGL-NGS-1429 0.02 10408531
3 ARS-BFGL-NGS-740 0.02 10464664
3 BFGL-NGS-118684 0.02 10521446
3 ARS-BFGL-NGS-25382 0.02 10565221
3 Hapmap40339-BTA-117016 0.02 10586344
3 ARS-BFGL-NGS-23174 0.02 10606482
3 ARS-BFGL-NGS-73929 0.02 10659428
3 ARS-BFGL-NGS-87298 0.02 10692503
3 ARS-BFGL-NGS-78159 0.02 10824475
3 Hapmap39956-BTA-94317 0.02 10916676
3 ARS-BFGL-NGS-23250 0.02 11007203
3 ARS-BFGL-NGS-97995 0.02 11030535
3 ARS-BFGL-NGS-101769 0.02 11077666
3 Hapmap49050-BTA-119760 0.02 11101959
3 ARS-BFGL-NGS-4357 0.02 11161760
3 ARS-BFGL-NGS-33062 0.02 11202004
3 ARS-BFGL-NGS-90596 0.02 11309993
3 BTA-119329-no-rs 0.02 11389137
3 Hapmap47900-BTA-26234 0.02 11511832
3 BTB-01419935 0.02 11577569
3 BTA-26230-no-rs 0.02 11619742
3 Hapmap54084-rs29012865 0.02 11688527
3 Hapmap45266-BTA-26244 0.02 11755512
3 ARS-BFGL-NGS-104320 0.02 11777694
3 ARS-BFGL-NGS-109482 0.02 11821116
3 ARS-BFGL-NGS-25865 0.02 11969245
3 BTB-01419680 0.02 12022744
3 Hapmap23599-BTA-152192 0.02 12073938
3 BTB-01419948 0.02 12156534
3 INRA-237 0.02 12293212
3 Hapmap56299-rs29010540 0.02 12393057
3 ARS-BFGL-NGS-36635 0.02 12416695
3 ARS-BFGL-NGS-34794 0.02 12483811
3 ARS-BFGL-NGS-37422 0.02 12519808
3 ARS-BFGL-NGS-1819 0.02 12558372
3 BTB-01436007 0.02 12674873
3 ARS-BFGL-NGS-38423 0.02 12794112
3 Hapmap60323-rs29014816 0.02 12817974
3 Hapmap59741-rs29016987 0.02 12908311
3 ARS-BFGL-NGS-49272 0.02 12958984
3 ARS-BFGL-NGS-20009 0.02 12984467
3 ARS-BFGL-NGS-104047 0.02 13042417
3 BFGL-NGS-117349 0.02 13080765
3 ARS-BFGL-NGS-6932 0.02 13113869
3 ARS-BFGL-NGS-103120 0.02 13148646
3 ARS-BFGL-NGS-16268 0.02 13177262
3 ARS-BFGL-NGS-100336 0.02 13216637
3 BFGL-NGS-111504 0.02 13257345
3 ARS-BFGL-NGS-26099 0.02 13282419
3 ARS-BFGL-NGS-106179 0.02 13327467
3 BFGL-NGS-110108 0.02 13365441
3 ARS-BFGL-NGS-104490 0.02 13429117
3 ARS-BFGL-NGS-3037 0.02 13456635
3 ARS-BFGL-NGS-3374 0.02 13551894
3 ARS-BFGL-NGS-106490 0.02 13678631
3 ARS-BFGL-NGS-108231 0.02 13700565
3 BFGL-NGS-119921 0.02 13747040
3 ARS-BFGL-NGS-29355 0.02 13769833
3 Hapmap53387-rs29010859 0.02 13822577
3 BTA-12976-rs29024920 0.02 13885565
3 ARS-BFGL-NGS-54795 0.02 13964273
3 ARS-BFGL-NGS-1316 0.02 13993017
3 BFGL-NGS-119773 0.02 14031174
3 ARS-BFGL-NGS-6556 0.02 14080998
3 UA-IFASA-8925 0.02 14102948
3 ARS-BFGL-NGS-75039 0.02 14124548
3 Hapmap53344-ss46526153 0.02 14162912
3 ARS-BFGL-NGS-73625 0.02 14243233
3 ARS-BFGL-NGS-26797 0.02 14309126
3 ARS-BFGL-NGS-73876 0.02 14412402
3 INRA-320 0.02 14436168
3 ARS-BFGL-NGS-16812 0.02 14463957
3 ARS-BFGL-NGS-99010 0.02 14501741
3 Hapmap43906-BTA-66658 0.02 14577323
3 ARS-BFGL-NGS-84180 0.02 14635478
3 Hapmap54039-ss46526101 0.02 14657054
3 BFGL-NGS-110659 0.02 14705177
3 INRA-232 0.02 14741540
3 ARS-BFGL-NGS-10423 0.02 14768816
3 Hapmap44611-BTA-66646 0.02 14788942
3 BFGL-NGS-119291 0.02 14835559
3 Hapmap60445-rs29011589 0.02 14862833
3 ARS-BFGL-NGS-107249 0.02 14896875
3 BTA-66651-no-rs 0.02 14915851
3 ARS-BFGL-NGS-102327 0.02 14969488
3 BFGL-NGS-119953 0.02 15072426
3 ARS-BFGL-NGS-106009 0.02 15122272
3 ARS-BFGL-NGS-1489 0.02 15210835
3 BFGL-NGS-110227 0.02 15335712
3 ARS-BFGL-NGS-13586 0.02 15358412
3 ARS-BFGL-NGS-91310 0.02 15382827
3 ARS-BFGL-NGS-13057 0.02 15403696
3 Hapmap42643-BTA-69885 0.02 15457467
3 ARS-BFGL-NGS-64215 0.02 15484536
3 INRA-409 0.02 15526386
3 ARS-BFGL-NGS-102528 0.02 15591499
3 BFGL-NGS-112579 0.02 15617137
3 INRA-301 0.02 15656915
3 ARS-BFGL-NGS-95132 0.02 15682988
3 ARS-BFGL-NGS-42677 0.02 15750148
3 ARS-BFGL-NGS-54121 0.02 15776234
3 BFGL-NGS-113318 0.02 15862949
3 ARS-BFGL-NGS-18525 0.02 15889680
3 ARS-BFGL-NGS-91059 0.02 15935433
3 Hapmap40793-BTA-69866 0.02 15968990
3 Hapmap26961-BTA-141000 0.02 15989859
3 Hapmap27869-BTA-140998 0.02 16023189
3 Hapmap39423-BTA-69854 0.02 16057276
3 ARS-BFGL-NGS-37429 0.02 16082031
3 ARS-BFGL-NGS-37224 0.02 16142850
3 ARS-BFGL-NGS-10941 0.02 16170712
3 ARS-BFGL-NGS-107582 0.02 16233882
3 ARS-BFGL-NGS-6776 0.02 16270222
3 BTA-69738-no-rs 0.02 16315121
3 ARS-BFGL-NGS-1859 0.02 16368701
3 ARS-BFGL-NGS-100248 0.02 16392231
3 BTA-69696-no-rs 0.02 16436650
3 ARS-BFGL-NGS-41579 0.02 16525457
3 ARS-BFGL-NGS-20167 0.02 16549664
3 Hapmap56996-rs29010816 0.02 16559592
3 BTA-69618-no-rs 0.02 16586853
3 INRA-266 0.02 16673309
3 ARS-BFGL-NGS-1718 0.02 16706975
3 ARS-BFGL-NGS-28230 0.02 16761024
3 ARS-BFGL-NGS-76278 0.02 17009512
3 BTA-66676-no-rs 0.02 17030191
3 BTA-66682-no-rs 0.02 17127485
3 BFGL-NGS-111960 0.02 17150995
3 BTA-69575-no-rs 0.02 17180501
3 Hapmap44275-BTA-69573 0.02 17187695
3 Hapmap58478-rs29015763 0.02 17218694
3 BTA-67160-no-rs 0.02 17294828
3 Hapmap41052-BTA-67164 0.02 17319165
3 BTA-67276-no-rs 0.02 17345823
3 BTA-103528-no-rs 0.02 17378731
3 ARS-BFGL-NGS-61394 0.02 17482967
3 ARS-BFGL-NGS-8307 0.02 17580145
3 BTA-121572-no-rs 0.02 17642724
3 INRA-310 0.02 17869659
3 INRA-468 0.02 17924587
3 INRA-629 0.02 18099908
3 Hapmap34129-BES11_Contig277_1586 0.02 18178177
3 ARS-BFGL-NGS-32868 0.02 18335898
3 ARS-BFGL-NGS-106077 0.02 18361591
3 ARS-BFGL-NGS-97793 0.02 18418057
3 ARS-BFGL-NGS-92168 0.02 18439200
3 ARS-BFGL-NGS-82767 0.02 18492740
3 BTA-113282-no-rs 0.02 18581684
3 ARS-BFGL-NGS-42701 0.02 18605439
3 ARS-BFGL-NGS-11615 0.02 18634676
3 BTA-66810-no-rs 0.02 18694970
3 ARS-BFGL-NGS-102388 0.02 18727041
3 ARS-BFGL-NGS-17105 0.02 18768811
3 Hapmap39500-BTA-66798 0.02 18826379
3 Hapmap54330-rs29010082 0.02 18883574
3 ARS-BFGL-NGS-32244 0.02 18914114
3 ARS-BFGL-NGS-52272 0.02 19080230
3 INRA-404 0.02 19178286
3 ARS-BFGL-NGS-109685 0.02 19223177
3 INRA-234 0.02 19255586
3 BTA-66824-no-rs 0.02 19323530
3 INRA-453 0.02 19378340
3 ARS-BFGL-NGS-34169 0.02 19445855
3 ARS-BFGL-NGS-13158 0.02 19486586
3 BFGL-NGS-115915 0.02 19535921
3 INRA-371 0.02 19555338
3 ARS-BFGL-NGS-59223 0.02 19586151
3 Hapmap50435-BTA-66860 0.02 19683274
3 ARS-BFGL-NGS-107446 0.02 19813251
3 Hapmap41612-BTA-66863 0.02 19839449
3 ARS-BFGL-NGS-61739 0.02 19965073
3 INRA-533 0.02 20006569
3 UA-IFASA-7892 0.02 20141447
3 Hapmap35248-BES5_Contig554_1101 0.02 20176674
3 INRA-413 0.02 20297991
3 Hapmap26675-BTA-141118 0.02 20347144
3 ARS-BFGL-NGS-100210 0.02 20380703
3 INRA-269 0.02 20572775
3 INRA-695 0.02 20630970
3 Hapmap38688-BTA-66886 0.02 20652242
3 ARS-BFGL-NGS-36889 0.02 20673784
3 INRA-683 0.02 20748916
3 ARS-BFGL-NGS-76744 0.02 20823521
3 Hapmap36294-SCAFFOLD51350_7097 0.02 20902551
3 Hapmap55417-ss46527060 0.02 20943594
3 ARS-BFGL-NGS-108054 0.02 21021235
3 BFGL-NGS-114725 0.02 21140051
3 ARS-BFGL-NGS-31351 0.02 21190349
3 ARS-USMARC-Parent-DQ647187-rs29010510 0.02 21326177
3 ARS-BFGL-NGS-97101 0.02 21345950
3 ARS-BFGL-NGS-82576 0.02 21420484
3 ARS-BFGL-NGS-62323 0.02 21445162
3 Hapmap49491-BTA-121574 0.02 21511782
3 Hapmap59143-ss46526687 0.02 21585188
3 INRA-274 0.02 21644273
3 ARS-BFGL-NGS-18382 0.02 21682257
3 INRA-415 0.02 21711512
3 BFGL-NGS-114746 0.02 21735016
3 ARS-BFGL-NGS-74921 0.02 21778107
3 ARS-BFGL-NGS-24326 0.02 21812942
3 INRA-584 0.02 21871441
3 Hapmap41329-BTA-66828 0.02 21892959
3 Hapmap28162-BTA-141102 0.02 21916605
3 ARS-BFGL-NGS-99338 0.02 21963725
3 ARS-BFGL-NGS-34492 0.02 22018990
3 Hapmap23289-BTA-66836 0.02 22057522
3 ARS-BFGL-NGS-6675 0.02 22078379
3 Hapmap34896-BES2_Contig311_734 0.02 22166240
3 BFGL-NGS-117867 0.02 22213061
3 INRA-565 0.02 22245979
3 ARS-BFGL-NGS-104522 0.02 22272778
3 BTB-00123279 0.02 22308724
3 ARS-BFGL-NGS-102139 0.02 22340379
3 ARS-BFGL-NGS-16066 0.02 22360557
3 Hapmap60947-rs29019824 0.02 22431482
3 INRA-670 0.02 22546372
3 INRA-257 0.02 22592515
3 Hapmap48042-BTA-66967 0.02 22613412
3 ARS-BFGL-NGS-79371 0.02 22656332
3 Hapmap59299-rs29022370 0.02 22729428
3 Hapmap33860-BES7_Contig442_1439 0.02 22749524
3 ARS-BFGL-NGS-41773 0.02 22772709
3 ARS-BFGL-NGS-105811 0.02 22806527
3 BTA-93841-no-rs 0.02 22840721
3 ARS-BFGL-NGS-22923 0.02 22899889
3 ARS-BFGL-NGS-108268 0.02 22924605
3 ARS-BFGL-NGS-103648 0.02 22955669
3 ARS-BFGL-NGS-55163 0.02 22989610
3 ARS-BFGL-NGS-34836 0.02 23025206
3 ARS-BFGL-NGS-39443 0.02 23049944
3 Hapmap26676-BTA-141146 0.02 23081302
3 Hapmap45949-BTA-66899 0.02 23159094
3 ARS-BFGL-NGS-74718 0.02 23235472
3 INRA-335 0.02 23289273
3 Hapmap45126-BTA-66903 0.02 23329223
3 BTA-66912-no-rs 0.02 23354459
3 Hapmap51755-BTA-66918 0.02 23426769
3 INRA-528 0.02 23494439
3 ARS-BFGL-NGS-24002 0.02 23570656
3 BTA-86312-no-rs 0.02 23612127
3 Hapmap33753-BTA-141153 0.02 23625769
3 BTA-66928-no-rs 0.02 23655740
3 INRA-331 0.02 23690274
3 Hapmap58023-ss46526193 0.02 23770605
3 ARS-BFGL-NGS-14193 0.02 23808963
3 BTA-66968-no-rs 0.02 23836211
3 Hapmap48431-BTA-66970 0.02 23862562
3 ARS-BFGL-NGS-93677 0.02 23895440
3 Hapmap26514-BTA-66981 0.02 24096648
3 ARS-BFGL-NGS-28573 0.02 24180574
3 BTA-66984-no-rs 0.02 24228458
3 INRA-289 0.02 24248595
3 INRA-630 0.02 24313388
3 ARS-BFGL-NGS-76574 0.02 24339219
3 BFGL-NGS-118132 0.02 24387331
3 INRA-474 0.02 24434864
3 ARS-BFGL-NGS-58365 0.02 24494030
3 Hapmap26465-BTA-160174 0.02 24521320
3 Hapmap25576-BTA-148174 0.02 24667832
3 ARS-BFGL-NGS-98450 0.02 24714205
3 Hapmap34737-BES11_Contig221_1196 0.02 24782268
3 Hapmap53735-rs29018102 0.02 24846046
3 Hapmap48174-BTA-108346 0.02 24899391
3 BTA-108345-no-rs 0.02 24925191
3 BFGL-NGS-114548 0.02 25134916
3 Hapmap54955-rs29010328 0.02 25219834
3 Hapmap38962-BTA-49018 0.02 25266040
3 Hapmap41492-BTA-26349 0.02 25351340
3 Hapmap42160-BTA-26336 0.02 25437368
3 Hapmap46744-BTA-03982 0.02 25466773
3 ARS-BFGL-NGS-105385 0.02 25499172
3 ARS-BFGL-NGS-8787 0.02 25566687
3 BFGL-NGS-111769 0.02 25646142
3 ARS-BFGL-NGS-23372 0.02 25683096
3 ARS-BFGL-NGS-76525 0.02 25719289
3 BFGL-NGS-118942 0.02 25767457
3 ARS-BFGL-NGS-23483 0.02 25822609
3 ARS-BFGL-NGS-3883 0.02 25877130
3 Hapmap48043-BTA-67009 0.02 25911349
3 ARS-BFGL-NGS-45686 0.02 26145723
3 ARS-BFGL-NGS-104248 0.02 26178821
3 ARS-BFGL-NGS-52912 0.02 26258139
3 BTA-85212-no-rs 0.02 26295576
3 BFGL-NGS-112496 0.02 26328773
3 INRA-287 0.02 26356000
3 UA-IFASA-9337 0.02 26393146
3 UA-IFASA-699 0.02 26450295
3 Hapmap47694-BTA-67030 0.02 26475429
3 BFGL-NGS-112843 0.02 26511331
3 ARS-BFGL-NGS-81179 0.02 26533962
3 BFGL-NGS-115816 0.02 26554806
3 ARS-BFGL-NGS-40236 0.02 26613043
3 Hapmap53614-rs29011537 0.02 26676281
3 ARS-BFGL-NGS-5054 0.02 26743387
3 BFGL-NGS-112076 0.02 26770606
3 ARS-BFGL-NGS-97373 0.02 26782907
3 UA-IFASA-8646 0.02 26846128
3 ARS-BFGL-NGS-105342 0.02 26866314
3 BTA-67015-no-rs 0.02 26925489
3 ARS-BFGL-NGS-25246 0.02 26986125
3 BFGL-NGS-111883 0.02 27042904
3 Hapmap23648-BTA-159232 0.02 27077037
3 ARS-BFGL-NGS-36823 0.02 27099777
3 ARS-BFGL-NGS-18824 0.02 27144664
3 ARS-BFGL-NGS-42733 0.02 27208625
3 BFGL-NGS-111370 0.02 27245084
3 ARS-BFGL-NGS-105333 0.02 27299794
3 ARS-BFGL-NGS-15627 0.02 27344525
3 Hapmap31109-BTA-141167 0.02 27395293
3 ARS-BFGL-NGS-72372 0.02 27434443
3 BTA-08435-rs29021993 0.02 27500706
3 Hapmap49262-BTA-67094 0.02 27543279
3 BTA-67090-no-rs 0.02 27604702
3 Hapmap48432-BTA-67079 0.02 27644417
3 ARS-BFGL-NGS-89797 0.02 27671060
3 Hapmap54189-rs29022505 0.02 27697500
3 ARS-BFGL-NGS-90407 0.02 27743185
3 BFGL-NGS-111848 0.02 27786013
3 ARS-BFGL-NGS-101029 0.02 27820560
3 ARS-BFGL-NGS-26956 0.02 27842603
3 ARS-BFGL-NGS-6812 0.02 27872669
3 ARS-BFGL-NGS-22908 0.02 27926195
3 BFGL-NGS-114972 0.02 28025936
3 ARS-BFGL-NGS-32344 0.02 28124522
3 Hapmap49888-BTA-122624 0.02 28164999
3 INRA-496 0.02 28193199
3 ARS-BFGL-NGS-33324 0.02 28223546
3 INRA-454 0.02 28249557
3 BFGL-NGS-117241 0.02 28306172
3 ARS-BFGL-NGS-83702 0.02 28341607
3 INRA-459 0.02 28448101
3 ARS-BFGL-NGS-28865 0.02 28498493
3 ARS-BFGL-NGS-25632 0.02 28640898
3 Hapmap26402-BTA-141183 0.02 28725285
3 BTA-67320-no-rs 0.02 28840943
3 INRA-384 0.02 28872164
3 BFGL-NGS-112694 0.02 29000174
3 Hapmap59965-rs29021049 0.02 29124516
3 ARS-BFGL-NGS-78523 0.02 29163368
3 ARS-BFGL-NGS-25569 0.02 29266762
3 ARS-BFGL-NGS-26693 0.02 29301922
3 BFGL-NGS-118212 0.02 29334387
3 BTA-67336-no-rs 0.02 29384617
3 Hapmap52267-rs29027608 0.02 29455574
3 ARS-BFGL-NGS-4956 0.02 29472130
3 ARS-BFGL-NGS-108661 0.02 29504189
3 ARS-BFGL-NGS-91105 0.02 29527029
3 BFGL-NGS-113776 0.02 29552036
3 ARS-BFGL-NGS-104159 0.02 29607872
3 ARS-BFGL-NGS-78676 0.02 29630583
3 ARS-BFGL-NGS-70801 0.02 29652147
3 Hapmap57870-rs29020744 0.02 29696541
3 INRA-658 0.02 29740952
3 Hapmap51023-BTA-67162 0.02 29788293
3 INRA-376 0.02 29872463
3 INRA-534 0.02 29899440
3 INRA-440 0.02 30012638
3 INRA-595 0.02 30040452
3 Hapmap46529-BTA-67163 0.02 30087979
3 ARS-BFGL-NGS-23116 0.02 30123282
3 ARS-BFGL-NGS-104661 0.02 30255653
3 ARS-BFGL-NGS-87081 0.02 30276055
3 BTA-67261-no-rs 0.02 30296854
3 ARS-BFGL-NGS-37826 0.02 30345983
3 BTA-67267-no-rs 0.02 30392159
3 Hapmap26232-BTA-67268 0.02 30415784
3 UA-IFASA-9717 0.02 30471137
3 ARS-BFGL-NGS-28144 0.02 30501395
3 Hapmap44422-BTA-90337 0.02 30538496
3 BTA-90354-no-rs 0.02 30562226
3 Hapmap51923-BTA-90300 0.02 30634392
3 BTA-90312-no-rs 0.02 30657053
3 Hapmap38710-BTA-90319 0.02 30703477
3 BTA-90323-no-rs 0.02 30724146
3 BTA-67350-no-rs 0.02 30754977
3 Hapmap27668-BTA-67346 0.02 30791058
3 BFGL-NGS-116953 0.02 30812973
3 BTA-67345-no-rs 0.02 30890240
3 ARS-BFGL-NGS-86370 0.02 30919074
3 ARS-BFGL-NGS-25438 0.02 30949719
3 BFGL-NGS-113072 0.02 31015460
3 Hapmap33584-BTA-141202 0.02 31084204
3 BTB-00125265 0.02 31134878
3 INRA-641 0.02 31159522
3 BFGL-NGS-114461 0.02 31192572
3 ARS-BFGL-NGS-72368 0.02 31222933
3 BTA-100704-no-rs 0.02 31245208
3 BTB-01523770 0.02 31267720
3 BFGL-NGS-119919 0.02 31300201
3 ARS-BFGL-NGS-54540 0.02 31336094
3 ARS-BFGL-NGS-66091 0.02 31356612
3 ARS-BFGL-NGS-57102 0.02 31390088
3 BTA-67383-no-rs 0.02 31437490
3 ARS-BFGL-NGS-25216 0.02 31473773
3 BTA-67382-no-rs 0.02 31503482
3 ARS-BFGL-NGS-76281 0.02 31529425
3 Hapmap51026-BTA-67362 0.02 31550760
3 BTB-00125661 0.02 31580832
3 ARS-BFGL-NGS-108958 0.02 31627124
3 Hapmap30073-BTA-67374 0.02 31650679
3 ARS-BFGL-NGS-102586 0.02 31683188
3 INRA-701 0.02 31717326
3 BFGL-NGS-113746 0.02 31745862
3 ARS-BFGL-NGS-105297 0.02 31778832
3 ARS-BFGL-NGS-42747 0.02 31795045
3 Hapmap57718-rs29018416 0.02 31816298
3 ARS-BFGL-NGS-40213 0.02 31841299
3 Hapmap31187-BTA-160351 0.02 31886250
3 ARS-BFGL-NGS-66677 0.02 31914278
3 Hapmap33913-BES9_Contig264_1036 0.02 31935902
3 BTB-01420286 0.02 32004318
3 BTB-00125277 0.02 32089732
3 BFGL-NGS-114304 0.02 32117010
3 INRA-378 0.02 32153858
3 BTB-02075948 0.02 32170968
3 BTB-00125348 0.02 32236567
3 BFGL-NGS-111118 0.02 32267568
3 BTB-01671364 0.02 32341060
3 BFGL-NGS-117779 0.02 32387669
3 BTB-00125979 0.02 32421536
3 INRA-633 0.02 32443703
3 BTB-00126026 0.02 32471694
3 Hapmap58317-rs29013261 0.02 32493767
3 ARS-BFGL-NGS-3842 0.02 32527639
3 BTB-01890822 0.02 32609481
3 ARS-BFGL-NGS-5984 0.02 32634457
3 BTB-01899293 0.02 32683199
3 ARS-BFGL-NGS-42542 0.02 32765394
3 ARS-BFGL-NGS-85942 0.02 32791705
3 BTB-00126452 0.02 32944481
3 BTB-02037802 0.02 32985488
3 BTB-00126406 0.02 33016093
3 Hapmap60497-rs29027497 0.02 33037731
3 ARS-BFGL-NGS-14671 0.02 33074327
3 Hapmap40909-BTA-121580 0.02 33095877
3 ARS-BFGL-NGS-52849 0.02 33116611
3 ARS-BFGL-NGS-38953 0.02 33140567
3 BFGL-NGS-117560 0.02 33169994
3 ARS-BFGL-NGS-69065 0.02 33192321
3 ARS-BFGL-NGS-85575 0.02 33222781
3 Hapmap39503-BTA-67470 0.02 33298493
3 BFGL-NGS-113982 0.02 33334345
3 BTB-00124417 0.02 33361737
3 Hapmap50065-BTA-67274 0.02 33402006
3 Hapmap58559-rs29023519 0.02 33428605
3 ARS-BFGL-NGS-103874 0.02 33459282
3 BFGL-NGS-117870 0.02 33484743
3 ARS-BFGL-NGS-42736 0.02 33519377
3 ARS-BFGL-NGS-95773 0.02 33555087
3 ARS-BFGL-NGS-77834 0.02 33588482
3 INRA-194 0.02 33635648
3 Hapmap53351-ss46526783 0.02 33666585
3 BTB-00124726 0.02 33710530
3 ARS-BFGL-NGS-99357 0.02 33749835
3 ARS-BFGL-NGS-82000 0.02 33797110
3 BFGL-NGS-119309 0.02 33840424
3 ARS-BFGL-NGS-86767 0.02 33894320
3 INRA-338 0.02 33923280
3 BTA-67303-no-rs 0.02 33966855
3 ARS-BFGL-NGS-35338 0.02 34019002
3 BFGL-NGS-115128 0.02 34050623
3 ARS-BFGL-NGS-43118 0.02 34080909
3 Hapmap42629-BTA-67307 0.02 34103406
3 BTA-67308-no-rs 0.02 34130248
3 Hapmap51025-BTA-67309 0.02 34152461
3 ARS-BFGL-NGS-102288 0.02 34191783
3 INRA-202 0.02 34305109
3 Hapmap53424-rs29019267 0.02 34350445
3 BFGL-NGS-114699 0.02 34394507
3 ARS-BFGL-NGS-67960 0.02 34429903
3 Hapmap36453-SCAFFOLD151700_4571 0.02 34446370
3 Hapmap57750-ss46526998 0.02 34462402
3 Hapmap41054-BTA-67528 0.02 34521958
3 BTA-88149-no-rs 0.02 34599202
3 BTA-67533-no-rs 0.02 34616979
3 Hapmap41457-BTA-121582 0.02 34671855
3 BTA-67535-no-rs 0.02 34737116
3 BTA-67536-no-rs 0.02 34757769
3 BFGL-NGS-118771 0.02 34802339
3 ARS-BFGL-NGS-36405 0.02 34847324
3 ARS-BFGL-NGS-83049 0.02 34996089
3 ARS-BFGL-NGS-24548 0.02 35026221
3 ARS-BFGL-NGS-19686 0.02 35047865
3 ARS-BFGL-NGS-61241 0.02 35104303
3 BTA-122551-no-rs 0.02 35226485
3 Hapmap49798-BTA-92389 0.02 35296545
3 ARS-BFGL-NGS-2680 0.02 35321569
3 INRA-217 0.02 35392823
3 ARS-BFGL-NGS-14022 0.02 35436240
3 BTA-01846-rs29012800 0.02 35467750
3 Hapmap23898-BTA-92395 0.02 35498077
3 ARS-BFGL-NGS-101762 0.02 35605153
3 INRA-476 0.02 35849292
3 Hapmap52513-rs29024428 0.02 35974818
3 INRA-339 0.02 36033325
3 Hapmap43907-BTA-67629 0.02 36164213
3 ARS-BFGL-NGS-109648 0.02 36199740
3 ARS-BFGL-NGS-13352 0.02 36386120
3 Hapmap41614-BTA-67626 0.02 36449344
3 Hapmap41055-BTA-67615 0.02 36532095
3 ARS-BFGL-NGS-30334 0.02 36566222
3 ARS-BFGL-NGS-100508 0.02 36614277
3 ARS-BFGL-NGS-23295 0.02 36695953
3 BFGL-NGS-117495 0.02 36707483
3 ARS-BFGL-NGS-30143 0.02 36734673
3 Hapmap43012-BTA-67593 0.02 36973146
3 Hapmap55463-rs29026005 0.02 37002412
3 BTA-67581-no-rs 0.02 37029942
3 Hapmap52445-rs29014873 0.02 37086562
3 BTA-67579-no-rs 0.02 37167933
3 ARS-BFGL-NGS-1553 0.02 37188184
3 INRA-110 0.02 37233480
3 BTA-67567-no-rs 0.02 37275754
3 Hapmap41412-BTA-104848 0.02 37371137
3 ARS-BFGL-NGS-1886 0.02 37414220
3 ARS-BFGL-NGS-38910 0.02 37483499
3 Hapmap54069-rs29012123 0.02 37588530
3 Hapmap39975-BTA-121583 0.02 37643199
3 ARS-BFGL-NGS-27626 0.02 37754003
3 Hapmap44183-BTA-105889 0.02 37794958
3 Hapmap51175-BTA-17459 0.02 37843643
3 Hapmap43483-BTA-117844 0.02 37997457
3 Hapmap25898-BTA-158488 0.02 38041938
3 BTA-88540-no-rs 0.02 38127253
3 ARS-BFGL-NGS-73422 0.02 38272767
3 ARS-BFGL-NGS-56674 0.02 38419116
3 Hapmap49037-BTA-115967 0.02 38451810
3 INRA-696 0.02 38472641
3 BTB-01996903 0.02 38629074
3 BTA-91560-no-rs 0.02 38748348
3 ARS-BFGL-NGS-2067 0.02 38899643
3 ARS-BFGL-NGS-21334 0.02 38937363
3 Hapmap50814-BTA-89905 0.02 38997793
3 BTA-122016-no-rs 0.02 39044781
3 Hapmap58660-rs29011628 0.02 39327074
3 Hapmap60279-rs29011976 0.02 39347971
3 BTA-93899-no-rs 0.02 39373585
3 ARS-BFGL-NGS-15485 0.02 39478376
3 INRA-465 0.02 39500577
3 ARS-BFGL-NGS-103488 0.02 39527092
3 BTB-01737920 0.02 39587878
3 Hapmap60829-rs29020073 0.02 39627903
3 BTB-01155279 0.02 39690032
3 BTB-01155190 0.02 39727178
3 BTA-99693-no-rs 0.02 39755723
3 BTB-01155098 0.02 39777554
3 BTA-97380-no-rs 0.02 39808499
3 ARS-BFGL-NGS-24876 0.02 39833105
3 BFGL-NGS-113514 0.02 39866740
3 BTA-99686-no-rs 0.02 39899739
3 Hapmap58662-rs29014458 0.02 39964658
3 Hapmap51027-BTA-67630 0.02 40041084
3 INRA-424 0.02 40179160
3 Hapmap52326-rs29020672 0.02 40229797
3 INRA-359 0.02 40276174
3 BTA-86782-no-rs 0.02 40297387
3 BTB-01693800 0.02 40322633
3 BTB-01436085 0.02 40356874
3 BTA-93165-no-rs 0.02 40417159
3 BTB-01436290 0.02 40439222
3 BTB-01436387 0.02 40473349
3 BFGL-NGS-114492 0.02 40485947
3 BTB-01405629 0.02 40543991
3 BTB-01405574 0.02 40574350
3 BTB-01405537 0.02 40605054
3 ARS-USMARC-Parent-AY842472-rs29001941 0.02 40639263
3 BTB-01405471 0.02 40639371
3 BTB-01405443 0.02 40683303
3 Hapmap31786-BTA-148388 0.02 40709078
3 Hapmap43129-BTA-105623 0.02 40768519
3 BTB-01582160 0.02 40796010
3 BFGL-NGS-112442 0.02 40832182
3 BTB-01582389 0.02 40865889
3 BTB-01704990 0.02 40895193
3 INRA-332 0.02 40919352
3 Hapmap55075-rs29013986 0.02 41001181
3 Hapmap59377-rs29018679 0.02 41146919
3 BTA-20637-no-rs 0.02 41221988
3 BTA-00128-rs29013292 0.02 41325311
3 BFGL-NGS-110776 0.02 41365854
3 ARS-BFGL-NGS-84893 0.02 41437429
3 BFGL-NGS-113447 0.02 41458341
3 BTA-119268-no-rs 0.02 41534351
3 BTA-100337-no-rs 0.02 41615243
3 Hapmap48985-BTA-100340 0.02 41638818
3 Hapmap33718-BTA-152247 0.02 41675982
3 ARS-BFGL-NGS-38892 0.02 41725032
3 BTA-119272-no-rs 0.02 41817162
3 Hapmap60335-rs29018229 0.02 41879051
3 Hapmap53369-rs29012431 0.02 41918594
3 BFGL-NGS-117662 0.02 41947889
3 Hapmap39048-BTA-99764 0.02 41983965
3 ARS-BFGL-NGS-22924 0.02 42084528
3 ARS-BFGL-NGS-103300 0.02 42112194
3 ARS-BFGL-NGS-26859 0.02 42167680
3 INRA-645 0.02 42228905
3 ARS-BFGL-NGS-42742 0.02 42316276
3 ARS-BFGL-NGS-45264 0.02 42347762
3 BFGL-NGS-115249 0.02 42371643
3 Hapmap57990-rs29018907 0.02 42403907
3 Hapmap45730-BTA-67652 0.02 42449397
3 BTA-90242-no-rs 0.02 42497732
3 Hapmap44540-BTA-37562 0.02 42557494
3 BFGL-NGS-118748 0.02 42607899
3 ARS-BFGL-NGS-54102 0.02 42646807
3 Hapmap50499-BTA-90255 0.02 42671281
3 ARS-BFGL-NGS-4191 0.02 42699581
3 BFGL-NGS-115461 0.02 42726230
3 ARS-BFGL-NGS-76208 0.02 43062204
3 Hapmap58939-rs29011360 0.02 43086257
3 BTA-67833-no-rs 0.02 43107506
3 ARS-BFGL-NGS-94815 0.02 43164255
3 ARS-BFGL-NGS-4915 0.02 43242671
3 BTA-91078-no-rs 0.02 43303508
3 BFGL-NGS-115126 0.02 43401442
3 INRA-196 0.02 43429055
3 Hapmap43400-BTA-91074 0.02 43469641
3 ARS-BFGL-NGS-102970 0.02 43628075
3 BFGL-NGS-110600 0.02 43663870
3 ARS-BFGL-NGS-38388 0.02 43754040
3 ARS-BFGL-NGS-4511 0.02 43851092
3 ARS-BFGL-NGS-56706 0.02 43906932
3 Hapmap41056-BTA-67710 0.02 43970158
3 ARS-BFGL-NGS-16742 0.02 43997689
3 ARS-BFGL-NGS-102336 0.02 44018305
3 Hapmap49704-BTA-67707 0.02 44074811
3 BTB-01702238 0.02 44102602
3 ARS-BFGL-NGS-43914 0.02 44142525
3 BFGL-NGS-113910 0.02 44239751
3 ARS-BFGL-NGS-57417 0.02 44275851
3 BFGL-NGS-110746 0.02 44328564
3 Hapmap43653-BTA-67682 0.02 44348799
3 ARS-BFGL-NGS-83737 0.02 44412415
3 ARS-BFGL-NGS-4513 0.02 44472496
3 ARS-BFGL-NGS-57015 0.02 44533412
3 Hapmap32070-BTA-141319 0.02 44597146
3 Hapmap42291-BTA-67678 0.02 44643289
3 ARS-BFGL-NGS-33061 0.02 44663723
3 Hapmap32570-BTA-141315 0.02 44724213
3 INRA-587 0.02 44758694
3 ARS-BFGL-NGS-30385 0.02 44837081
3 Hapmap26489-BTA-19424 0.02 44881364
3 INRA-624 0.02 44908454
3 ARS-BFGL-NGS-55002 0.02 44943911
3 INRA-615 0.02 45020814
3 BTA-67761-no-rs 0.02 45118698
3 Hapmap33878-BES3_Contig472_2031 0.02 45203485
3 INRA-506 0.02 45232095
3 Hapmap43908-BTA-67758 0.02 45261279
3 Hapmap58769-rs29025951 0.02 45282534
3 BFGL-NGS-116605 0.02 45359870
3 ARS-BFGL-NGS-29137 0.02 45678823
3 Hapmap44656-BTA-67751 0.02 45738406
3 BTA-67750-no-rs 0.02 45811683
3 BTA-67746-no-rs 0.02 45843289
3 ARS-BFGL-NGS-108225 0.02 45874844
3 ARS-BFGL-NGS-109336 0.02 45903458
3 Hapmap33585-BTA-141411 0.02 45921363
3 ARS-BFGL-NGS-18671 0.02 45974524
3 UA-IFASA-8370 0.02 46154235
3 BTA-67733-no-rs 0.02 46201016
3 INRA-547 0.02 46287789
3 UA-IFASA-5469 0.02 46326151
3 BFGL-NGS-114279 0.02 46341708
3 Hapmap32814-BTA-141339 0.02 46365648
3 INRA-598 0.02 46416290
3 BFGL-NGS-112152 0.02 46464515
3 BTA-67712-no-rs 0.02 46485113
3 BTA-67763-no-rs 0.02 46579181
3 ARS-BFGL-NGS-26327 0.02 46649361
3 ARS-BFGL-NGS-74304 0.02 46740944
3 Hapmap34274-BES9_Contig508_1511 0.02 46854798
3 BTB-01704067 0.02 46950722
3 Hapmap55244-rs29011654 0.02 47030910
3 BTB-01463352 0.02 47061118
3 BTB-01463390 0.02 47100500
3 BTB-01834875 0.02 47118698
3 Hapmap38207-BTA-19427 0.02 47145252
3 BTB-02008212 0.02 47168595
3 BTB-01608596 0.02 47211236
3 BTB-01608641 0.02 47244263
3 Hapmap50555-BTA-107460 0.02 47270353
3 BTB-01898997 0.02 47299497
3 Hapmap27022-BTA-159739 0.02 47326810
3 BTB-01800728 0.02 47357105
3 INRA-681 0.02 47415918
3 BTA-20774-no-rs 0.02 47460060
3 BTB-01851577 0.02 47487380
3 BTB-01537126 0.02 47548046
3 BTB-01537076 0.02 47581874
3 ARS-BFGL-NGS-34084 0.02 47665535
3 Hapmap33936-BES2_Contig521_671 0.02 47709216
3 Hapmap50807-BTA-86717 0.02 47738070
3 BTB-01384383 0.02 47784162
3 Hapmap51073-BTA-86722 0.02 47811635
3 BTA-18980-no-rs 0.02 47857504
3 Hapmap42865-BTA-18979 0.02 47880170
3 ARS-BFGL-NGS-22476 0.02 47906448
3 Hapmap50494-BTA-86544 0.02 47951415
3 BTB-00462925 0.02 47978385
3 Hapmap35349-BES3_Contig390_1348 0.02 47988676
3 BTB-00462855 0.02 48016329
3 Hapmap44321-BTA-96862 0.02 48041968
3 BTB-01924446 0.02 48075614
3 ARS-BFGL-NGS-4358 0.02 48116064
3 BTB-00462798 0.02 48158281
3 Hapmap42708-BTA-86534 0.02 48187501
3 Hapmap43383-BTA-86533 0.02 48218932
3 BTB-00462671 0.02 48257108
3 BTB-00462657 0.02 48285733
3 BFGL-NGS-115493 0.02 48310636
3 BTB-00127988 0.02 48332627
3 Hapmap48045-BTA-67779 0.02 48356657
3 BTB-01649999 0.02 48400349
3 INRA-472 0.02 48441313
3 Hapmap48658-BTA-122432 0.02 48480567
3 ARS-BFGL-NGS-2006 0.02 48509667
3 BTB-00127835 0.02 48566395
3 Hapmap32815-BTA-141391 0.02 48577696
3 Hapmap48847-BTA-67772 0.02 48609295
3 INRA-492 0.02 48652997
3 BTB-00127618 0.02 48689639
3 BTB-00127606 0.02 48735632
3 Hapmap50755-BTA-67770 0.02 48761415
3 ARS-BFGL-NGS-35566 0.02 48788211
3 Hapmap40787-BTA-67768 0.02 48823042
3 ARS-BFGL-NGS-60707 0.02 48859309
3 ARS-BFGL-NGS-18230 0.02 48909389
3 BFGL-NGS-114558 0.02 48935515
3 ARS-BFGL-NGS-41635 0.02 48969370
3 ARS-BFGL-NGS-79934 0.02 49001393
3 ARS-BFGL-NGS-54036 0.02 49043003
3 ARS-BFGL-NGS-93330 0.02 49084095
3 ARS-BFGL-NGS-100739 0.02 49117415
3 ARS-BFGL-NGS-2325 0.02 49152874
3 ARS-BFGL-NGS-24128 0.02 49283273
3 ARS-BFGL-NGS-42373 0.02 49312666
3 BFGL-NGS-112061 0.02 49368443
3 Hapmap48939-BTA-90484 0.02 49388818
3 Hapmap46773-BTA-121585 0.02 49396714
3 Hapmap33204-BTA-141404 0.02 49427018
3 BFGL-NGS-116978 0.02 49548573
3 Hapmap33067-BTA-160932 0.02 49582214
3 Hapmap59096-rs29024776 0.02 49723341
3 Hapmap32127-BTA-157518 0.02 49763960
3 ARS-BFGL-NGS-60373 0.02 49803995
3 Hapmap44203-BTA-115893 0.02 49859486
3 ARS-BFGL-NGS-103527 0.02 49894683
3 ARS-BFGL-NGS-16151 0.02 49915425
3 BFGL-NGS-116927 0.02 49949358
3 ARS-BFGL-NGS-40545 0.02 49976954
3 BFGL-NGS-112083 0.02 50018507
3 ARS-USMARC-Parent-AY842473-rs29001956 0.02 50040287
3 ARS-BFGL-NGS-104366 0.02 50041474
3 Hapmap54122-rs29015114 0.02 50067406
3 Hapmap42003-BTA-90261 0.02 50099788
3 Hapmap31454-BTA-148840 0.02 50200199
3 BFGL-NGS-114827 0.02 50221484
3 BFGL-NGS-115817 0.02 50297103
3 Hapmap49413-BTA-102772 0.02 50504663
3 ARS-BFGL-NGS-23466 0.02 50557976
3 Hapmap59329-rs29016370 0.02 50645070
3 Hapmap55023-rs29015745 0.02 50677320
3 INRA-131 0.02 50849684
3 BFGL-NGS-119852 0.02 50964763
3 ARS-BFGL-NGS-34393 0.02 51016069
3 Hapmap57732-rs29023272 0.02 51146774
3 Hapmap60708-rs29011181 0.02 51156222
3 BTA-100463-no-rs 0.02 51178240
3 INRA-648 0.02 51470753
3 Hapmap42034-BTA-100462 0.02 51516627
3 Hapmap44021-BTA-122250 0.02 51587593
3 ARS-BFGL-NGS-36858 0.02 51623744
3 INRA-611 0.02 51741819
3 Hapmap26166-BTA-152279 0.02 51788992
3 ARS-BFGL-NGS-57280 0.02 51833927
3 Hapmap59681-rs29019879 0.02 51942884
3 Hapmap38121-BTA-67952 0.02 52058507
3 ARS-BFGL-NGS-53271 0.02 52155398
3 INRA-201 0.02 52210134
3 ARS-BFGL-NGS-85284 0.02 52256905
3 INRA-618 0.02 52298496
3 ARS-USMARC-Parent-AY842474-rs29003226 0.02 52318898
3 ARS-BFGL-NGS-35164 0.02 52342596
3 Hapmap31706-BTA-122950 0.02 52407461
3 BTA-07805-no-rs 0.02 52527451
3 Hapmap60328-rs29027404 0.02 52631451
3 BFGL-NGS-111399 0.02 52667056
3 ARS-BFGL-NGS-105483 0.02 52694192
3 BTA-67983-no-rs 0.02 52729637
3 Hapmap43654-BTA-67984 0.02 52766835
3 ARS-BFGL-NGS-83439 0.02 52940096
3 Hapmap58808-rs29017431 0.02 52976537
3 BTA-99528-no-rs 0.02 53029890
3 ARS-BFGL-NGS-36299 0.02 53068000
3 Hapmap27807-BTA-99527 0.02 53122142
3 BTA-22647-no-rs 0.02 53170605
3 Hapmap60025-rs29013313 0.02 53198706
3 INRA-170 0.02 53306122
3 ARS-BFGL-NGS-45266 0.02 53338917
3 INRA-510 0.02 53364095
3 Hapmap30274-BTA-148650 0.02 53388445
3 Hapmap43965-BTA-89883 0.02 53548981
3 ARS-BFGL-NGS-25387 0.02 53580195
3 BTA-89881-no-rs 0.02 53608084
3 ARS-BFGL-NGS-38691 0.02 53659566
3 INRA-687 0.02 53681656
3 Hapmap49266-BTA-67908 0.02 53706039
3 BTA-67911-no-rs 0.02 53726523
3 INRA-297 0.02 53747430
3 BTA-67916-no-rs 0.02 53804002
3 Hapmap54072-rs29012393 0.02 53831533
3 ARS-BFGL-NGS-61489 0.02 53857595
3 BFGL-NGS-109932 0.02 53935981
3 BFGL-NGS-113707 0.02 53961968
3 BFGL-NGS-109989 0.02 54001606
3 ARS-BFGL-NGS-43845 0.02 54024085
3 ARS-BFGL-NGS-68522 0.02 54050028
3 BFGL-NGS-119065 0.02 54093404
3 ARS-BFGL-NGS-98515 0.02 54135160
3 Hapmap57193-rs29021598 0.02 54206991
3 Hapmap48848-BTA-67904 0.02 54236911
3 ARS-BFGL-NGS-43853 0.02 54285794
3 BFGL-NGS-112952 0.02 54318083
3 Hapmap39818-BTA-29723 0.02 54391234
3 Hapmap46132-BTA-29718 0.02 54442371
3 ARS-BFGL-NGS-12447 0.02 54466460
3 BFGL-NGS-117514 0.02 54573707
3 INRA-417 0.02 54595901
3 INRA-241 0.02 54645336
3 Hapmap43098-BTA-92145 0.02 54654838
3 BTA-92147-no-rs 0.02 54680882
3 ARS-BFGL-NGS-9883 0.02 54733315
3 BTB-00129041 0.02 54754326
3 BTB-00128819 0.02 54793590
3 INRA-405 0.02 54809189
3 ARS-BFGL-NGS-26377 0.02 54842972
3 BTB-00128908 0.02 54919665
3 BFGL-NGS-113459 0.02 54933959
3 BTB-01383136 0.02 55161571
3 INRA-705 0.02 55219184
3 BTB-01456062 0.02 55290412
3 ARS-BFGL-NGS-33752 0.02 55344541
3 BFGL-NGS-114511 0.02 55379994
3 INRA-240 0.02 55448563
3 ARS-BFGL-NGS-83033 0.02 55454148
3 BTA-67896-no-rs 0.02 55488323
3 Hapmap51282-BTA-67903 0.02 55566745
3 ARS-BFGL-NGS-62913 0.02 55598116
3 Hapmap60268-rs29018851 0.02 55627959
3 Hapmap53284-rs29015774 0.02 55707123
3 ARS-BFGL-NGS-101522 0.02 55744928
3 Hapmap25267-BTA-141454 0.02 55777761
3 ARS-BFGL-NGS-6128 0.02 55813763
3 Hapmap50438-BTA-67925 0.02 55916910
3 ARS-BFGL-NGS-65706 0.02 55945450
3 Hapmap31179-BTA-158673 0.02 56008023
3 ARS-BFGL-NGS-14675 0.02 56272323
3 ARS-BFGL-NGS-108673 0.02 56564980
3 BTA-118287-no-rs 0.02 56591555
3 Hapmap39892-BTA-118279 0.02 56679017
3 Hapmap23647-BTA-158339 0.02 56745859
3 BFGL-NGS-112319 0.02 56781417
3 INRA-685 0.02 56861866
3 Hapmap44542-BTA-39695 0.02 56882600
3 Hapmap43782-BTA-118016 0.02 56984530
3 Hapmap22861-BTA-141421 0.02 57080799
3 ARS-BFGL-NGS-31407 0.02 57116159
3 INRA-176 0.02 57145470
3 ARS-BFGL-NGS-103935 0.02 57292521
3 BFGL-NGS-119366 0.02 57369627
3 ARS-BFGL-NGS-71355 0.02 57414825
3 INRA-704 0.02 57452931
3 INRA-691 0.02 57502277
3 BFGL-NGS-116677 0.02 57543355
3 Hapmap43156-BTA-112841 0.02 57583627
3 ARS-BFGL-NGS-2985 0.02 57699057
3 INRA-337 0.02 57740766
3 INRA-185 0.02 57821123
3 INRA-186 0.02 57847510
3 ARS-BFGL-NGS-69251 0.02 57923232
3 INRA-591 0.02 57978934
3 Hapmap44119-BTA-67972 0.02 58040493
3 INRA-63 0.02 58087203
3 INRA-353 0.02 58113454
3 Hapmap30633-BTA-67965 0.02 58219378
3 ARS-BFGL-NGS-32229 0.02 58265999
3 BTA-67964-no-rs 0.02 58294536
3 Hapmap47376-BTA-67990 0.02 58415616
3 Hapmap55448-rs29020629 0.02 58442372
3 Hapmap52375-rs29010802 0.02 58452469
3 ARS-BFGL-NGS-104818 0.02 58495769
3 BTA-16282-no-rs 0.02 58567012
3 Hapmap43441-BTA-103289 0.02 58630881
3 ARS-BFGL-NGS-35914 0.02 58726087
3 BFGL-NGS-111614 0.02 58784498
3 ARS-BFGL-NGS-20652 0.02 58844184
3 Hapmap43014-BTA-68033 0.02 59049065
3 BFGL-NGS-109806 0.02 59072847
3 BFGL-NGS-112146 0.02 59097554
3 ARS-BFGL-NGS-34944 0.02 59258802
3 INRA-649 0.02 59309423
3 ARS-BFGL-NGS-81 0.02 59398711
3 INRA-519 0.02 59456419
3 BFGL-NGS-114017 0.02 59488322
3 INRA-609 0.02 59645725
3 ARS-BFGL-NGS-16054 0.02 59730342
3 INRA-451 0.02 59788079
3 Hapmap41059-BTA-68043 0.02 59809020
3 ARS-BFGL-NGS-53229 0.02 59913297
3 Hapmap61026-rs29020444 0.02 59940578
3 Hapmap59005-rs29027243 0.02 59976706
3 BTA-68049-no-rs 0.02 60039688
3 ARS-BFGL-NGS-18095 0.02 60060971
3 UA-IFASA-9204 0.02 60184619
3 BTB-00130211 0.02 60210618
3 ARS-BFGL-NGS-79057 0.02 60236294
3 ARS-BFGL-NGS-13810 0.02 60266279
3 BFGL-NGS-115664 0.02 60300248
3 ARS-BFGL-NGS-24055 0.02 60344412
3 Hapmap41331-BTA-68128 0.02 60441961
3 BTB-00130969 0.02 60516975
3 Hapmap56074-rs29026779 0.02 60560769
3 BTB-02020352 0.02 60611947
3 Hapmap46205-BTA-18349 0.02 60634628
3 BTB-01830087 0.02 60670508
3 Hapmap41468-BTA-19097 0.02 60691443
3 Hapmap24571-BTA-154685 0.02 60738061
3 BTB-01323076 0.02 60782495
3 Hapmap34680-BES10_Contig692_2496 0.02 60806639
3 ARS-BFGL-NGS-68572 0.02 60841504
3 BFGL-NGS-110525 0.02 60936674
3 Hapmap55559-rs29014148 0.02 60956202
3 BTB-01322824 0.02 60976352
3 BTB-01322840 0.02 61012986
3 BTA-22670-no-rs 0.02 61057371
3 BTA-22681-no-rs 0.02 61104306
3 Hapmap30333-BTA-22676 0.02 61135513
3 Hapmap50439-BTA-68100 0.02 61181241
3 Hapmap53609-rs29011253 0.02 61206541
3 BFGL-NGS-111240 0.02 61234556
3 BTB-00130588 0.02 61265255
3 ARS-BFGL-NGS-12004 0.02 61299131
3 Hapmap39465-BTA-116795 0.02 61340962
3 BTA-68096-no-rs 0.02 61356827
3 INRA-520 0.02 61381227
3 BTB-01660862 0.02 61477712
3 Hapmap32532-BTA-116798 0.02 61520836
3 BFGL-NGS-111744 0.02 61550815
3 BTA-19821-no-rs 0.02 61596072
3 BTB-01838573 0.02 61612824
3 ARS-BFGL-NGS-27073 0.02 61639948
3 BTB-00131085 0.02 61651986
3 Hapmap48047-BTA-68130 0.02 61697277
3 BTA-68141-no-rs 0.02 61742488
3 BTA-68142-no-rs 0.02 61794012
3 BTA-68146-no-rs 0.02 61846346
3 BFGL-NGS-119733 0.02 61937902
3 INRA-456 0.02 62008461
3 BTB-00131540 0.02 62082982
3 BTB-00131364 0.02 62114728
3 BTB-01587097 0.02 62152967
3 BTB-01587043 0.02 62179738
3 BFGL-NGS-112148 0.02 62216644
3 BTA-96237-no-rs 0.02 62254662
3 Hapmap48535-BTA-96235 0.02 62303097
3 Hapmap59991-rs29016955 0.02 62377676
3 BFGL-NGS-112545 0.02 62382198
3 INRA-638 0.02 62406815
3 BTB-02017777 0.02 62437089
3 BTB-01210452 0.02 62525235
3 BTB-01210458 0.02 62547126
3 BTB-01982674 0.02 62575925
3 ARS-BFGL-NGS-15662 0.02 62597745
3 BTB-01660967 0.02 62612072
3 Hapmap55332-rs29012951 0.02 62632353
3 Hapmap51550-BTA-111095 0.02 62681287
3 BTB-01210479 0.02 62738818
3 Hapmap34029-BES2_Contig454_1301 0.02 62801751
3 Hapmap50565-BTA-111099 0.02 62872727
3 BTB-01629547 0.02 62891535
3 BTB-01629524 0.02 62918835
3 ARS-BFGL-NGS-57708 0.02 62948403
3 Hapmap41459-BTA-122439 0.02 62966271
3 Hapmap48183-BTA-111096 0.02 62986872
3 BTB-01629562 0.02 63017856
3 ARS-BFGL-NGS-104770 0.02 63049170
3 UA-IFASA-9724 0.02 63071429
3 UA-IFASA-7751 0.02 63092707
3 BTB-01359494 0.02 63118250
3 BTB-01359472 0.02 63144869
3 Hapmap60154-rs29009992 0.02 63179213
3 BTB-01359433 0.02 63216069
3 BTA-88752-no-rs 0.02 63244130
3 BTA-28367-no-rs 0.02 63300778
3 BTA-111984-no-rs 0.02 63474302
3 BTB-01215910 0.02 63508620
3 BTB-01215923 0.02 63550063
3 BTB-01215937 0.02 63584932
3 BTA-111973-no-rs 0.02 63621888
3 Hapmap60978-rs29013811 0.02 63682838
3 BTB-01215978 0.02 63692746
3 BTB-01215981 0.02 63729293
3 BTA-19671-no-rs 0.02 63766799
3 Hapmap35621-SCAFFOLD36250_11008 0.02 63804328
3 BTA-111980-no-rs 0.02 63873100
3 BTA-96764-no-rs 0.02 63922013
3 BTB-01480514 0.02 63951761
3 BTB-02081764 0.02 63994037
3 BTB-01480538 0.02 64037599
3 Hapmap60621-rs29009820 0.02 64064786
3 Hapmap35277-BES11_Contig312_1237 0.02 64115504
3 BTB-01659236 0.02 64162472
3 BTB-01659257 0.02 64189868
3 Hapmap60120-rs29018018 0.02 64210823
3 ARS-BFGL-NGS-91906 0.02 64255591
3 Hapmap27957-BTA-141461 0.02 64326810
3 BTB-01897140 0.02 64358490
3 BFGL-NGS-113234 0.02 64382618
3 BTB-00132114 0.02 64413590
3 BTB-00132105 0.02 64439684
3 BTB-00132025 0.02 64471929
3 BTA-68164-no-rs 0.02 64499313
3 BTB-00131847 0.02 64525438
3 BTA-68158-no-rs 0.02 64560848
3 Hapmap47513-BTA-114957 0.02 64589613
3 BTB-00131742 0.02 64594672
3 BTB-00131667 0.02 64615440
3 BTB-00131652 0.02 64639313
3 BTB-00131640 0.02 64659942
3 BFGL-NGS-112978 0.02 64697629
3 BTA-104049-no-rs 0.02 64746491
3 BTA-104054-no-rs 0.02 64783689
3 BTB-01755216 0.02 64816669
3 Hapmap51163-BTA-118898 0.02 64830758
3 BTB-01755246 0.02 64855971
3 Hapmap34793-BES2_Contig447_1495 0.02 64881606
3 Hapmap23441-BTA-158332 0.02 64947248
3 BTB-01662048 0.02 64986797
3 BTB-01662069 0.02 65007441
3 ARS-BFGL-NGS-28774 0.02 65101224
3 Hapmap52640-rs29027369 0.02 65137586
3 BTA-118180-no-rs 0.02 65177041
3 BTA-05965-rs29020116 0.02 65272539
3 BFGL-NGS-115677 0.02 65317558
3 BTA-118190-no-rs 0.02 65349465
3 Hapmap46271-BTA-105331 0.02 65494452
3 BTB-01178081 0.02 65531063
3 Hapmap48164-BTA-105327 0.02 65566729
3 BTA-107655-no-rs 0.02 65594410
3 Hapmap43143-BTA-107652 0.02 65653676
3 BTB-01178015 0.02 65685954
3 ARS-BFGL-NGS-24905 0.02 65707439
3 BTB-01177941 0.02 65738999
3 Hapmap34153-BES4_Contig290_1439 0.02 65761665
3 BTB-01177772 0.02 65810546
3 Hapmap42777-BTA-105321 0.02 65841527
3 BTB-01177699 0.02 65873179
3 BTB-01177668 0.02 65897275
3 ARS-BFGL-NGS-43553 0.02 65926524
3 Hapmap48578-BTA-105324 0.02 65952219
3 ARS-BFGL-NGS-11902 0.02 65982080
3 BTA-105510-no-rs 0.02 66014536
3 BTB-01580535 0.02 66072681
3 BTB-01580562 0.02 66098840
3 BTB-01900082 0.02 66133357
3 Hapmap49033-BTA-115567 0.02 66158270
3 BTA-115566-no-rs 0.02 66185887
3 Hapmap40266-BTA-26005 0.02 66239875
3 Hapmap55356-rs29019303 0.02 66285182
3 Hapmap39940-BTA-68017 0.02 66312942
3 Hapmap56885-rs29027552 0.02 66345748
3 BTA-121588-no-rs 0.02 66386957
3 Hapmap40185-BTA-68018 0.02 66428291
3 ARS-BFGL-NGS-19966 0.02 66449696
3 BTB-02075090 0.02 66499869
3 BTA-20420-no-rs 0.02 66535931
3 INRA-357 0.02 66609885
3 Hapmap50882-BTA-119474 0.02 66623080
3 INRA-393 0.02 66635098
3 Hapmap50576-BTA-114951 0.02 66669229
3 INRA-439 0.02 66709897
3 BTA-86788-no-rs 0.02 66730015
3 ARS-BFGL-NGS-103136 0.02 66783443
3 Hapmap41669-BTA-87427 0.02 66808937
3 ARS-BFGL-NGS-104721 0.02 66853402
3 BTA-110572-no-rs 0.02 66883179
3 BTB-01203398 0.02 66954019
3 BTB-01203408 0.02 66981506
3 Hapmap58090-rs29011201 0.02 67032823
3 BTB-01203471 0.02 67065128
3 Hapmap32625-BTA-155642 0.02 67132392
3 ARS-BFGL-NGS-44279 0.02 67166100
3 BTB-01203653 0.02 67207984
3 Hapmap41426-BTA-109878 0.02 67234880
3 BTB-01203529 0.02 67293764
3 ARS-BFGL-NGS-2777 0.02 67314464
3 BTB-01203844 0.02 67378849
3 ARS-BFGL-NGS-14946 0.02 67402198
3 ARS-BFGL-NGS-84153 0.02 67441389
3 Hapmap39597-BTA-87082 0.02 67456558
3 Hapmap51336-BTA-87078 0.02 67492413
3 ARS-BFGL-NGS-25259 0.02 67533732
3 BTB-01387385 0.02 67558614
3 BTB-01805031 0.02 67609508
3 BTA-74217-no-rs 0.02 67651846
3 INRA-400 0.02 67687810
3 ARS-BFGL-NGS-93369 0.02 67717253
3 Hapmap43909-BTA-68300 0.02 67747493
3 Hapmap50441-BTA-68295 0.02 67824351
3 BTB-00133369 0.02 67868510
3 ARS-BFGL-NGS-11705 0.02 67906751
3 ARS-BFGL-NGS-95501 0.02 67947080
3 BTA-101561-no-rs 0.02 67989940
3 INRA-256 0.02 67996897
3 BTB-01387335 0.02 68081862
3 Hapmap26754-BTA-158188 0.02 68117094
3 Hapmap54928-ss46526596 0.02 68158592
3 BTB-01535640 0.02 68191904
3 BTB-01097129 0.02 68217721
3 BTB-01097190 0.02 68258228
3 BTB-01940721 0.02 68301043
3 Hapmap59693-rs29021260 0.02 68322927
3 BTA-68264-no-rs 0.02 68342966
3 BTB-00133036 0.02 68370275
3 BTB-00268758 0.02 68426050
3 INRA-107 0.02 68444701
3 ARS-BFGL-NGS-100381 0.02 68466589
3 ARS-BFGL-NGS-33433 0.02 68530261
3 ARS-BFGL-NGS-32201 0.02 68561441
3 BTB-01097609 0.02 68603130
3 BTB-01097645 0.02 68639296
3 BTB-01097655 0.02 68669298
3 ARS-BFGL-NGS-43311 0.02 68703337
3 BTB-01097949 0.02 68734666
3 ARS-BFGL-NGS-5902 0.02 68763855
3 BFGL-NGS-118001 0.02 68797080
3 BTB-01098164 0.02 68820020
3 ARS-BFGL-NGS-90350 0.02 68848293
3 BTB-01635474 0.02 68885848
3 BTB-01635437 0.02 68908295
3 Hapmap48179-BTA-109399 0.02 68929358
3 ARS-BFGL-NGS-13532 0.02 69014376
3 BTB-01098205 0.02 69035079
3 BTB-01451979 0.02 69072825
3 BTA-94554-no-rs 0.02 69080635
3 BTA-94549-no-rs 0.02 69112440
3 ARS-BFGL-NGS-21734 0.02 69123165
3 BTB-01749645 0.02 69161208
3 BFGL-NGS-116367 0.02 69192601
3 ARS-BFGL-NGS-88177 0.02 69245366
3 Hapmap48270-BTA-27130 0.02 69275472
3 Hapmap44273-BTA-68311 0.02 69308356
3 INRA-99 0.02 69352746
3 Hapmap46316-BTA-68304 0.02 69393542
3 BTB-00133827 0.02 69433058
3 Hapmap51482-BTA-68303 0.02 69466694
3 BTB-01635025 0.02 69492237
3 BTB-00134027 0.02 69530270
3 BTB-01635015 0.02 69592598
3 BTB-00133734 0.02 69631856
3 BTB-00133701 0.02 69654570
3 BTB-00133671 0.02 69684368
3 ARS-USMARC-53 0.02 69705104
3 BTB-01711286 0.02 69733379
3 ARS-BFGL-NGS-69986 0.02 69777762
3 BTB-00134789 0.02 69811368
3 ARS-BFGL-NGS-103155 0.02 69846536
3 BTB-00134823 0.02 69867179
3 BTB-00134876 0.02 69910686
3 BTB-00134893 0.02 69935438
3 Hapmap39504-BTA-68327 0.02 69966329
3 BTB-00134756 0.02 69996039
3 BTB-00134713 0.02 70019158
3 BTB-00134661 0.02 70070899
3 BTB-00134495 0.02 70107433
3 Hapmap45444-BTA-68325 0.02 70140096
3 Hapmap34313-BES4_Contig160_1015 0.02 70183035
3 Hapmap41935-BTA-68323 0.02 70220639
3 BTA-68322-no-rs 0.02 70255380
3 Hapmap54534-rs29013555 0.02 70290616
3 Hapmap51849-BTA-68314 0.02 70318281
3 ARS-BFGL-NGS-14073 0.02 70430476
3 BTB-00134979 0.02 70520384
3 BTB-00134966 0.02 70543599
3 BTB-00135076 0.02 70570917
3 ARS-BFGL-NGS-102662 0.02 70591559
3 BTB-00135094 0.02 70618694
3 UA-IFASA-8522 0.02 70626707
3 BTA-10440-no-rs 0.02 70663590
3 Hapmap48259-BTA-24407 0.02 70705382
3 BTB-01472286 0.02 70747550
3 BTB-01887376 0.02 70785220
3 BTB-00096666 0.02 70828350
3 BTA-47411-no-rs 0.02 70868424
3 BTB-00096498 0.02 70885403
3 BTB-00096447 0.02 70910193
3 BTA-19340-no-rs 0.02 70957504
3 ARS-BFGL-NGS-72031 0.02 70982957
3 UA-IFASA-998 0.02 70998353
3 BTB-01093766 0.02 71072265
3 BTB-01093811 0.02 71110075
3 BTB-01864344 0.02 71199860
3 Hapmap27902-BTA-47391 0.02 71252323
3 BTB-01293453 0.02 71293586
3 BTB-01817097 0.02 71404641
3 Hapmap54082-rs29012776 0.02 71449117
3 BTB-01293745 0.02 71507354
3 BTB-01293485 0.02 71533479
3 ARS-BFGL-NGS-8303 0.02 71556174
3 BTB-01293614 0.02 71604474
3 BTB-01293817 0.02 71635022
3 BTB-01393342 0.02 71670532
3 Hapmap51921-BTA-87964 0.02 71697310
3 BTA-87963-no-rs 0.02 71748603
3 ARS-BFGL-NGS-42295 0.02 71790975
3 Hapmap40194-BTA-87961 0.02 71846507
3 BTA-87962-no-rs 0.02 71882636
3 BTB-01282002 0.02 71929615
3 BTB-01392993 0.02 71962708
3 BTB-01281916 0.02 72097735
3 ARS-BFGL-NGS-48633 0.02 72108808
3 BTB-01905862 0.02 72145613
3 BTB-01230096 0.02 72169908
3 BTB-00135233 0.02 72192077
3 BTB-01281817 0.02 72202616
3 BFGL-NGS-115928 0.02 72284840
3 Hapmap27208-BTA-157501 0.02 72308223
3 BTB-01281718 0.02 72378198
3 BTB-01281672 0.02 72404750
3 Hapmap51082-BTA-89468 0.02 72437199
3 BTB-01229999 0.02 72469521
3 BTA-114873-no-rs 0.02 72505597
3 ARS-BFGL-NGS-78645 0.02 72549105
3 Hapmap54050-rs29013285 0.02 72618002
3 ARS-BFGL-NGS-67327 0.02 72863908
3 ARS-BFGL-NGS-49057 0.02 72952045
3 BTB-00135284 0.02 73088138
3 BTB-01863309 0.02 73351720
3 Hapmap40508-BTA-21513 0.02 73379779
3 ARS-BFGL-NGS-13928 0.02 73426249
3 Hapmap42603-BTA-61004 0.02 73523337
3 ARS-BFGL-NGS-48139 0.02 73574442
3 BTA-123155-no-rs 0.02 73672084
3 Hapmap25809-BTA-132460 0.02 73810281
3 Hapmap27987-BTA-43649 0.02 73848313
3 BTB-00722506 0.02 73871399
3 Hapmap32799-BTA-132450 0.02 73894840
3 ARS-BFGL-NGS-96006 0.02 73916508
3 BTB-01072128 0.02 73998928
3 Hapmap48592-BTA-107734 0.02 74034496
3 ARS-BFGL-NGS-108605 0.02 74213616
3 BTB-01071906 0.02 74240526
3 BTA-107777-no-rs 0.02 74267014
3 BTA-107776-no-rs 0.02 74287804
3 BFGL-NGS-119369 0.02 74344712
3 BTA-107775-no-rs 0.02 74429153
3 Hapmap57979-rs29017982 0.02 74525647
3 Hapmap43144-BTA-107773 0.02 74550784
3 ARS-BFGL-NGS-18931 0.02 74580569
3 ARS-BFGL-NGS-98704 0.02 74625247
3 BTA-107738-no-rs 0.02 74808684
3 Hapmap39078-BTA-107737 0.02 74909441
3 Hapmap60223-rs29010020 0.02 74923002
3 ARS-BFGL-NGS-67585 0.02 74963267
3 BTB-01071609 0.02 74998283
3 BTB-00135542 0.02 75023185
3 Hapmap55103-rs29011390 0.02 75132060
3 BTA-68360-no-rs 0.02 75224053
3 BTB-00135596 0.02 75285355
3 ARS-BFGL-NGS-25040 0.02 75307737
3 Hapmap40459-BTA-68361 0.02 75334850
3 Hapmap42002-BTA-89609 0.02 75409686
3 BTB-01850782 0.02 75434313
3 BTB-00135337 0.02 75470963
3 BTA-68347-no-rs 0.02 75573755
3 Hapmap45681-BTA-68349 0.02 75666720
3 BFGL-NGS-115147 0.02 75717973
3 ARS-BFGL-NGS-16740 0.02 75741711
3 Hapmap38244-BTA-68351 0.02 75765251
3 Hapmap56783-rs29013974 0.02 75790471
3 Hapmap43910-BTA-68352 0.02 75820169
3 Hapmap49707-BTA-68355 0.02 75919801
3 ARS-BFGL-NGS-32439 0.02 75944683
3 ARS-BFGL-NGS-8612 0.02 75972812
3 BTA-68356-no-rs 0.02 76035958
3 BTB-00135420 0.02 76065887
3 ARS-BFGL-NGS-34068 0.02 76112294
3 ARS-BFGL-NGS-37007 0.02 76199974
3 BTB-01933332 0.02 76228860
3 BTA-102327-no-rs 0.02 76267356
3 BTB-01542697 0.02 76295156
3 BTB-01542662 0.02 76320571
3 BTB-01542625 0.02 76345097
3 ARS-BFGL-NGS-40979 0.02 76432128
3 Hapmap49435-BTA-108951 0.02 76487040
3 ARS-BFGL-NGS-26551 0.02 76514259
3 BTB-00135877 0.02 76552679
3 BTB-02080963 0.02 76556620
3 BTB-00136380 0.02 76630295
3 BTB-00136366 0.02 76677397
3 ARS-BFGL-NGS-79186 0.02 76709813
3 BTB-02041459 0.02 76743171
3 BTA-94162-no-rs 0.02 76782254
3 BTB-00136311 0.02 76826072
3 BTB-00136233 0.02 76850681
3 Hapmap53126-rs29022865 0.02 76878320
3 BTB-01834732 0.02 76917670
3 ARS-BFGL-NGS-104575 0.02 76942428
3 UA-IFASA-5864 0.02 76968107
3 BTB-00136082 0.02 77020301
3 ARS-BFGL-NGS-57421 0.02 77049257
3 Hapmap44312-BTA-91481 0.02 77087359
3 BTB-01508954 0.02 77108608
3 BTB-01508965 0.02 77131350
3 BTA-13007-rs29017974 0.02 77155989
3 INRA-142 0.02 77156171
3 BTB-01509081 0.02 77181006
3 BTB-01509091 0.02 77204490
3 BTB-01509140 0.02 77231919
3 ARS-BFGL-NGS-82020 0.02 77270865
3 BTB-01789933 0.02 77347742
3 BTB-00136736 0.02 77387984
3 Hapmap27270-BTA-92143 0.02 77515254
3 Hapmap35132-BES4_Contig245_660 0.02 77546181
3 ARS-BFGL-NGS-66643 0.02 77605680
3 BTB-01059999 0.02 77647741
3 Hapmap45138-BTA-87857 0.02 77746577
3 ARS-BFGL-NGS-39184 0.02 77749390
3 INRA-259 0.02 77773265
3 BTB-01923614 0.02 77862828
3 BTB-01946683 0.02 77934872
3 ARS-BFGL-NGS-103309 0.02 77958725
3 BTA-68406-no-rs 0.02 78021196
3 BTB-00137106 0.02 78067597
3 Hapmap44396-BTA-68407 0.02 78093579
3 ARS-BFGL-NGS-96724 0.02 78116459
3 BTB-01869177 0.02 78215849
3 BTB-00137261 0.02 78293868
3 BTB-00137231 0.02 78329747
3 BTB-00137287 0.02 78346683
3 BTB-01917890 0.02 78388881
3 BTA-115703-no-rs 0.02 78413991
3 ARS-BFGL-NGS-33377 0.02 78478268
3 ARS-BFGL-NGS-34260 0.02 78546420
3 Hapmap48092-BTA-82679 0.02 78577728
3 BTB-00373687 0.02 78618230
3 BTA-82678-no-rs 0.02 78641030
3 Hapmap52041-rs29014698 0.02 78669201
3 BFGL-NGS-114340 0.02 78696425
3 BTB-01375201 0.02 78722722
3 ARS-BFGL-NGS-6658 0.02 78812843
3 ARS-BFGL-NGS-38036 0.02 78835379
3 Hapmap42166-BTA-28554 0.02 78891035
3 BFGL-NGS-115005 0.02 78925376
3 BFGL-NGS-111499 0.02 78952203
3 Hapmap48514-BTA-89077 0.02 78998084
3 BTB-01168168 0.02 79046205
3 BTA-102712-no-rs 0.02 79093916
3 Hapmap48656-BTA-122282 0.02 79232318
3 Hapmap33503-BTA-153060 0.02 79263831
3 Hapmap38558-BTA-102711 0.02 79290973
3 BTB-01168089 0.02 79317751
3 BTB-01168059 0.02 79344791
3 UA-IFASA-2622 0.02 79388767
3 Hapmap31476-BTA-153052 0.02 79447424
3 BTB-01167901 0.02 79507789
3 Hapmap48157-BTA-102710 0.02 79582330
3 BTB-02039975 0.02 79602688
3 ARS-BFGL-NGS-67919 0.02 79624185
3 BTB-01155362 0.02 79632901
3 BTB-01155381 0.02 79668346
3 Hapmap33276-BTA-99846 0.02 79698240
3 Hapmap39300-BTA-99855 0.02 79718886
3 ARS-BFGL-NGS-14808 0.02 79739537
3 BTB-01155479 0.02 79764018
3 ARS-BFGL-NGS-60582 0.02 79788380
3 ARS-BFGL-NGS-40730 0.02 79832705
3 ARS-BFGL-NGS-31953 0.02 79865674
3 BTA-99819-no-rs 0.02 79893841
3 Hapmap50178-BTA-99822 0.02 79934628
3 BTB-01155798 0.02 79967218
3 Hapmap41709-BTA-99825 0.02 79992487
3 BTB-01155864 0.02 80046444
3 Hapmap39877-BTA-99831 0.02 80096957
3 BTB-01155932 0.02 80124608
3 Hapmap28134-BTA-152098 0.02 80146231
3 BTB-01155969 0.02 80170025
3 BTB-00597108 0.02 80359046
3 Hapmap26677-BTA-141535 0.02 80461142
3 Hapmap35806-LR_4_149F1-SNP1 0.02 80505007
3 BTB-00137697 0.02 80530739
3 ARS-BFGL-NGS-74572 0.02 80556082
3 BTB-00137646 0.02 80598425
3 UA-IFASA-6589 0.02 80628134
3 BFGL-NGS-118303 0.02 80666229
3 Hapmap49708-BTA-68421 0.02 80749664
3 BFGL-NGS-118634 0.02 80799919
3 BTA-91587-no-rs 0.02 80880832
3 ARS-BFGL-NGS-34570 0.02 80925624
3 ARS-BFGL-NGS-32429 0.02 80980567
3 Hapmap41622-BTA-71678 0.02 81017579
3 ARS-BFGL-NGS-63410 0.02 81049162
3 Hapmap41129-BTA-102412 0.02 81101840
3 BTA-102407-no-rs 0.02 81130438
3 BTB-01543508 0.02 81160902
3 Hapmap58391-rs29019654 0.02 81185475
3 BTB-00138938 0.02 81223409
3 BFGL-NGS-114072 0.02 81251923
3 BTB-00139072 0.02 81294907
3 BFGL-NGS-111229 0.02 81329120
3 Hapmap51621-BTA-68487 0.02 81369206
3 ARS-BFGL-NGS-43690 0.02 81393213
3 BTB-00139181 0.02 81413992
3 ARS-BFGL-NGS-33471 0.02 81460285
3 INRA-321 0.02 81485875
3 ARS-BFGL-NGS-31628 0.02 81537387
3 ARS-BFGL-NGS-106180 0.02 81582552
3 BTB-00139667 0.02 81618800
3 BTB-00139621 0.02 81646354
3 ARS-BFGL-NGS-103424 0.02 81707143
3 BTB-00138441 0.02 81723375
3 Hapmap43912-BTA-68491 0.02 81738817
3 BFGL-NGS-112987 0.02 81782270
3 BTB-01832443 0.02 81806877
3 BFGL-NGS-118254 0.02 81837254
3 ARS-BFGL-NGS-31952 0.02 81864648
3 Hapmap33205-BTA-141538 0.02 81907519
3 BTA-68453-no-rs 0.02 81922540
3 BTA-68448-no-rs 0.02 81947980
3 BTB-00138041 0.02 81969855
3 Hapmap34665-BES10_Contig789_3212 0.02 81989976
3 Hapmap55763-rs29012939 0.02 82045739
3 BTB-01876776 0.02 82089857
3 BTA-22557-no-rs 0.02 82119148
3 ARS-BFGL-NGS-108208 0.02 82141652
3 BTB-00137937 0.02 82171173
3 BTB-00137929 0.02 82196862
3 BTA-68508-no-rs 0.02 82238929
3 ARS-BFGL-NGS-77911 0.02 82277308
3 BTB-01771876 0.02 82302917
3 BTA-68507-no-rs 0.02 82342085
3 BFGL-NGS-117782 0.02 82369099
3 BTB-00139874 0.02 82389468
3 ARS-BFGL-NGS-83572 0.02 82410391
3 ARS-BFGL-NGS-78051 0.02 82424942
3 BTB-00139825 0.02 82433885
3 BTA-68497-no-rs 0.02 82464090
3 BTA-68496-no-rs 0.02 82509456
3 INRA-137 0.02 82556981
3 BTB-00139691 0.02 82583767
3 Hapmap58865-ss46526158 0.02 82647212
3 BTB-01588432 0.02 82676469
3 Hapmap61088-rs29011278 0.02 82854402
3 BTB-01528637 0.02 82981624
3 ARS-BFGL-NGS-34027 0.02 83034600
3 Hapmap47805-BTA-101148 0.02 83064613
3 Hapmap41719-BTA-101147 0.02 83087821
3 BTB-00139963 0.02 83133881
3 BTB-00139975 0.02 83163948
3 BTB-00140027 0.02 83190805
3 Hapmap41060-BTA-68516 0.02 83241326
3 BTA-68532-no-rs 0.02 83271168
3 ARS-BFGL-NGS-100377 0.02 83389637
3 ARS-BFGL-NGS-89351 0.02 83450758
3 BTB-00140314 0.02 83492517
3 BTA-68535-no-rs 0.02 83517622
3 BTB-00140409 0.02 83558558
3 BTB-00140437 0.02 83597656
3 BTB-00140470 0.02 83620907
3 Hapmap49268-BTA-68367 0.02 83711191
3 BTB-00140947 0.02 83746070
3 Hapmap40290-BTA-68546 0.02 83786029
3 UA-IFASA-8398 0.02 83811542
3 BTA-68565-no-rs 0.02 83856759
3 Hapmap47699-BTA-68564 0.02 83904760
3 Hapmap49271-BTA-68562 0.02 83982591
3 ARS-BFGL-NGS-17040 0.02 84018933
3 BTB-00140750 0.02 84045950
3 ARS-BFGL-NGS-65863 0.02 84069300
3 Hapmap49270-BTA-68543 0.02 84170159
3 BTB-00140495 0.02 84194629
3 BTA-19745-no-rs 0.02 84247268
3 ARS-BFGL-NGS-1567 0.02 84311165
3 BTA-29968-no-rs 0.02 84339549
3 ARS-BFGL-NGS-96076 0.02 84366680
3 ARS-BFGL-NGS-44176 0.02 84411323
3 BTB-01466252 0.02 84510044
3 ARS-BFGL-NGS-109293 0.02 84533461
3 Hapmap28679-BTA-150602 0.02 84562955
3 BTB-01466122 0.02 84584074
3 BTB-01466399 0.02 84625240
3 BTB-01466258 0.02 84666373
3 Hapmap54744-rs29013475 0.02 84674212
3 BTB-00140587 0.02 84706745
3 BTA-68545-no-rs 0.02 84726787
3 BTB-00146339 0.02 84762172
3 ARS-BFGL-NGS-18644 0.02 84800353
3 BTB-02040570 0.02 84824501
3 BTA-118308-no-rs 0.02 84846245
3 ARS-BFGL-NGS-99481 0.02 84887539
3 ARS-BFGL-NGS-2215 0.02 84902423
3 ARS-BFGL-NGS-14549 0.02 84972726
3 ARS-BFGL-NGS-107651 0.02 85033856
3 BTB-00141142 0.02 85118154
3 BTB-00141153 0.02 85145849
3 BTA-68573-no-rs 0.02 85173531
3 BTA-68574-no-rs 0.02 85250966
3 BTA-68578-no-rs 0.02 85278242
3 ARS-BFGL-NGS-23096 0.02 85309262
3 ARS-BFGL-NGS-73607 0.02 85334677
3 BFGL-NGS-119769 0.02 85401804
3 ARS-BFGL-NGS-26530 0.02 85444987
3 ARS-BFGL-NGS-103524 0.02 85466083
3 BTA-95406-no-rs 0.02 85488542
3 ARS-BFGL-NGS-38551 0.02 85512848
3 BTB-01577228 0.02 85537887
3 BTA-105192-no-rs 0.02 85568530
3 BTA-105204-no-rs 0.02 85600869
3 ARS-BFGL-NGS-36351 0.02 85626730
3 BTB-01463885 0.02 85647163
3 BTB-00057954 0.02 85667546
3 Hapmap34100-BES3_Contig74_659 0.02 85716460
3 ARS-BFGL-NGS-20008 0.02 85738024
3 ARS-BFGL-NGS-32615 0.02 85769184
3 BFGL-NGS-114856 0.02 85806256
3 Hapmap41493-BTA-28649 0.02 85843529
3 BTB-01389905 0.02 85959932
3 BTB-01389843 0.02 85979899
3 BTB-01389777 0.02 85992082
3 ARS-BFGL-NGS-11694 0.02 86053528
3 BTB-01389756 0.02 86075220
3 BTB-01389725 0.02 86115625
3 ARS-BFGL-NGS-66463 0.02 86158361
3 BTB-01240613 0.02 86198281
3 Hapmap51689-BTA-116275 0.02 86261003
3 Hapmap39464-BTA-116273 0.02 86294997
3 BTB-01240416 0.02 86334123
3 Hapmap43161-BTA-116272 0.02 86372966
3 BTB-01240408 0.02 86393194
3 BTB-01240396 0.02 86415709
3 BTB-01240403 0.02 86454910
3 ARS-BFGL-NGS-67595 0.02 86487094
3 Hapmap43465-BTA-111846 0.02 86531028
3 Hapmap27778-BTA-157634 0.02 86550814
3 ARS-BFGL-NGS-11769 0.02 86584471
3 BTB-01666537 0.02 86606622
3 Hapmap48852-BTA-68859 0.02 86639228
3 BTB-01240360 0.02 86687734
3 BTA-68864-no-rs 0.02 86734117
3 BTB-00146483 0.02 86771872
3 INRA-214 0.02 86779839
3 BTA-68587-no-rs 0.02 86844671
3 BTA-68593-no-rs 0.02 86884942
3 BTB-00141391 0.02 86914123
3 Hapmap58361-rs29011460 0.02 86971332
3 BTB-00141486 0.02 86992939
3 ARS-BFGL-NGS-101320 0.02 87015202
3 BFGL-NGS-113869 0.02 87054252
3 ARS-BFGL-NGS-29278 0.02 87077937
3 BFGL-NGS-117463 0.02 87119719
3 BTB-01794313 0.02 87154611
3 ARS-BFGL-NGS-15341 0.02 87216843
3 BTA-95419-no-rs 0.02 87245054
3 ARS-BFGL-NGS-4407 0.02 87282108
3 Hapmap38643-BTA-95454 0.02 87312553
3 ARS-BFGL-NGS-53706 0.02 87336094
3 Hapmap47785-BTA-95420 0.02 87377140
3 Hapmap43107-BTA-95423 0.02 87406857
3 ARS-BFGL-NGS-109435 0.02 87453511
3 BFGL-NGS-119952 0.02 87509770
3 Hapmap45966-BTA-95438 0.02 87546723
3 BTA-95441-no-rs 0.02 87567374
3 BFGL-NGS-112185 0.02 87625247
3 Hapmap57348-rs29011302 0.02 87667360
3 Hapmap53568-rs29013441 0.02 87692932
3 ARS-BFGL-NGS-26741 0.02 87702606
3 BFGL-NGS-113889 0.02 87848335
3 ARS-BFGL-NGS-22159 0.02 87885401
3 ARS-BFGL-NGS-4690 0.02 87919582
3 ARS-BFGL-NGS-102929 0.02 87975209
3 BFGL-NGS-110127 0.02 88026463
3 Hapmap50442-BTA-68886 0.02 88051470
3 Hapmap54157-rs29026707 0.02 88078209
3 ARS-BFGL-NGS-11603 0.02 88120754
3 BTA-68885-no-rs 0.02 88199030
3 ARS-BFGL-NGS-104209 0.02 88227836
3 ARS-BFGL-NGS-102902 0.02 88310495
3 Hapmap32684-BTA-89476 0.02 88344018
3 BTA-89470-no-rs 0.02 88380641
3 ARS-BFGL-NGS-40956 0.02 88414613
3 ARS-BFGL-NGS-20299 0.02 88455805
3 BTA-68872-no-rs 0.02 88510816
3 Hapmap58247-rs29024002 0.02 88597061
3 BTA-68609-no-rs 0.02 88696293
3 BTA-68610-no-rs 0.02 88735171
3 ARS-BFGL-NGS-57959 0.02 88808579
3 BTA-68613-no-rs 0.02 88880732
3 BTB-00141992 0.02 88912188
3 ARS-BFGL-NGS-104839 0.02 88941122
3 ARS-BFGL-NGS-3521 0.02 88970384
3 BTB-00141857 0.02 88995504
3 ARS-BFGL-NGS-80560 0.02 89025531
3 BTB-00141843 0.02 89071245
3 ARS-BFGL-NGS-100159 0.02 89093448
3 BTB-01893977 0.02 89127492
3 Hapmap41488-BTA-24106 0.02 89151416
3 BTB-00143361 0.02 89178968
3 ARS-BFGL-NGS-74207 0.02 89204584
3 BTA-46329-no-rs 0.02 89231403
3 ARS-BFGL-NGS-10080 0.02 89263666
3 BTA-68670-no-rs 0.02 89330944
3 BTA-11699-no-rs 0.02 89383927
3 ARS-BFGL-NGS-18659 0.02 89425724
3 BTB-00143286 0.02 89466105
3 BTB-00143272 0.02 89489481
3 ARS-BFGL-NGS-67624 0.02 89516079
3 ARS-BFGL-NGS-100813 0.02 89555356
3 BTA-68663-no-rs 0.02 89561640
3 BTB-00143051 0.02 89581888
3 ARS-BFGL-NGS-70437 0.02 89607614
3 BTB-00142919 0.02 89633383
3 BTB-00142904 0.02 89657149
3 ARS-BFGL-NGS-100400 0.02 89691728
3 ARS-BFGL-NGS-87511 0.02 89723665
3 BTB-00142718 0.02 89755733
3 BFGL-NGS-112680 0.02 89787799
3 ARS-BFGL-NGS-44564 0.02 89823923
3 BTB-01755444 0.02 89843910
3 ARS-BFGL-NGS-71626 0.02 89892226
3 BTB-00142582 0.02 89920060
3 Hapmap41332-BTA-68635 0.02 89946248
3 BTB-00142550 0.02 89989320
3 BTB-00142497 0.02 90008656
3 ARS-BFGL-NGS-33677 0.02 90029610
3 INRA-342 0.02 90068085
3 Hapmap50893-BTA-121591 0.02 90103709
3 Hapmap43328-BTA-68633 0.02 90136524
3 ARS-BFGL-NGS-33630 0.02 90168317
3 BTB-00142187 0.02 90188942
3 BTB-00142159 0.02 90213274
3 BTB-00142145 0.02 90237308
3 ARS-BFGL-NGS-44533 0.02 90259238
3 BTB-00141705 0.02 90398136
3 Hapmap57748-ss46526142 0.02 90451390
3 ARS-BFGL-NGS-27852 0.02 90480515
3 ARS-BFGL-NGS-61705 0.02 90522220
3 BTA-79026-no-rs 0.02 90537521
3 Hapmap34238-BES1_Contig417_1330 0.02 90572849
3 ARS-BFGL-NGS-16595 0.02 90596968
3 BTB-01295488 0.02 90621899
3 ARS-BFGL-NGS-4466 0.02 90656505
3 Hapmap30329-BTA-163245 0.02 90700037
3 ARS-BFGL-NGS-102021 0.02 90730917
3 Hapmap38204-BTA-17242 0.02 90759249
3 BTB-01295576 0.02 90786271
3 ARS-BFGL-NGS-104009 0.02 90812128
3 BTB-00143455 0.02 90879868
3 BTB-00143468 0.02 90902726
3 BTA-19061-no-rs 0.02 90913532
3 ARS-BFGL-NGS-21298 0.02 90936787
3 BTB-00546619 0.02 90983263
3 Hapmap40504-BTA-18839 0.02 91037924
3 BTB-01294629 0.02 91068702
3 BTB-01294562 0.02 91100027
3 BTB-01294529 0.02 91133328
3 Hapmap27186-BTA-151189 0.02 91177429
3 BTB-01143243 0.02 91216762
3 BTB-01143158 0.02 91288628
3 BTB-01143192 0.02 91315808
3 Hapmap42056-BTA-108680 0.02 91367327
3 BTB-02093517 0.02 91375307
3 Hapmap26177-BTA-155133 0.02 91444450
3 Hapmap58718-rs29026676 0.02 91465489
3 BTB-01195774 0.02 91493037
3 ARS-BFGL-NGS-13119 0.02 91523061
3 Hapmap32622-BTA-155129 0.02 91544898
3 ARS-BFGL-NGS-40591 0.02 91589863
3 BFGL-NGS-117695 0.02 91639957
3 BTB-01195369 0.02 91672017
3 BTB-02058084 0.02 91691011
3 BTA-108673-no-rs 0.02 91713837
3 BTB-01195588 0.02 91745244
3 BTA-108672-no-rs 0.02 91768247
3 BFGL-NGS-116962 0.02 91797638
3 ARS-BFGL-NGS-73518 0.02 91832452
3 Hapmap47494-BTA-108688 0.02 91858134
3 ARS-BFGL-NGS-29953 0.02 91889567
3 BTB-01195129 0.02 91919287
3 BTB-01899527 0.02 91939765
3 Hapmap52783-rs29016053 0.02 91978265
3 BTA-68624-no-rs 0.02 92009222
3 ARS-BFGL-NGS-5408 0.02 92032371
3 BTA-68622-no-rs 0.02 92075530
3 BTB-00142063 0.02 92114335
3 ARS-BFGL-NGS-58887 0.02 92152050
3 ARS-BFGL-NGS-8722 0.02 92178128
3 ARS-BFGL-NGS-100838 0.02 92198856
3 ARS-BFGL-NGS-92734 0.02 92248747
3 BTB-00143481 0.02 92291021
3 ARS-BFGL-NGS-1062 0.02 92357749
3 BFGL-NGS-118592 0.02 92425191
3 ARS-BFGL-NGS-95066 0.02 92447823
3 ARS-BFGL-NGS-40486 0.02 92470102
3 ARS-BFGL-NGS-31520 0.02 92509419
3 BTA-68678-no-rs 0.02 92539188
3 ARS-BFGL-NGS-12795 0.02 92562390
3 ARS-BFGL-NGS-29595 0.02 92605914
3 BTB-00143772 0.02 92626036
3 BFGL-NGS-111526 0.02 92659490
3 ARS-BFGL-NGS-20205 0.02 92704607
3 BTB-00143793 0.02 92724856
3 Hapmap45127-BTA-68693 0.02 92748908
3 ARS-BFGL-NGS-60657 0.02 92776983
3 Hapmap30250-BTA-141615 0.02 92823167
3 ARS-BFGL-NGS-85256 0.02 92854898
3 ARS-BFGL-NGS-36607 0.02 92863836
3 BTB-00143880 0.02 92883517
3 ARS-BFGL-NGS-30450 0.02 92906263
3 ARS-BFGL-NGS-94913 0.02 92944323
3 ARS-BFGL-NGS-55546 0.02 92974722
3 Hapmap53382-rs29010425 0.02 93025895
3 BTB-00145030 0.02 93058737
3 ARS-BFGL-NGS-32792 0.02 93082878
3 BTA-68737-no-rs 0.02 93114774
3 BTB-00144052 0.02 93158694
3 BTB-00144037 0.02 93184110
3 BTA-68708-no-rs 0.02 93207767
3 ARS-BFGL-NGS-101661 0.02 93228546
3 BTB-00143960 0.02 93253264
3 ARS-BFGL-NGS-58066 0.02 93275734
3 BFGL-NGS-116828 0.02 93319672
3 ARS-BFGL-NGS-24090 0.02 93365943
3 ARS-BFGL-NGS-65964 0.02 93390364
3 ARS-BFGL-NGS-40934 0.02 93413404
3 Hapmap53244-rs29026911 0.02 93444164
3 ARS-BFGL-NGS-37368 0.02 93465443
3 BFGL-NGS-119300 0.02 93506956
3 BFGL-NGS-110079 0.02 93536514
3 UA-IFASA-2729 0.02 93558363
3 Hapmap52902-rs29010266 0.02 93573871
3 Hapmap42636-BTA-68725 0.02 93597486
3 BTB-00144361 0.02 93641623
3 BFGL-NGS-111451 0.02 93658783
3 ARS-BFGL-NGS-55541 0.02 93701661
3 BTB-00144420 0.02 93732147
3 ARS-BFGL-NGS-101551 0.02 93767432
3 ARS-BFGL-NGS-27702 0.02 93806787
3 Hapmap39396-BTA-31535 0.02 93854256
3 Hapmap44056-BTA-31538 0.02 93914440
3 Hapmap23711-BTA-31541 0.02 93950522
3 ARS-BFGL-NGS-103815 0.02 93971030
3 ARS-BFGL-NGS-80689 0.02 94011947
3 BTB-01600271 0.02 94075018
3 INRA-178 0.02 94114941
3 BTB-01604189 0.02 94185261
3 ARS-BFGL-NGS-109454 0.02 94219558
3 BTB-01604193 0.02 94287612
3 ARS-BFGL-NGS-84424 0.02 94310853
3 ARS-BFGL-NGS-14376 0.02 94351770
3 ARS-BFGL-NGS-77516 0.02 94397428
3 BTB-01517782 0.02 94442158
3 ARS-BFGL-NGS-13306 0.02 94473385
3 BTB-01517645 0.02 94506006
3 INRA-431 0.02 94543371
3 BFGL-NGS-119850 0.02 94568363
3 BFGL-NGS-114552 0.02 94657609
3 INRA-396 0.02 94814308
3 ARS-BFGL-NGS-107522 0.02 94851042
3 BFGL-NGS-119104 0.02 94875234
3 BTB-00145298 0.02 94895379
3 Hapmap41617-BTA-68815 0.02 94899087
3 Hapmap52112-rs29014008 0.02 94935126
3 BTB-00145372 0.02 95051184
3 BTB-00145401 0.02 95075067
3 BTB-00145863 0.02 95102630
3 BTA-68842-no-rs 0.02 95152762
3 BFGL-NGS-116126 0.02 95277106
3 BFGL-NGS-113944 0.02 95416437
3 INRA-390 0.02 95425075
3 BTB-00145926 0.02 95546817
3 Hapmap36465-SCAFFOLD163794_561 0.02 95571725
3 BFGL-NGS-116734 0.02 95623501
3 BTB-00145986 0.02 95689787
3 BTB-00146014 0.02 95724026
3 ARS-BFGL-NGS-46027 0.02 95759876
3 BTB-00146049 0.02 95794040
3 ARS-BFGL-NGS-21385 0.02 95859460
3 ARS-BFGL-NGS-55496 0.02 95880272
3 BTB-00148014 0.02 95920740
3 ARS-BFGL-NGS-21195 0.02 96003368
3 Hapmap38974-BTA-68857 0.02 96059516
3 BTB-02090559 0.02 96098665
3 BTB-02031560 0.02 96148657
3 BTA-95308-no-rs 0.02 96172400
3 Hapmap57282-ss46526266 0.02 96219753
3 Hapmap32838-BTA-150446 0.02 96248308
3 BTB-00147175 0.02 96367766
3 ARS-BFGL-NGS-103342 0.02 96395682
3 BTB-01462693 0.02 96441955
3 BTA-95310-no-rs 0.02 96490254
3 BTB-00147118 0.02 96532859
3 BTB-00147091 0.02 96555700
3 BTB-00147033 0.02 96590024
3 Hapmap25832-BTA-141681 0.02 96621149
3 BTA-68909-no-rs 0.02 96664305
3 Hapmap51483-BTA-68908 0.02 96690926
3 BTB-00146940 0.02 96716457
3 Hapmap47075-BTA-68904 0.02 96738297
3 ARS-BFGL-NGS-102590 0.02 96790563
3 BTB-01991408 0.02 96850915
3 Hapmap58012-rs29023729 0.02 96889243
3 Hapmap42637-BTA-68894 0.02 96927155
3 ARS-BFGL-NGS-93993 0.02 96939194
3 INRA-420 0.02 96971717
3 ARS-BFGL-NGS-90515 0.02 97013909
3 ARS-BFGL-NGS-69405 0.02 97039245
3 Hapmap58527-rs29018282 0.02 97061712
3 Hapmap44120-BTA-68892 0.02 97100462
3 BTB-00146590 0.02 97144715
3 Hapmap52129-rs29016142 0.02 97192861
3 BTB-01675651 0.02 97241305
3 ARS-BFGL-NGS-1871 0.02 97259183
3 Hapmap59127-rs29023698 0.02 97307211
3 BTA-35586-no-rs 0.02 97349553
3 BTB-00033773 0.02 97412740
3 ARS-BFGL-NGS-41218 0.02 97445129
3 BTB-00147504 0.02 97474443
3 BFGL-NGS-113164 0.02 97501805
3 ARS-BFGL-NGS-19108 0.02 97527654
3 BTB-00147645 0.02 97568880
3 BTA-68922-no-rs 0.02 97617071
3 BTB-00147684 0.02 97651912
3 Hapmap58697-rs29019997 0.02 97672829
3 BTB-00147757 0.02 97699712
3 BFGL-NGS-114466 0.02 97751835
3 ARS-BFGL-NGS-67035 0.02 97832632
3 BTB-00147847 0.02 97859393
3 ARS-BFGL-NGS-63629 0.02 97882061
3 BTB-00147905 0.02 97908113
3 BTA-26108-no-rs 0.02 97933472
3 BTB-01919893 0.02 97955363
3 Hapmap38905-BTA-68975 0.02 97978467
3 BTA-68980-no-rs 0.02 98025876
3 BTA-68991-no-rs 0.02 98055975
3 BTA-68995-no-rs 0.02 98088823
3 Hapmap54904-rs29018615 0.02 98145788
3 ARS-BFGL-NGS-64998 0.02 98179548
3 Hapmap48440-BTA-68997 0.02 98218629
3 BFGL-NGS-113457 0.02 98269732
3 BTB-00151079 0.02 98290072
3 BFGL-NGS-112757 0.02 98316183
3 BTA-68998-no-rs 0.02 98357492
3 ARS-BFGL-NGS-102345 0.02 98379802
3 ARS-BFGL-NGS-30298 0.02 98422478
3 Hapmap52910-rs29011444 0.02 98478500
3 ARS-USMARC-Parent-DQ489377-rs29026932 0.02 98487488
3 BFGL-NGS-110549 0.02 98498754
3 UA-IFASA-3979 0.02 98521579
3 BTB-00151595 0.02 98549770
3 ARS-BFGL-NGS-95604 0.02 98581975
3 BTB-00151766 0.02 98603292
3 BTB-00151846 0.02 98629110
3 BTB-00152030 0.02 98667122
3 Hapmap47700-BTA-69019 0.02 98720055
3 Hapmap50068-BTA-69023 0.02 98749820
3 ARS-BFGL-NGS-101007 0.02 98801195
3 Hapmap49273-BTA-69030 0.02 98818743
3 INRA-437 0.02 98850087
3 ARS-BFGL-NGS-98870 0.02 98892213
3 BTB-01546439 0.02 98937326
3 BFGL-NGS-110586 0.02 99038202
3 BTA-102722-no-rs 0.02 99070675
3 BTB-00150213 0.02 99122303
3 ARS-BFGL-NGS-63710 0.02 99152125
3 ARS-BFGL-NGS-105312 0.02 99174244
3 Hapmap26515-BTA-68968 0.02 99198207
3 ARS-BFGL-NGS-40397 0.02 99228244
3 BTB-00150138 0.02 99250383
3 ARS-BFGL-NGS-25489 0.02 99276235
3 BFGL-NGS-117068 0.02 99301727
3 ARS-BFGL-NGS-5068 0.02 99327367
3 Hapmap40335-BTA-108334 0.02 99373644
3 BTB-01621981 0.02 99415896
3 ARS-BFGL-NGS-102201 0.02 99465138
3 BTB-00962989 0.02 99495348
3 ARS-BFGL-NGS-43684 0.02 99522505
3 ARS-BFGL-NGS-99618 0.02 99553533
3 Hapmap39765-BTA-62582 0.02 99629344
3 Hapmap48025-BTA-62581 0.02 99699843
3 Hapmap58086-rs29011003 0.02 99748907
3 BTB-00962887 0.02 99773562
3 BTB-00962866 0.02 99809727
3 BTB-00962857 0.02 99835837
3 ARS-BFGL-NGS-18926 0.02 99903643
3 BTA-62573-no-rs 0.02 99929597
3 BFGL-NGS-115184 0.02 99956134
3 BTB-00962714 0.02 99967115
3 INRA-26 0.02 100001390
3 ARS-BFGL-NGS-23207 0.02 100139500
3 BFGL-NGS-115218 0.02 100174745
3 Hapmap38301-BTA-29427 0.02 100207972
3 ARS-BFGL-NGS-22306 0.02 100240366
3 BFGL-NGS-111078 0.02 100261870
3 Hapmap25318-BTA-155818 0.02 100336069
3 ARS-BFGL-NGS-100867 0.02 100358087
3 INRA-443 0.02 100370909
3 ARS-BFGL-NGS-88686 0.02 100395687
3 BFGL-NGS-116359 0.02 100511153
3 ARS-BFGL-NGS-81928 0.02 100534118
3 Hapmap44755-BTA-110608 0.02 100555407
3 ARS-BFGL-NGS-108152 0.02 100575008
3 ARS-BFGL-NGS-11538 0.02 100597936
3 ARS-BFGL-NGS-36272 0.02 100650280
3 BTB-01810328 0.02 100695624
3 ARS-BFGL-NGS-40683 0.02 100728628
3 ARS-BFGL-NGS-16203 0.02 100768219
3 Hapmap36001-SCAFFOLD50270_3726 0.02 100793644
3 ARS-BFGL-NGS-91400 0.02 100819229
3 Hapmap31545-BTA-68938 0.02 100859090
3 BTB-01852630 0.02 100889025
3 BTA-20822-no-rs 0.02 100909957
3 BTA-69039-no-rs 0.02 100961542
3 Hapmap40790-BTA-69035 0.02 101008273
3 BTB-01461710 0.02 101033323
3 BTB-01461761 0.02 101061134
3 ARS-BFGL-NGS-3757 0.02 101083464
3 BTB-01461865 0.02 101114222
3 BTB-01461869 0.02 101136331
3 BFGL-NGS-109837 0.02 101226336
3 BTB-01461921 0.02 101261520
3 BTB-01551546 0.02 101308927
3 Hapmap49416-BTA-103084 0.02 101363004
3 Hapmap51790-BTA-103080 0.02 101403171
3 INRA-278 0.02 101434640
3 BTB-01874931 0.02 101465225
3 Hapmap50443-BTA-69040 0.02 101492378
3 BTA-69044-no-rs 0.02 101580979
3 Hapmap48051-BTA-69046 0.02 101608003
3 UA-IFASA-7459 0.02 101647323
3 Hapmap50757-BTA-69058 0.02 101682546
3 ARS-BFGL-NGS-62743 0.02 101707191
3 Hapmap57408-rs29021851 0.02 101965533
3 Hapmap40575-BTA-68961 0.02 101998383
3 Hapmap48439-BTA-68959 0.02 102041576
3 BTB-00149135 0.02 102064652
3 ARS-BFGL-NGS-85560 0.02 102092122
3 ARS-BFGL-NGS-3713 0.02 102113751
3 ARS-BFGL-NGS-44013 0.02 102160294
3 BTB-00148969 0.02 102181771
3 BTA-120086-no-rs 0.02 102206222
3 ARS-BFGL-NGS-5703 0.02 102241766
3 BTB-00152595 0.02 102269921
3 ARS-BFGL-NGS-24661 0.02 102293713
3 BTA-69065-no-rs 0.02 102321981
3 ARS-BFGL-NGS-31154 0.02 102352279
3 BFGL-NGS-117992 0.02 102382325
3 BFGL-NGS-109696 0.02 102417717
3 ARS-BFGL-NGS-25027 0.02 102441744
3 ARS-BFGL-NGS-8915 0.02 102487536
3 ARS-BFGL-NGS-2973 0.02 102611545
3 ARS-BFGL-NGS-83009 0.02 102632569
3 ARS-BFGL-NGS-104136 0.02 102674803
3 ARS-BFGL-NGS-11485 0.02 102723184
3 BTA-28274-no-rs 0.02 102743733
3 Hapmap43224-BTA-28273 0.02 102764980
3 ARS-BFGL-NGS-58675 0.02 102797228
3 ARS-BFGL-NGS-105245 0.02 102824568
3 BTB-00153080 0.02 102887145
3 ARS-BFGL-NGS-32606 0.02 102940843
3 ARS-BFGL-NGS-67676 0.02 102962475
3 ARS-BFGL-NGS-56858 0.02 102984006
3 ARS-BFGL-NGS-72836 0.02 103010721
3 BTB-00153270 0.02 103034580
3 ARS-BFGL-NGS-57574 0.02 103057459
3 BTB-00153367 0.02 103094940
3 ARS-BFGL-NGS-102829 0.02 103129609
3 Hapmap51484-BTA-69114 0.02 103168824
3 Hapmap38340-BTA-69123 0.02 103263426
3 ARS-BFGL-NGS-102138 0.02 103340880
3 ARS-BFGL-NGS-94424 0.02 103362739
3 ARS-BFGL-NGS-36551 0.02 103392257
3 ARS-BFGL-NGS-80197 0.02 103424132
3 ARS-BFGL-NGS-70256 0.02 103489121
3 BFGL-NGS-116824 0.02 103510548
3 ARS-BFGL-NGS-20122 0.02 103535772
3 ARS-BFGL-NGS-38370 0.02 103559414
3 BFGL-NGS-118597 0.02 103589487
3 ARS-BFGL-NGS-25854 0.02 103612111
3 BFGL-NGS-114804 0.02 103657775
3 Hapmap48854-BTA-69129 0.02 103687678
3 Hapmap49274-BTA-69134 0.02 103732426
3 BTA-69143-no-rs 0.02 103772970
3 BTA-90843-no-rs 0.02 103793073
3 ARS-BFGL-NGS-27565 0.02 103831932
3 ARS-BFGL-NGS-107996 0.02 103914970
3 ARS-BFGL-NGS-104892 0.02 103943014
3 ARS-BFGL-NGS-30263 0.02 103975178
3 ARS-BFGL-NGS-70773 0.02 104020906
3 ARS-BFGL-NGS-29420 0.02 104048549
3 ARS-BFGL-NGS-13927 0.02 104120609
3 ARS-BFGL-NGS-103745 0.02 104160426
3 Hapmap34299-BES7_Contig426_708 0.02 104257133
3 BTA-123020-no-rs 0.02 104285181
3 Hapmap31146-BTA-151624 0.02 104307196
3 BTA-98478-no-rs 0.02 104332970
3 BFGL-NGS-111440 0.02 104369666
3 ARS-BFGL-NGS-35125 0.02 104414933
3 ARS-BFGL-NGS-44731 0.02 104456921
3 INRA-403 0.02 104469357
3 Hapmap54172-rs29027626 0.02 104483488
3 Hapmap48279-BTA-29512 0.02 104509281
3 BTA-88328-no-rs 0.02 104518937
3 ARS-BFGL-NGS-107015 0.02 104570725
3 INRA-346 0.02 104633506
3 BTA-100109-no-rs 0.02 104666382
3 Hapmap48983-BTA-100103 0.02 104693796
3 ARS-BFGL-NGS-99629 0.02 104753824
3 Hapmap30857-BTA-155398 0.02 104797355
3 Hapmap23328-BTA-155401 0.02 104863037
3 Hapmap50204-BTA-107668 0.02 104897319
3 BTB-01612988 0.02 104923694
3 ARS-BFGL-NGS-28490 0.02 104967527
3 ARS-BFGL-NGS-80882 0.02 105006832
3 BTB-00189157 0.02 105050389
3 Hapmap48864-BTA-70759 0.02 105076769
3 ARS-BFGL-NGS-13534 0.02 105106633
3 BTB-01781132 0.02 105138251
3 BFGL-NGS-114073 0.02 105174815
3 Hapmap58721-rs29026738 0.02 105208395
3 BFGL-NGS-116751 0.02 105239035
3 BFGL-NGS-118243 0.02 105270254
3 ARS-BFGL-NGS-55043 0.02 105290735
3 ARS-BFGL-NGS-1038 0.02 105344246
3 BFGL-NGS-115055 0.02 105372442
3 BTB-00154062 0.02 105393678
3 BFGL-NGS-119590 0.02 105416147
3 BTB-00154000 0.02 105437487
3 BFGL-NGS-110816 0.02 105464073
3 BFGL-NGS-119168 0.02 105513486
3 BFGL-NGS-114028 0.02 105546584
3 ARS-BFGL-NGS-59886 0.02 105579356
3 BFGL-NGS-109983 0.02 105610174
3 ARS-BFGL-NGS-54531 0.02 105646669
3 ARS-BFGL-NGS-11573 0.02 105673161
3 BFGL-NGS-113303 0.02 105706506
3 ARS-BFGL-NGS-37152 0.02 105812781
3 BTA-69340-no-rs 0.02 105838524
3 ARS-BFGL-NGS-52588 0.02 105877926
3 ARS-BFGL-NGS-25455 0.02 105906513
3 BFGL-NGS-116561 0.02 105945202
3 Hapmap60034-rs29012205 0.02 105982862
3 ARS-BFGL-NGS-19484 0.02 106024015
3 ARS-BFGL-NGS-64377 0.02 106060144
3 Hapmap48972-BTA-98997 0.02 106085662
3 ARS-BFGL-NGS-98850 0.02 106109572
3 Hapmap52612-rs29022803 0.02 106132297
3 BFGL-NGS-117787 0.02 106157484
3 ARS-BFGL-NGS-81463 0.02 106189278
3 Hapmap51868-BTA-98973 0.02 106227543
3 ARS-BFGL-NGS-18305 0.02 106365269
3 INRA-375 0.02 106448862
3 BFGL-NGS-110121 0.02 106469650
3 ARS-BFGL-NGS-83285 0.02 106496776
3 BFGL-NGS-111314 0.02 106543080
3 ARS-BFGL-NGS-30583 0.02 106564850
3 Hapmap22746-BTA-141712 0.02 106594359
3 BTB-00148881 0.02 106648524
3 BTB-00148908 0.02 106692971
3 INRA-111 0.02 106747399
3 BTB-01932810 0.02 106789639
3 ARS-BFGL-NGS-23119 0.02 106813182
3 BTB-00148619 0.02 106842575
3 BTB-00148579 0.02 106880941
3 BTB-00148451 0.02 106912157
3 BTB-00148396 0.02 106960135
3 ARS-BFGL-NGS-27698 0.02 106988123
3 BTB-01676489 0.02 107025659
3 ARS-BFGL-NGS-11315 0.02 107067285
3 ARS-BFGL-NGS-71944 0.02 107118615
3 ARS-BFGL-NGS-74461 0.02 107180938
3 ARS-BFGL-NGS-72385 0.02 107211658
3 ARS-BFGL-NGS-38199 0.02 107249173
3 ARS-BFGL-NGS-40609 0.02 107276431
3 ARS-BFGL-NGS-53821 0.02 107296845
3 ARS-BFGL-NGS-96503 0.02 107319742
3 UA-IFASA-5880 0.02 107356786
3 Hapmap53765-ss46526662 0.02 107410062
3 BTB-01752172 0.02 107449519
3 BTA-118429-no-rs 0.02 107464901
3 ARS-BFGL-NGS-103337 0.02 107494909
3 ARS-BFGL-NGS-43577 0.02 107517681
3 BTA-69346-no-rs 0.02 107537758
3 ARS-BFGL-NGS-107529 0.02 107579818
3 BTB-00154601 0.02 107618344
3 BTA-69349-no-rs 0.02 107651817
3 BTB-00154673 0.02 107680903
3 BTB-00154795 0.02 107704431
3 ARS-BFGL-NGS-18988 0.02 107731283
3 BTB-00154774 0.02 107788359
3 ARS-BFGL-NGS-14748 0.02 107820207
3 Hapmap48053-BTA-69359 0.02 107861567
3 BTA-69352-no-rs 0.02 107894999
3 BTB-00154724 0.02 107918524
3 BTB-00154716 0.02 107954237
3 ARS-BFGL-NGS-19658 0.02 107989196
3 BTB-00154681 0.02 108017323
3 INRA-381 0.02 108042651
3 ARS-BFGL-NGS-4585 0.02 108067357
3 Hapmap40460-BTA-69362 0.02 108098593
3 ARS-BFGL-NGS-107219 0.02 108126228
3 BTB-00154898 0.02 108149625
3 BTA-69365-no-rs 0.02 108229146
3 BTB-00154950 0.02 108261164
3 BFGL-NGS-114139 0.02 108282275
3 Hapmap54695-rs29024848 0.02 108316815
3 ARS-BFGL-NGS-31442 0.02 108359326
3 Hapmap48054-BTA-69366 0.02 108392254
3 BTB-00155085 0.02 108412425
3 ARS-BFGL-NGS-37288 0.02 108435582
3 ARS-BFGL-NGS-34880 0.02 108461874
3 BFGL-NGS-113079 0.02 108483668
3 ARS-BFGL-NGS-107731 0.02 108504242
3 ARS-BFGL-NGS-28282 0.02 108583912
3 ARS-BFGL-NGS-70647 0.02 108609034
3 ARS-BFGL-NGS-30729 0.02 108637732
3 Hapmap35089-BES2_Contig293_493 0.02 108681598
3 ARS-BFGL-NGS-66328 0.02 108704401
3 BTA-69413-no-rs 0.02 108728028
3 ARS-BFGL-NGS-23576 0.02 108754193
3 ARS-BFGL-NGS-17719 0.02 108775556
3 BFGL-NGS-112726 0.02 108809550
3 BFGL-NGS-116391 0.02 108854440
3 ARS-BFGL-NGS-14687 0.02 108921150
3 BFGL-NGS-117810 0.02 108956613
3 ARS-BFGL-NGS-3085 0.02 109002645
3 ARS-BFGL-NGS-62926 0.02 109095925
3 ARS-BFGL-NGS-107126 0.02 109129596
3 ARS-BFGL-NGS-12226 0.02 109158443
3 ARS-BFGL-NGS-60487 0.02 109197646
3 INRA-198 0.02 109246307
3 ARS-BFGL-NGS-91446 0.02 109345661
3 BFGL-NGS-118037 0.02 109367166
3 ARS-BFGL-NGS-36397 0.02 109390673
3 ARS-BFGL-NGS-87394 0.02 109441004
3 ARS-BFGL-NGS-181 0.02 109487338
3 ARS-BFGL-NGS-4363 0.02 109525441
3 ARS-BFGL-NGS-77559 0.02 109554925
3 BTA-69456-no-rs 0.02 109586467
3 BTA-69458-no-rs 0.02 109612134
3 ARS-BFGL-NGS-39799 0.02 109633613
3 ARS-BFGL-NGS-16026 0.02 109676527
3 Hapmap42295-BTA-69468 0.02 109702317
3 ARS-BFGL-NGS-83416 0.02 109746919
3 ARS-BFGL-NGS-32541 0.02 109770204
3 Hapmap52816-rs29014115 0.02 109812277
3 BFGL-NGS-113490 0.02 109844709
3 ARS-BFGL-NGS-66281 0.02 109867721
3 BFGL-NGS-111293 0.02 109904772
3 ARS-BFGL-NGS-35757 0.02 109933770
3 BFGL-NGS-114817 0.02 109959145
3 Hapmap47526-BTA-121607 0.02 109996512
3 ARS-BFGL-NGS-64837 0.02 110019847
3 ARS-BFGL-NGS-103191 0.02 110042586
3 ARS-BFGL-NGS-54892 0.02 110097438
3 Hapmap34488-BES2_Contig244_1403 0.02 110162771
3 Hapmap53978-rs29024239 0.02 110199679
3 ARS-BFGL-NGS-106737 0.02 110287454
3 ARS-BFGL-NGS-102149 0.02 110322072
3 ARS-BFGL-NGS-22796 0.02 110366183
3 Hapmap34322-BES8_Contig446_1023 0.02 110396073
3 INRA-329 0.02 110428294
3 Hapmap44122-BTA-69494 0.02 110513073
3 BTB-00156159 0.02 110534043
3 ARS-BFGL-NGS-105427 0.02 110565038
3 ARS-BFGL-NGS-29124 0.02 110585512
3 BTB-00156237 0.02 110671995
3 BTB-00156248 0.02 110717073
3 BTB-00156263 0.02 110757925
3 BTB-00156269 0.02 110781618
3 ARS-BFGL-NGS-32157 0.02 110830675
3 ARS-BFGL-NGS-26847 0.02 110852535
3 BTA-69504-no-rs 0.02 110878922
3 Hapmap46016-BTA-69507 0.02 110911574
3 ARS-BFGL-NGS-107194 0.02 110936785
3 BTA-69514-no-rs 0.02 110957084
3 BTA-69519-no-rs 0.02 110979134
3 BFGL-NGS-117015 0.02 111026323
3 ARS-BFGL-NGS-40837 0.02 111069266
3 BTB-00156558 0.02 111120921
3 BTB-00156546 0.02 111145610
3 Hapmap25833-BTA-141827 0.02 111171868
3 ARS-BFGL-NGS-3489 0.02 111204791
3 BTB-00156662 0.02 111250037
3 BTB-00156691 0.02 111280734
3 BTB-00390861 0.02 111304603
3 BTA-121614-no-rs 0.02 111333024
3 BTB-00156807 0.02 111374819
3 BTA-01438-rs29012403 0.02 111432976
3 Hapmap58315-ss46527116 0.02 111457410
3 BTB-00156962 0.02 111526723
3 BTB-00157013 0.02 111552713
3 ARS-BFGL-NGS-15623 0.02 111588902
3 ARS-BFGL-NGS-11943 0.02 111680773
3 Hapmap57496-ss46526163 0.02 111729245
3 BFGL-NGS-118207 0.02 111756589
3 BTB-00157181 0.02 111811720
3 ARS-BFGL-NGS-75491 0.02 111891603
3 ARS-BFGL-NGS-25919 0.02 111909667
3 Hapmap38245-BTA-69529 0.02 111952085
3 Hapmap38079-BTA-69532 0.02 111988426
3 ARS-BFGL-NGS-11532 0.02 112008769
3 ARS-BFGL-NGS-72900 0.02 112096741
3 BTB-00157833 0.02 112122514
3 ARS-BFGL-NGS-105069 0.02 112150881
3 ARS-BFGL-NGS-30708 0.02 112196078
3 ARS-BFGL-NGS-38245 0.02 112222478
3 ARS-BFGL-NGS-32314 0.02 112258068
3 Hapmap53696-rs29016125 0.02 112295602
3 BTA-69557-no-rs 0.02 112306638
3 BTA-69559-no-rs 0.02 112330787
3 ARS-BFGL-NGS-74948 0.02 112368666
3 Hapmap30841-BTA-147966 0.02 112393876
3 ARS-BFGL-NGS-37809 0.02 112438279
3 BTA-69565-no-rs 0.02 112442364
3 BTA-69569-no-rs 0.02 112464342
3 BTB-01948148 0.02 112512733
3 Hapmap42062-BTA-109789 0.02 112544764
3 BTB-01641394 0.02 112567286
3 ARS-BFGL-NGS-44131 0.02 112628103
3 ARS-BFGL-NGS-6202 0.02 112655460
3 Hapmap36181-SCAFFOLD30021_9042 0.02 112722787
3 ARS-BFGL-NGS-85333 0.02 112754443
3 ARS-BFGL-NGS-97849 0.02 112786678
3 ARS-BFGL-NGS-71345 0.02 112812589
3 BFGL-NGS-110683 0.02 112885425
3 ARS-BFGL-NGS-1158 0.02 112961068
3 BTA-87451-no-rs 0.02 113014239
3 Hapmap35643-SCAFFOLD318144_4314 0.02 113037350
3 ARS-BFGL-NGS-18163 0.02 113053708
3 BFGL-NGS-115246 0.02 113091740
3 ARS-BFGL-NGS-19581 0.02 113149267
3 ARS-BFGL-NGS-55894 0.02 113182030
3 ARS-BFGL-NGS-71827 0.02 113224574
3 ARS-BFGL-NGS-65128 0.02 113263859
3 Hapmap33076-BTA-163309 0.02 113299243
3 ARS-BFGL-NGS-31023 0.02 113384925
3 ARS-BFGL-NGS-17440 0.02 113446795
3 BTA-117752-no-rs 0.02 113499235
3 ARS-BFGL-NGS-104342 0.02 113533999
3 BTB-00159161 0.02 113583408
3 Hapmap57254-rs29022776 0.02 113604751
3 ARS-BFGL-NGS-41860 0.02 113676698
3 Hapmap36506-SCAFFOLD66564_4543 0.02 113739287
3 BTB-00158983 0.02 113764586
3 BTA-69614-no-rs 0.02 113777298
3 ARS-BFGL-NGS-54891 0.02 113808521
3 BFGL-NGS-119649 0.02 113855003
3 ARS-BFGL-NGS-1337 0.02 113919461
3 BTB-00158861 0.02 113954265
3 BFGL-NGS-115970 0.02 113987604
3 Hapmap49278-BTA-69609 0.02 114020266
3 BTB-01626709 0.02 114026530
3 ARS-BFGL-NGS-41721 0.02 114060293
3 Hapmap56950-ss46526304 0.02 114083770
3 ARS-BFGL-NGS-43320 0.02 114142952
3 BTB-01626711 0.02 114191327
3 Hapmap41420-BTA-108706 0.02 114198219
3 BTB-01648149 0.02 114253031
3 Hapmap31166-BTA-155780 0.02 114293365
3 BFGL-NGS-112729 0.02 114319674
3 ARS-BFGL-NGS-22015 0.02 114386355
3 BTB-01406305 0.02 114414931
3 BFGL-NGS-116451 0.02 114449921
3 ARS-BFGL-NGS-447 0.02 114480709
3 ARS-BFGL-NGS-101499 0.02 114530320
3 ARS-BFGL-NGS-32060 0.02 114550739
3 ARS-BFGL-NGS-43764 0.02 114571280
3 BTB-01567028 0.02 114586880
3 Hapmap46912-BTA-104565 0.02 114614682
3 ARS-BFGL-NGS-84593 0.02 114661995
3 BTA-104572-no-rs 0.02 114683941
3 ARS-BFGL-NGS-17285 0.02 114712909
3 ARS-BFGL-NGS-106280 0.02 114733093
3 ARS-BFGL-NGS-65126 0.02 114754253
3 BFGL-NGS-110265 0.02 114779476
3 BTB-01333819 0.02 114816138
3 BTA-28412-no-rs 0.02 114881589
3 ARS-BFGL-NGS-62557 0.02 114896891
3 ARS-BFGL-NGS-100462 0.02 114929877
3 BTB-00157794 0.02 114971791
3 ARS-BFGL-NGS-59537 0.02 114998305
3 Hapmap55088-rs29012399 0.02 115024765
3 BTB-00160155 0.02 115072232
3 ARS-BFGL-NGS-25543 0.02 115093671
3 ARS-BFGL-NGS-38564 0.02 115125482
3 ARS-BFGL-NGS-108947 0.02 115146372
3 BTB-00160067 0.02 115184698
3 ARS-BFGL-NGS-2210 0.02 115212727
3 BTA-69650-no-rs 0.02 115234850
3 ARS-BFGL-NGS-2229 0.02 115268077
3 BFGL-NGS-115035 0.02 115308539
3 ARS-BFGL-NGS-85967 0.02 115344464
3 BTB-00159970 0.02 115365603
3 BTA-69646-no-rs 0.02 115387935
3 BTB-00159950 0.02 115412946
3 ARS-BFGL-NGS-70140 0.02 115437121
3 BTA-69644-no-rs 0.02 115486215
3 Hapmap39235-BTA-69641 0.02 115508124
3 ARS-BFGL-NGS-39960 0.02 115533662
3 ARS-BFGL-NGS-58196 0.02 115636552
3 BTB-02088155 0.02 115662279
3 BTB-01326802 0.02 115668550
3 BFGL-NGS-113768 0.02 115729352
3 BTB-01326963 0.02 115761616
3 BFGL-NGS-115542 0.02 115800039
3 Hapmap58504-rs29017745 0.02 115832171
3 Hapmap46691-BTA-122744 0.02 115856385
3 ARS-BFGL-NGS-64994 0.02 115884785
3 Hapmap39506-BTA-69666 0.02 115918147
3 Hapmap47380-BTA-69661 0.02 115950970
3 ARS-BFGL-NGS-2988 0.02 115991469
3 BFGL-NGS-116794 0.02 116022228
3 ARS-BFGL-NGS-32677 0.02 116068009
3 ARS-BFGL-NGS-29882 0.02 116133389
3 ARS-BFGL-NGS-42740 0.02 116177204
3 ARS-BFGL-NGS-5326 0.02 116211874
3 ARS-BFGL-NGS-101112 0.02 116243424
3 BTB-00160644 0.02 116269957
3 ARS-BFGL-NGS-83233 0.02 116297303
3 BTB-00160676 0.02 116321134
3 BFGL-NGS-119955 0.02 116346966
3 ARS-BFGL-NGS-96425 0.02 116367264
3 ARS-BFGL-NGS-85459 0.02 116395547
3 BFGL-NGS-114175 0.02 116416890
3 ARS-BFGL-NGS-89066 0.02 116452709
3 ARS-BFGL-NGS-38891 0.02 116480136
3 ARS-BFGL-NGS-41558 0.02 116520088
3 ARS-BFGL-NGS-104411 0.02 116554417
3 BTB-00160996 0.02 116591194
3 ARS-BFGL-NGS-1295 0.02 116617891
3 ARS-BFGL-NGS-57301 0.02 116664674
3 ARS-BFGL-NGS-104832 0.02 116694734
3 Hapmap38870-BTA-01737 0.02 116727647
3 ARS-BFGL-NGS-44462 0.02 116749620
3 ARS-BFGL-NGS-42805 0.02 116788401
3 ARS-BFGL-NGS-41297 0.02 116816665
3 BTB-00719521 0.02 116841146
3 ARS-BFGL-NGS-23162 0.02 116864378
3 ARS-BFGL-NGS-20649 0.02 116928183
3 ARS-BFGL-NGS-80276 0.02 116964021
3 ARS-BFGL-NGS-3169 0.02 117003700
3 BTA-43482-no-rs 0.02 117038028
3 ARS-BFGL-NGS-78981 0.02 117059103
3 BTB-00719198 0.02 117091150
3 ARS-BFGL-NGS-15642 0.02 117114911
3 ARS-BFGL-NGS-26479 0.02 117219850
3 ARS-BFGL-NGS-95951 0.02 117252871
3 ARS-BFGL-NGS-34496 0.02 117290766
3 Hapmap52099-rs29024307 0.02 117346267
3 ARS-BFGL-NGS-7438 0.02 117385769
3 ARS-BFGL-NGS-105543 0.02 117418425
3 BTA-69743-no-rs 0.02 117445684
3 ARS-BFGL-NGS-60900 0.02 117532523
3 BTB-00162978 0.02 117566022
3 Hapmap27478-BTA-69755 0.02 117617733
3 Hapmap58580-ss46526434 0.02 117650087
3 BFGL-NGS-111441 0.02 117687655
3 ARS-BFGL-NGS-69961 0.02 117712027
3 BFGL-NGS-116445 0.02 117750914
3 BTB-00163570 0.02 117774205
3 ARS-BFGL-NGS-91769 0.02 117786451
3 ARS-BFGL-NGS-7410 0.02 117859514
3 ARS-BFGL-NGS-102745 0.02 117896926
3 BTB-00163323 0.02 117971056
3 ARS-BFGL-NGS-27579 0.02 118000142
3 BTA-69790-no-rs 0.02 118007749
3 Hapmap48056-BTA-69793 0.02 118034894
3 ARS-BFGL-NGS-60556 0.02 118056075
3 ARS-BFGL-NGS-37142 0.02 118100029
3 Hapmap25268-BTA-141858 0.02 118151495
3 ARS-BFGL-NGS-10379 0.02 118182011
3 ARS-BFGL-NGS-26624 0.02 118207361
3 BFGL-NGS-111207 0.02 118238119
3 ARS-BFGL-NGS-101315 0.02 118259099
3 ARS-BFGL-NGS-75987 0.02 118283069
3 ARS-BFGL-NGS-90439 0.02 118320671
3 ARS-BFGL-NGS-35269 0.02 118346303
3 BTB-00163972 0.02 118369107
3 Hapmap46717-BTA-69803 0.02 118390953
3 ARS-BFGL-NGS-88017 0.02 118415662
3 ARS-BFGL-NGS-39448 0.02 118440316
3 BTB-01453884 0.02 118462071
3 BFGL-NGS-112991 0.02 118504300
3 ARS-BFGL-NGS-19387 0.02 118531742
3 ARS-BFGL-NGS-105174 0.02 118554038
3 ARS-BFGL-NGS-72055 0.02 118619108
3 BTA-94635-no-rs 0.02 118692095
3 BTA-113753-no-rs 0.02 118719008
3 ARS-BFGL-NGS-30038 0.02 118749462
3 ARS-BFGL-NGS-98739 0.02 118797449
3 BTA-69827-no-rs 0.02 118822703
3 ARS-BFGL-NGS-1743 0.02 118869916
3 BFGL-NGS-116145 0.02 118901340
3 ARS-BFGL-NGS-107739 0.02 118917998
3 ARS-BFGL-NGS-35013 0.02 118962326
3 BFGL-NGS-115757 0.02 119021440
3 ARS-BFGL-NGS-20403 0.02 119037407
3 ARS-BFGL-NGS-19655 0.02 119068863
3 ARS-BFGL-NGS-7542 0.02 119098167
3 Hapmap57429-rs29016151 0.02 119137890
3 BTA-101305-no-rs 0.02 119166262
3 ARS-BFGL-NGS-26427 0.02 119197970
3 BFGL-NGS-115637 0.02 119234707
3 BFGL-NGS-111815 0.02 119263641
3 ARS-BFGL-NGS-87709 0.02 119298877
3 ARS-BFGL-NGS-32718 0.02 119335590
3 ARS-BFGL-NGS-38098 0.02 119371991
3 ARS-BFGL-NGS-102677 0.02 119399546
3 ARS-BFGL-NGS-57851 0.02 119420173
3 ARS-BFGL-NGS-39920 0.02 119457547
3 UA-IFASA-2146 0.02 119493614
3 Hapmap30252-BTA-141872 0.02 119554854
3 BTB-01991141 0.02 119577585
3 BTB-01801055 0.02 119578408
3 BFGL-NGS-111770 0.02 119598148
3 BTB-01714430 0.02 119659645
3 BTB-01884865 0.02 119678461
3 BTB-01800967 0.02 119812103
3 BTB-01541442 0.02 119836404
3 ARS-BFGL-NGS-67852 0.02 119865636
3 BFGL-NGS-112959 0.02 119898445
3 ARS-BFGL-NGS-36015 0.02 119923068
3 ARS-BFGL-NGS-93112 0.02 119972210
3 ARS-BFGL-NGS-76298 0.02 120024455
3 ARS-BFGL-NGS-223 0.02 120046870
3 ARS-BFGL-NGS-22190 0.02 120075147
3 ARS-BFGL-NGS-35805 0.02 120104601
3 ARS-BFGL-NGS-103152 0.02 120168647
3 BTB-00161805 0.02 120194828
3 ARS-BFGL-NGS-11201 0.02 120256790
3 Hapmap52849-rs29021928 0.02 120301125
3 ARS-BFGL-NGS-84391 0.02 120325971
3 BFGL-NGS-110914 0.02 120408460
3 ARS-BFGL-NGS-92456 0.02 120461835
3 ARS-BFGL-NGS-104799 0.02 120497469
3 ARS-BFGL-NGS-1034 0.02 120522020
3 BFGL-NGS-115266 0.02 120585240
3 BTB-00161751 0.02 120608050
3 INRA-192 0.02 120630539
3 BTB-01784003 0.02 120664434
3 ARS-BFGL-NGS-66204 0.02 120764399
4 BFGL-NGS-115803 0.02 22564
4 ARS-BFGL-NGS-58693 0.02 140673
4 ARS-BFGL-NGS-67542 0.02 209225
4 BFGL-NGS-114472 0.02 272525
4 ARS-BFGL-NGS-102812 0.02 371616
4 BTA-113672-no-rs 0.02 470517
4 Hapmap23425-BTA-113673 0.02 515677
4 Hapmap52120-rs29014886 0.02 574999
4 Hapmap55620-rs29024432 0.02 650213
4 ARS-BFGL-NGS-84351 0.02 800319
4 Hapmap33679-BTA-161724 0.02 851994
4 ARS-BFGL-NGS-18108 0.02 907830
4 ARS-BFGL-NGS-88924 0.02 1066618
4 ARS-BFGL-NGS-36492 0.02 1090962
4 Hapmap25614-BTA-160019 0.02 1317242
4 Hapmap44528-BTA-17816 0.02 1347431
4 ARS-BFGL-NGS-40647 0.02 1380799
4 ARS-BFGL-NGS-102687 0.02 1418573
4 ARS-BFGL-NGS-42949 0.02 1439122
4 Hapmap51526-BTA-96769 0.02 1479371
4 ARS-BFGL-NGS-22697 0.02 1535514
4 Hapmap27209-BTA-157880 0.02 1569572
4 ARS-BFGL-NGS-39239 0.02 1612209
4 BTA-90535-no-rs 0.02 1859242
4 BTA-90533-no-rs 0.02 1900942
4 BFGL-NGS-114514 0.02 1957141
4 ARS-BFGL-NGS-10643 0.02 1979140
4 Hapmap49842-BTA-105986 0.02 2037567
4 Hapmap46397-BTA-105989 0.02 2113508
4 Hapmap40886-BTA-111629 0.02 2175164
4 Hapmap33046-BTA-153710 0.02 2229650
4 Hapmap36019-SCAFFOLD146556_5946 0.02 2250688
4 ARS-BFGL-NGS-108486 0.02 2284319
4 Hapmap38561-BTA-104490 0.02 2324064
4 ARS-BFGL-NGS-949 0.02 2425913
4 BTA-118504-no-rs 0.02 2476621
4 Hapmap42088-BTA-118523 0.02 2573586
4 Hapmap45542-BTA-118525 0.02 2594382
4 BTA-118538-no-rs 0.02 2614443
4 ARS-BFGL-NGS-8807 0.02 2690678
4 ARS-BFGL-NGS-104538 0.02 2745351
4 ARS-BFGL-NGS-10160 0.02 2833463
4 Hapmap33179-BTA-118558 0.02 2952122
4 ARS-BFGL-NGS-5323 0.02 3003419
4 ARS-BFGL-NGS-42453 0.02 3088235
4 Hapmap39541-BTA-118502 0.02 3252421
4 ARS-BFGL-NGS-57926 0.02 3382766
4 ARS-BFGL-NGS-71592 0.02 3555283
4 ARS-BFGL-NGS-24888 0.02 3621186
4 BFGL-NGS-117422 0.02 3789148
4 BTA-91693-no-rs 0.02 3874679
4 Hapmap23596-BTA-149292 0.02 3911097
4 BTA-29384-no-rs 0.02 3950004
4 ARS-BFGL-NGS-10944 0.02 4081709
4 BFGL-NGS-115291 0.02 4130172
4 Hapmap52491-rs29011086 0.02 4174839
4 Hapmap38139-BTA-116454 0.02 4221782
4 ARS-BFGL-NGS-100374 0.02 4289626
4 ARS-BFGL-NGS-81557 0.02 4313722
4 UA-IFASA-6828 0.02 4333860
4 BFGL-NGS-113798 0.02 4372107
4 ARS-BFGL-NGS-14645 0.02 4434402
4 BFGL-NGS-112064 0.02 4450080
4 ARS-BFGL-NGS-101528 0.02 4480779
4 ARS-BFGL-NGS-6621 0.02 4535839
4 Hapmap38452-BTA-98747 0.02 4591893
4 ARS-BFGL-NGS-104060 0.02 4621641
4 BTA-98753-no-rs 0.02 4672955
4 ARS-BFGL-NGS-19875 0.02 4726743
4 ARS-BFGL-NGS-57716 0.02 4755790
4 ARS-BFGL-NGS-17279 0.02 4794994
4 ARS-BFGL-NGS-22774 0.02 4817788
4 ARS-BFGL-NGS-75685 0.02 4867996
4 Hapmap31372-BTA-116014 0.02 4926821
4 BFGL-NGS-118723 0.02 4964308
4 ARS-BFGL-NGS-95980 0.02 4986603
4 ARS-BFGL-NGS-41865 0.02 5021176
4 ARS-BFGL-NGS-91047 0.02 5064007
4 BFGL-NGS-112260 0.02 5093142
4 ARS-BFGL-NGS-60734 0.02 5123199
4 Hapmap27594-BTA-141889 0.02 5161752
4 ARS-BFGL-NGS-36821 0.02 5253915
4 ARS-BFGL-NGS-26036 0.02 5295079
4 ARS-BFGL-NGS-35702 0.02 5324062
4 ARS-BFGL-NGS-13280 0.02 5419747
4 ARS-BFGL-NGS-5701 0.02 5442813
4 ARS-BFGL-NGS-55059 0.02 5482571
4 BTA-101845-no-rs 0.02 5513288
4 Hapmap40914-BTA-122270 0.02 5542786
4 Hapmap34855-BES3_Contig373_1182 0.02 5569962
4 Hapmap31698-BTA-101848 0.02 5598615
4 ARS-BFGL-NGS-15542 0.02 5630360
4 ARS-BFGL-NGS-40270 0.02 5660345
4 BFGL-NGS-111891 0.02 5697216
4 Hapmap54675-rs29016879 0.02 5734443
4 ARS-BFGL-NGS-23776 0.02 5927125
4 ARS-BFGL-NGS-17038 0.02 6049868
4 ARS-BFGL-NGS-20734 0.02 6102355
4 Hapmap28904-BTA-120019 0.02 6262333
4 ARS-BFGL-NGS-104086 0.02 6301898
4 ARS-BFGL-NGS-69941 0.02 6344601
4 ARS-BFGL-NGS-66869 0.02 6391270
4 ARS-BFGL-NGS-82018 0.02 6531690
4 BTB-01855930 0.02 6633650
4 ARS-BFGL-NGS-94227 0.02 6696012
4 BTA-104999-no-rs 0.02 6748287
4 BTB-01574552 0.02 6780145
4 BTA-104998-no-rs 0.02 6798923
4 ARS-BFGL-NGS-46206 0.02 6848553
4 BTA-72294-no-rs 0.02 6873161
4 BTB-01902057 0.02 6879596
4 BTB-00165156 0.02 6899911
4 BTB-00165088 0.02 6919061
4 ARS-BFGL-NGS-89749 0.02 6945647
4 ARS-BFGL-NGS-82239 0.02 6971551
4 ARS-BFGL-NGS-103761 0.02 7012226
4 BTB-02078736 0.02 7027971
4 BTA-13505-rs29018464 0.02 7051320
4 BTB-01966650 0.02 7084138
4 BTB-01511967 0.02 7094306
4 ARS-BFGL-NGS-6424 0.02 7140549
4 BTB-01511800 0.02 7181429
4 BTB-01580567 0.02 7210903
4 BFGL-NGS-119714 0.02 7260017
4 BTB-01580681 0.02 7292187
4 ARS-BFGL-NGS-57919 0.02 7322712
4 BTB-00685072 0.02 7347543
4 ARS-BFGL-NGS-71657 0.02 7375985
4 ARS-BFGL-NGS-106242 0.02 7432244
4 Hapmap29841-BTA-150778 0.02 7485993
4 ARS-BFGL-NGS-48368 0.02 7500392
4 ARS-BFGL-NGS-88802 0.02 7552496
4 ARS-BFGL-NGS-34749 0.02 7577149
4 ARS-BFGL-NGS-79631 0.02 7607522
4 Hapmap49928-BTA-24568 0.02 7644305
4 ARS-BFGL-NGS-103410 0.02 7674893
4 ARS-BFGL-NGS-106704 0.02 7698415
4 BTB-01951988 0.02 7722123
4 BTB-01952103 0.02 7749812
4 Hapmap60503-rs29018741 0.02 7795662
4 BFGL-NGS-109936 0.02 7840157
4 ARS-BFGL-NGS-61702 0.02 7887274
4 Hapmap49078-BTA-19830 0.02 7924966
4 BFGL-NGS-114611 0.02 7959139
4 BTA-19844-no-rs 0.02 7984487
4 Hapmap38808-BTA-110530 0.02 8075487
4 Hapmap32119-BTA-155791 0.02 8097781
4 ARS-BFGL-NGS-33308 0.02 8129073
4 ARS-BFGL-NGS-12856 0.02 8188928
4 BTB-01643687 0.02 8234349
4 ARS-BFGL-NGS-82575 0.02 8309526
4 Hapmap55363-rs29026788 0.02 8347237
4 BTA-117204-no-rs 0.02 8382872
4 ARS-BFGL-NGS-31713 0.02 8476740
4 BTA-117177-no-rs 0.02 8522613
4 ARS-BFGL-NGS-34128 0.02 8592139
4 ARS-BFGL-NGS-36200 0.02 8625149
4 BTA-117183-no-rs 0.02 8654880
4 BTB-01244791 0.02 8683377
4 Hapmap49472-BTA-117185 0.02 8707535
4 Hapmap53381-rs29010398 0.02 8758428
4 ARS-BFGL-NGS-93391 0.02 8808023
4 ARS-BFGL-NGS-10858 0.02 8851065
4 BTA-117194-no-rs 0.02 8904001
4 Hapmap27455-BTA-157981 0.02 8926108
4 BFGL-NGS-110061 0.02 8965714
4 BTB-02022097 0.02 9011515
4 Hapmap27790-BTA-163267 0.02 9035576
4 Hapmap51156-BTA-116504 0.02 9084294
4 ARS-BFGL-NGS-70391 0.02 9131474
4 BTB-01652367 0.02 9183083
4 ARS-BFGL-NGS-106409 0.02 9239871
4 Hapmap52665-rs29012059 0.02 9287917
4 BTA-96426-no-rs 0.02 9334612
4 Hapmap39581-BTA-70101 0.02 9385713
4 BTB-00165658 0.02 9431363
4 BTA-72721-no-rs 0.02 9468552
4 ARS-BFGL-NGS-10539 0.02 9506588
4 BTB-00165398 0.02 9606728
4 BTB-00165406 0.02 9650612
4 BTB-01476402 0.02 9673258
4 BTB-01476421 0.02 9716671
4 BTB-00165541 0.02 9758618
4 BFGL-NGS-109843 0.02 9819327
4 BTB-00165617 0.02 9872049
4 ARS-BFGL-NGS-79026 0.02 9906576
4 ARS-BFGL-NGS-27931 0.02 9930427
4 BFGL-NGS-112143 0.02 9952607
4 ARS-BFGL-NGS-26731 0.02 10005942
4 BFGL-NGS-112129 0.02 10041335
4 ARS-BFGL-NGS-74533 0.02 10071670
4 Hapmap47436-BTA-88975 0.02 10139540
4 ARS-BFGL-NGS-78920 0.02 10173612
4 BTA-00702-no-rs 0.02 10205832
4 Hapmap26701-BTA-148307 0.02 10241082
4 BTB-01403336 0.02 10287069
4 Hapmap35652-SCAFFOLD151622_1051 0.02 10357213
4 BTA-02892-no-rs 0.02 10380914
4 ARS-BFGL-NGS-64636 0.02 10446225
4 BTA-109138-no-rs 0.02 10471690
4 ARS-BFGL-NGS-54920 0.02 10510226
4 BTA-109124-no-rs 0.02 10534489
4 ARS-BFGL-NGS-36252 0.02 10615103
4 Hapmap24260-BTA-155392 0.02 10664025
4 Hapmap40298-BTA-109122 0.02 10712539
4 Hapmap47828-BTA-109121 0.02 10742460
4 BTA-114356-no-rs 0.02 10815569
4 BTB-01200056 0.02 10859132
4 BTB-01831345 0.02 10898551
4 ARS-BFGL-NGS-68586 0.02 10939229
4 BTB-00166030 0.02 10965272
4 Hapmap39425-BTA-70290 0.02 10987840
4 BTB-01695573 0.02 11039352
4 ARS-BFGL-NGS-60306 0.02 11080987
4 ARS-BFGL-NGS-102120 0.02 11123867
4 BTB-01891488 0.02 11149504
4 Hapmap53031-rs29011318 0.02 11173308
4 BTB-01841922 0.02 11207015
4 BTB-01873064 0.02 11234274
4 BTA-104863-no-rs 0.02 11266849
4 ARS-BFGL-NGS-39533 0.02 11368768
4 Hapmap53581-rs29012683 0.02 11388784
4 BTA-19475-no-rs 0.02 11421451
4 ARS-BFGL-NGS-74263 0.02 11447173
4 BFGL-NGS-118059 0.02 11468603
4 Hapmap41216-BTA-27440 0.02 11499331
4 Hapmap36194-SCAFFOLD221336_1415 0.02 11536603
4 Hapmap41577-BTA-54943 0.02 11575166
4 ARS-BFGL-NGS-105052 0.02 11597184
4 ARS-BFGL-NGS-44390 0.02 11629723
4 BTA-54952-no-rs 0.02 11685713
4 BTB-00854994 0.02 11717973
4 Hapmap41902-BTA-54954 0.02 11746657
4 Hapmap52040-rs29011076 0.02 11762122
4 BTB-00166174 0.02 11802323
4 Hapmap52420-rs29024866 0.02 11878324
4 ARS-BFGL-NGS-6349 0.02 11905770
4 BFGL-NGS-119302 0.02 11943519
4 BTA-70039-no-rs 0.02 12002852
4 BTA-88792-no-rs 0.02 12070996
4 ARS-BFGL-NGS-31916 0.02 12099861
4 BTA-70340-no-rs 0.02 12141400
4 Hapmap49924-BTA-24223 0.02 12241956
4 BTA-70386-no-rs 0.02 12275074
4 Hapmap26137-BTA-141904 0.02 12321386
4 ARS-BFGL-NGS-48662 0.02 12343359
4 ARS-BFGL-NGS-78129 0.02 12422250
4 BTA-70495-no-rs 0.02 12510827
4 ARS-BFGL-NGS-12804 0.02 12628501
4 ARS-BFGL-NGS-48351 0.02 12861989
4 ARS-BFGL-NGS-94150 0.02 12896022
4 ARS-BFGL-NGS-16643 0.02 12922473
4 Hapmap31185-BTA-159806 0.02 12946667
4 Hapmap61153-rs29019276 0.02 12971353
4 Hapmap43433-BTA-100837 0.02 13024596
4 ARS-BFGL-NGS-33824 0.02 13051787
4 Hapmap34780-BES10_Contig790_1642 0.02 13084801
4 Hapmap47469-BTA-100853 0.02 13254051
4 ARS-BFGL-NGS-68531 0.02 13330089
4 Hapmap50844-BTA-100855 0.02 13353964
4 ARS-BFGL-NGS-15904 0.02 13416610
4 Hapmap40647-BTA-110965 0.02 13503364
4 ARS-BFGL-NGS-100502 0.02 13584836
4 ARS-BFGL-NGS-60358 0.02 13652831
4 ARS-BFGL-NGS-9719 0.02 13687110
4 BFGL-NGS-116638 0.02 13730273
4 ARS-BFGL-NGS-63842 0.02 13797107
4 Hapmap38652-BTA-111852 0.02 13828692
4 ARS-BFGL-NGS-108871 0.02 13855064
4 ARS-BFGL-NGS-8907 0.02 13884381
4 BTA-110951-no-rs 0.02 13909129
4 BFGL-NGS-119164 0.02 13931490
4 Hapmap31510-BTA-160139 0.02 14015482
4 ARS-BFGL-NGS-52712 0.02 14149378
4 Hapmap58672-rs29015213 0.02 14213197
4 Hapmap43542-BTA-27796 0.02 14251345
4 BTA-27791-no-rs 0.02 14294294
4 ARS-BFGL-NGS-89632 0.02 14315846
4 Hapmap59633-rs29013953 0.02 14368880
4 BTA-85407-no-rs 0.02 14426290
4 Hapmap38534-BTA-85405 0.02 14466519
4 Hapmap45207-BTA-71975 0.02 14559255
4 ARS-BFGL-NGS-74427 0.02 14617485
4 ARS-BFGL-NGS-31254 0.02 14652691
4 ARS-BFGL-NGS-109228 0.02 14711590
4 Hapmap50489-BTA-85396 0.02 14755868
4 BTA-70786-no-rs 0.02 14842699
4 BFGL-NGS-113152 0.02 14867191
4 Hapmap50800-BTA-85394 0.02 14913388
4 ARS-BFGL-NGS-56542 0.02 14950671
4 BFGL-NGS-117720 0.02 15032169
4 BTA-120817-no-rs 0.02 15171404
4 Hapmap40227-BTA-85393 0.02 15262752
4 Hapmap61127-rs29017418 0.02 15301318
4 UA-IFASA-7278 0.02 15337696
4 BTA-85395-no-rs 0.02 15388668
4 BTA-123019-no-rs 0.02 15470557
4 BTA-77279-no-rs 0.02 15480327
4 BTA-77280-no-rs 0.02 15510637
4 Hapmap51543-BTA-108077 0.02 15551499
4 ARS-BFGL-NGS-78286 0.02 15611236
4 Hapmap48706-BTA-28292 0.02 15632946
4 Hapmap27037-BTA-163497 0.02 15674483
4 ARS-BFGL-NGS-20815 0.02 15725157
4 BTA-105634-no-rs 0.02 15751265
4 ARS-BFGL-NGS-103767 0.02 15776771
4 ARS-BFGL-NGS-76578 0.02 15840566
4 BTB-01638688 0.02 15943942
4 Hapmap43169-BTA-119396 0.02 15975118
4 ARS-BFGL-NGS-102518 0.02 16076344
4 BTA-12681-no-rs 0.02 16202505
4 ARS-BFGL-NGS-76719 0.02 16225279
4 Hapmap31827-BTA-159319 0.02 16248560
4 ARS-BFGL-NGS-60346 0.02 16277645
4 BTB-01253456 0.02 16438755
4 BTB-01253479 0.02 16468071
4 ARS-BFGL-NGS-37517 0.02 16510027
4 BTB-01253664 0.02 16550126
4 BTB-01253516 0.02 16579137
4 Hapmap33770-BTA-104911 0.02 16636603
4 Hapmap39584-BTA-71323 0.02 16788810
4 BTA-71206-no-rs 0.02 16809833
4 Hapmap50265-BTA-13206 0.02 16870029
4 ARS-BFGL-NGS-15769 0.02 16920121
4 Hapmap55272-rs29026835 0.02 16967651
4 BTA-104909-no-rs 0.02 17054480
4 Hapmap40099-BTA-104903 0.02 17103718
4 BTA-104895-no-rs 0.02 17160806
4 Hapmap24856-BTA-151215 0.02 17163539
4 Hapmap24873-BTA-158192 0.02 17225065
4 BTB-01316369 0.02 17296024
4 Hapmap51610-BTA-57120 0.02 17309806
4 ARS-BFGL-NGS-20771 0.02 17348532
4 ARS-BFGL-NGS-101756 0.02 17415501
4 BTB-01316281 0.02 17444790
4 ARS-BFGL-NGS-84310 0.02 17508848
4 BTB-01316244 0.02 17585606
4 ARS-BFGL-NGS-106938 0.02 17653243
4 Hapmap58054-rs29014143 0.02 17683162
4 BTA-57136-no-rs 0.02 17714904
4 BTA-85367-no-rs 0.02 17736214
4 Hapmap61065-rs29026870 0.02 17773774
4 BTB-01984034 0.02 17823144
4 BTB-01316213 0.02 17859151
4 Hapmap56088-rs29016340 0.02 17891275
4 ARS-BFGL-NGS-107551 0.02 17923433
4 Hapmap38872-BTA-104883 0.02 17961155
4 UA-IFASA-6068 0.02 17995457
4 BTB-01176772 0.02 18019468
4 Hapmap26491-BTA-21992 0.02 18076316
4 Hapmap33025-BTA-147009 0.02 18142417
4 BTA-68470-no-rs 0.02 18209735
4 Hapmap60832-rs29020531 0.02 18271935
4 BTA-68467-no-rs 0.02 18300995
4 BTB-00138822 0.02 18327705
4 BTA-85374-no-rs 0.02 18354148
4 BTA-85377-no-rs 0.02 18381012
4 BTA-85383-no-rs 0.02 18434499
4 ARS-BFGL-NGS-38976 0.02 18477678
4 Hapmap52270-rs29022033 0.02 18516136
4 ARS-BFGL-NGS-89237 0.02 18581898
4 BTA-70896-no-rs 0.02 18625785
4 Hapmap44709-BTA-70915 0.02 18651534
4 BFGL-NGS-116209 0.02 18689768
4 BTA-70966-no-rs 0.02 18712830
4 ARS-BFGL-NGS-35546 0.02 18759046
4 BFGL-NGS-111415 0.02 18829091
4 ARS-BFGL-NGS-7237 0.02 18854212
4 Hapmap31111-BTA-141921 0.02 18889909
4 BFGL-NGS-119147 0.02 18952181
4 Hapmap51512-BTA-88181 0.02 18962810
4 BTA-17212-no-rs 0.02 19022564
4 Hapmap48049-BTA-68465 0.02 19049770
4 BTA-109990-no-rs 0.02 19090961
4 Hapmap60624-rs29010248 0.02 19130797
4 ARS-BFGL-NGS-40975 0.02 19164296
4 BTB-01659956 0.02 19192772
4 BTA-111286-no-rs 0.02 19216654
4 BTB-01821537 0.02 19245616
4 BTB-01986609 0.02 19284357
4 Hapmap48868-BTA-71461 0.02 19333687
4 BTB-00166627 0.02 19350937
4 BFGL-NGS-117666 0.02 19369718
4 Hapmap51036-BTA-71487 0.02 19437732
4 ARS-BFGL-NGS-86175 0.02 19486136
4 BFGL-NGS-110781 0.02 19564941
4 BTA-71542-no-rs 0.02 19585163
4 Hapmap57609-rs29021001 0.02 19631641
4 BTA-71588-no-rs 0.02 19647532
4 Hapmap33778-BTA-141931 0.02 19686351
4 BTB-00167173 0.02 19728765
4 Hapmap31768-BTA-141947 0.02 19809690
4 BTB-00167286 0.02 19888146
4 BTB-01238607 0.02 19934089
4 BTB-01238565 0.02 19970755
4 BTB-00167408 0.02 20028962
4 Hapmap43831-BTA-29394 0.02 20033760
4 BTB-01238546 0.02 20096141
4 BTB-01238492 0.02 20140698
4 BTA-29407-no-rs 0.02 20185096
4 BTB-01888967 0.02 20211388
4 BTB-00167380 0.02 20244059
4 Hapmap47236-BTA-29404 0.02 20300505
4 Hapmap42498-BTA-29406 0.02 20343028
4 BTB-01108314 0.02 20409899
4 ARS-BFGL-NGS-4793 0.02 20531726
4 ARS-BFGL-NGS-108298 0.02 20603060
4 Hapmap59250-rs29020746 0.02 20701637
4 BTB-01672879 0.02 20762085
4 BTB-01108661 0.02 20829279
4 BTB-01108729 0.02 20864647
4 ARS-BFGL-NGS-79920 0.02 20898214
4 BTB-01108785 0.02 20919735
4 BTB-01672972 0.02 20973319
4 BTA-38554-no-rs 0.02 21028074
4 BTA-38557-no-rs 0.02 21055330
4 BTB-01980891 0.02 21116230
4 BTA-93539-no-rs 0.02 21179219
4 BFGL-NGS-110874 0.02 21200459
4 Hapmap51522-BTA-93536 0.02 21218000
4 BTB-01441662 0.02 21261311
4 ARS-BFGL-NGS-97488 0.02 21314363
4 BTA-93538-no-rs 0.02 21339228
4 ARS-BFGL-NGS-25363 0.02 21385755
4 BTB-00224778 0.02 21409132
4 BTA-72096-no-rs 0.02 21439649
4 BTA-72072-no-rs 0.02 21465802
4 BTB-00167579 0.02 21500570
4 UA-IFASA-5600 0.02 21530288
4 ARS-USMARC-Parent-AY842475-rs29002127 0.02 21544633
4 BTB-00167503 0.02 21564556
4 Hapmap50078-BTA-71995 0.02 21590763
4 BTB-00167820 0.02 21622875
4 Hapmap26962-BTA-141949 0.02 21672013
4 Hapmap39092-BTA-72158 0.02 21696092
4 BTB-00168235 0.02 21737015
4 BTB-00168310 0.02 21778477
4 BTA-72234-no-rs 0.02 21813217
4 BTA-72259-no-rs 0.02 21862962
4 BTB-00168404 0.02 21885467
4 Hapmap61033-rs29022501 0.02 21911492
4 BTB-00168676 0.02 21978150
4 BTA-99534-no-rs 0.02 21984295
4 BFGL-NGS-111862 0.02 22003928
4 BTB-00168819 0.02 22032341
4 ARS-BFGL-NGS-40177 0.02 22054496
4 BTB-00168895 0.02 22087111
4 BTA-72487-no-rs 0.02 22110106
4 BTA-00676-rs29013829 0.02 22163732
4 BTB-01054295 0.02 22225112
4 Hapmap23330-BTA-159853 0.02 22255570
4 BTB-01054325 0.02 22319351
4 BTB-01054355 0.02 22358890
4 BTB-01054403 0.02 22422296
4 BTB-01054410 0.02 22447447
4 ARS-BFGL-NGS-84478 0.02 22480537
4 BTB-01054433 0.02 22516151
4 ARS-BFGL-NGS-20631 0.02 22555960
4 Hapmap32379-BTA-159865 0.02 22605692
4 ARS-BFGL-NGS-106856 0.02 22728356
4 ARS-BFGL-NGS-63022 0.02 22760075
4 BTA-72397-no-rs 0.02 22876312
4 BFGL-NGS-117041 0.02 22899771
4 BTB-01054610 0.02 22949069
4 Hapmap28140-BTA-159872 0.02 22997950
4 Hapmap33790-BTA-159878 0.02 23025440
4 Hapmap27025-BTA-159880 0.02 23064686
4 BTA-17400-no-rs 0.02 23151503
4 ARS-BFGL-NGS-38914 0.02 23204680
4 BTB-01054838 0.02 23251525
4 BTB-01054853 0.02 23273668
4 BTB-01054876 0.02 23302198
4 Hapmap26403-BTA-141959 0.02 23399806
4 ARS-BFGL-NGS-16360 0.02 23430121
4 BTB-00169017 0.02 23475570
4 ARS-BFGL-NGS-59734 0.02 23520481
4 ARS-BFGL-NGS-33147 0.02 23562437
4 BTB-01581703 0.02 23622238
4 BTB-01581687 0.02 23643921
4 BTA-72579-no-rs 0.02 23682919
4 BTB-01054917 0.02 23721746
4 Hapmap33098-BTA-72619 0.02 23760765
4 BFGL-NGS-115125 0.02 23788282
4 BTA-72648-no-rs 0.02 23833184
4 Hapmap50909-BTA-17901 0.02 23916222
4 Hapmap33012-BTA-141973 0.02 23984040
4 Hapmap33386-BTA-155833 0.02 24092984
4 ARS-BFGL-NGS-78425 0.02 24128729
4 Hapmap39036-BTA-72676 0.02 24218513
4 Hapmap48063-BTA-72675 0.02 24254787
4 ARS-BFGL-NGS-14018 0.02 24293521
4 BFGL-NGS-109697 0.02 24326796
4 Hapmap50895-BTA-122111 0.02 24459781
4 Hapmap27013-BTA-158242 0.02 24489598
4 ARS-BFGL-NGS-100930 0.02 24551221
4 BTB-00677925 0.02 24580329
4 BTB-01450068 0.02 24602481
4 BTB-00169246 0.02 24669196
4 BTB-00677914 0.02 24702574
4 BFGL-NGS-116078 0.02 24734936
4 BTA-40988-no-rs 0.02 24771233
4 Hapmap61077-rs29023731 0.02 24799952
4 ARS-BFGL-NGS-62654 0.02 24825965
4 BTB-01483314 0.02 24872344
4 Hapmap61072-rs29024053 0.02 24907793
4 BTB-01483102 0.02 24948253
4 Hapmap24027-BTA-97007 0.02 24971907
4 BFGL-NGS-113848 0.02 24996569
4 BTB-01483070 0.02 25018826
4 ARS-BFGL-NGS-40507 0.02 25058407
4 Hapmap43740-BTA-05954 0.02 25079135
4 BTA-72695-no-rs 0.02 25142161
4 Hapmap60681-rs29013301 0.02 25175493
4 BTB-00169573 0.02 25201519
4 BTB-00169592 0.02 25223639
4 BTA-72691-no-rs 0.02 25249040
4 BTB-01914792 0.02 25337887
4 BTB-01768836 0.02 25371761
4 BTB-01768855 0.02 25412484
4 BTB-01931258 0.02 25435247
4 BTA-72712-no-rs 0.02 25462752
4 Hapmap43716-BTA-87799 0.02 25493631
4 BTB-00169811 0.02 25540206
4 BTB-00170785 0.02 25671183
4 BTB-01912042 0.02 25709914
4 BTA-93303-no-rs 0.02 25734010
4 ARS-BFGL-NGS-76763 0.02 25771763
4 BTA-65897-no-rs 0.02 25804305
4 Hapmap45129-BTA-72713 0.02 25930432
4 BTB-00169886 0.02 25990639
4 BTB-00169898 0.02 26021731
4 BTB-00169916 0.02 26049015
4 Hapmap46098-BTA-72714 0.02 26071364
4 Hapmap49725-BTA-72716 0.02 26155678
4 BTA-72719-no-rs 0.02 26212784
4 ARS-BFGL-NGS-22423 0.02 26236243
4 ARS-BFGL-NGS-68962 0.02 26268405
4 ARS-BFGL-NGS-107984 0.02 26341144
4 BTB-00170116 0.02 26373082
4 BTB-00169978 0.02 26403486
4 ARS-BFGL-NGS-42454 0.02 26434017
4 BTA-107059-no-rs 0.02 26493142
4 BTB-01186470 0.02 26527666
4 BTB-01186442 0.02 26560121
4 Hapmap50203-BTA-107053 0.02 26611184
4 ARS-BFGL-NGS-90892 0.02 26646086
4 ARS-BFGL-NGS-83726 0.02 26687442
4 BTB-01186320 0.02 26718006
4 Hapmap26732-BTA-154664 0.02 26774804
4 BTB-01186280 0.02 26808776
4 Hapmap49426-BTA-107052 0.02 26832625
4 BTB-01186204 0.02 26859754
4 Hapmap50554-BTA-107048 0.02 26885537
4 Hapmap33382-BTA-154661 0.02 26938240
4 BTA-107055-no-rs 0.02 26962891
4 Hapmap27768-BTA-154651 0.02 27000527
4 BTB-01383887 0.02 27039608
4 BTB-01383912 0.02 27062169
4 ARS-BFGL-NGS-57582 0.02 27117854
4 BTB-01890990 0.02 27161116
4 BTB-01383949 0.02 27189530
4 Hapmap49350-BTA-86626 0.02 27211302
4 BTB-01383975 0.02 27236956
4 BTB-01858633 0.02 27277988
4 BTB-01507338 0.02 27303959
4 BTB-01507370 0.02 27351698
4 BTB-01507411 0.02 27409812
4 Hapmap59011-rs29027498 0.02 27482715
4 BTB-00171373 0.02 27489700
4 ARS-BFGL-NGS-36273 0.02 27522292
4 BTB-00171304 0.02 27560325
4 ARS-BFGL-NGS-46509 0.02 27597189
4 Hapmap44562-BTA-72758 0.02 27650578
4 ARS-BFGL-NGS-16437 0.02 27709100
4 Hapmap57101-rs29013539 0.02 27758755
4 Hapmap45628-BTA-72755 0.02 27816571
4 Hapmap53225-rs29020561 0.02 27863474
4 BTA-72752-no-rs 0.02 27896633
4 BTA-26142-no-rs 0.02 27913299
4 BTB-00170935 0.02 27943689
4 Hapmap59743-rs29017061 0.02 27983771
4 BTB-00170854 0.02 28010677
4 BTB-02058226 0.02 28058151
4 BTB-00170600 0.02 28091243
4 BTA-72745-no-rs 0.02 28126276
4 BTB-00170517 0.02 28158386
4 BTA-72744-no-rs 0.02 28193783
4 BFGL-NGS-117044 0.02 28246416
4 Hapmap32816-BTA-142006 0.02 28282676
4 ARS-BFGL-NGS-75741 0.02 28329287
4 ARS-BFGL-NGS-36204 0.02 28372657
4 ARS-BFGL-NGS-72533 0.02 28404687
4 BTB-00170362 0.02 28427186
4 ARS-BFGL-NGS-19334 0.02 28463308
4 Hapmap50133-BTA-86017 0.02 28499678
4 BTB-01114756 0.02 28555520
4 UA-IFASA-4775 0.02 28598818
4 Hapmap48233-BTA-16470 0.02 28666485
4 ARS-BFGL-NGS-65240 0.02 28695845
4 ARS-BFGL-NGS-1024 0.02 28775026
4 Hapmap58244-rs29017637 0.02 28837804
4 BTB-01114634 0.02 28860100
4 BTB-01114585 0.02 28951749
4 Hapmap44790-BTA-87385 0.02 28993467
4 BTA-87383-no-rs 0.02 29052468
4 BTA-87380-no-rs 0.02 29085067
4 BTA-23043-no-rs 0.02 29163580
4 Hapmap48929-BTA-87386 0.02 29199034
4 BTB-01843574 0.02 29230896
4 BTB-00171908 0.02 29284605
4 BTB-00171880 0.02 29319090
4 UA-IFASA-2130 0.02 29347782
4 Hapmap39677-BTA-69920 0.02 29390535
4 BTB-00171763 0.02 29417446
4 ARS-BFGL-NGS-73435 0.02 29510390
4 BTB-00171649 0.02 29537225
4 ARS-BFGL-NGS-26477 0.02 29559705
4 BFGL-NGS-112133 0.02 29657047
4 ARS-BFGL-NGS-30249 0.02 29692601
4 BTB-01576013 0.02 29714698
4 BTB-01575998 0.02 29739457
4 BTB-01353572 0.02 29833905
4 Hapmap31523-BTA-163301 0.02 29876913
4 BTB-01353784 0.02 29901390
4 BTB-01353269 0.02 29919114
4 BTB-01420058 0.02 29956551
4 Hapmap31886-BTA-91526 0.02 29980318
4 ARS-BFGL-NGS-69270 0.02 30025620
4 BTB-01571937 0.02 30058257
4 Hapmap33048-BTA-153800 0.02 30102190
4 BTB-01202743 0.02 30215243
4 ARS-BFGL-NGS-24570 0.02 30283297
4 BTB-01202801 0.02 30318386
4 Hapmap51800-BTA-109764 0.02 30361027
4 ARS-BFGL-NGS-14672 0.02 30434767
4 BTB-01202987 0.02 30510869
4 ARS-BFGL-NGS-34851 0.02 30574167
4 BTB-01839830 0.02 30738051
4 BTB-00172076 0.02 30775916
4 ARS-BFGL-NGS-109450 0.02 30805386
4 BTB-00172016 0.02 30855519
4 BTB-00171972 0.02 30879507
4 Hapmap44276-BTA-69937 0.02 30909630
4 BTA-69935-no-rs 0.02 31002176
4 Hapmap54229-rs29017613 0.02 31041903
4 ARS-BFGL-NGS-48336 0.02 31148980
4 BTA-28670-no-rs 0.02 31184055
4 BTB-01538902 0.02 31219857
4 BTB-01538878 0.02 31275047
4 BTB-01538862 0.02 31305102
4 Hapmap38265-BTA-96973 0.02 31372946
4 ARS-BFGL-NGS-63028 0.02 31398985
4 ARS-BFGL-NGS-3588 0.02 31453576
4 BTB-01482562 0.02 31501217
4 BTB-01482585 0.02 31528453
4 BTB-00172924 0.02 31572421
4 ARS-BFGL-NGS-70466 0.02 31611944
4 ARS-BFGL-NGS-51663 0.02 31641653
4 BTB-00172843 0.02 31675292
4 Hapmap25788-BTA-123085 0.02 31730173
4 ARS-BFGL-NGS-54162 0.02 31773622
4 ARS-BFGL-NGS-104398 0.02 31890406
4 ARS-BFGL-NGS-101164 0.02 31941911
4 ARS-BFGL-NGS-78071 0.02 31985539
4 BTB-00172204 0.02 32017586
4 BTB-00172155 0.02 32046659
4 ARS-BFGL-NGS-21206 0.02 32107274
4 ARS-BFGL-NGS-101969 0.02 32138882
4 ARS-BFGL-NGS-24358 0.02 32171319
4 BTB-01519676 0.02 32223147
4 BTB-00172973 0.02 32416871
4 BTB-00172997 0.02 32461646
4 ARS-BFGL-NGS-106740 0.02 32545674
4 UA-IFASA-7669 0.02 32602966
4 BTB-00173094 0.02 32647605
4 BTB-00173411 0.02 32673342
4 BFGL-NGS-117872 0.02 32700359
4 ARS-BFGL-NGS-61541 0.02 32713714
4 ARS-BFGL-NGS-105499 0.02 32754798
4 ARS-BFGL-NGS-15527 0.02 32779756
4 ARS-BFGL-NGS-6282 0.02 32826010
4 BFGL-NGS-118824 0.02 32936527
4 BTB-00173673 0.02 32959906
4 ARS-BFGL-NGS-18278 0.02 32987135
4 ARS-BFGL-NGS-100804 0.02 33018386
4 BTA-69986-no-rs 0.02 33047604
4 BTA-69987-no-rs 0.02 33080124
4 BTB-00173853 0.02 33162552
4 Hapmap60347-rs29020617 0.02 33234492
4 BTA-96367-no-rs 0.02 33344732
4 BTB-01475995 0.02 33366926
4 ARS-BFGL-NGS-100998 0.02 33432304
4 ARS-BFGL-NGS-104231 0.02 33497277
4 BTA-69992-no-rs 0.02 33523477
4 BTB-01476087 0.02 33601343
4 BTB-01476057 0.02 33627180
4 ARS-BFGL-NGS-35937 0.02 33664340
4 BTB-01437296 0.02 33750587
4 BTB-00174283 0.02 33864647
4 BFGL-NGS-117706 0.02 33893193
4 BTB-01437526 0.02 33895222
4 ARS-BFGL-NGS-106534 0.02 33924830
4 BTB-00174730 0.02 33938799
4 BTB-00174705 0.02 34016211
4 BTB-00174696 0.02 34048058
4 Hapmap55409-rs29022997 0.02 34082226
4 BTA-89083-no-rs 0.02 34106153
4 BTB-00174639 0.02 34143659
4 ARS-BFGL-NGS-12244 0.02 34174963
4 BTB-00174592 0.02 34219355
4 BTB-00174573 0.02 34257967
4 BTB-00174357 0.02 34323340
4 Hapmap23031-BTA-69996 0.02 34362763
4 BTA-122225-no-rs 0.02 34395000
4 Hapmap60901-rs29025219 0.02 34424283
4 BTB-01306265 0.02 34457838
4 BTA-99714-no-rs 0.02 34488475
4 BTB-01513732 0.02 34515289
4 Hapmap41481-BTA-20794 0.02 34537319
4 BTB-01306593 0.02 34601598
4 Hapmap49080-BTA-20801 0.02 34648243
4 ARS-BFGL-NGS-61221 0.02 34680437
4 BTA-44996-no-rs 0.02 34724786
4 Hapmap59001-rs29026882 0.02 34752988
4 BTA-45006-no-rs 0.02 34773308
4 Hapmap38318-BTA-45002 0.02 34773673
4 BTB-00746336 0.02 34805823
4 BTB-01934112 0.02 34845756
4 BTB-01144391 0.02 34890265
4 BTA-97585-no-rs 0.02 34918492
4 BTA-97586-no-rs 0.02 34950378
4 BTB-01793118 0.02 35100450
4 ARS-BFGL-NGS-30948 0.02 35231100
4 BTB-01269449 0.02 35262409
4 BTB-01269498 0.02 35296982
4 BTB-00171619 0.02 35310468
4 BTB-01269715 0.02 35406804
4 BTB-01269751 0.02 35443721
4 BTB-01269588 0.02 35489130
4 Hapmap27019-BTA-159279 0.02 35520412
4 ARS-BFGL-NGS-11497 0.02 35557640
4 BTB-01269835 0.02 35587848
4 BFGL-NGS-115810 0.02 35622856
4 BFGL-NGS-116672 0.02 35675711
4 BTB-01269980 0.02 35710138
4 BTB-00174824 0.02 35738163
4 BTB-01956014 0.02 35768282
4 BTA-122414-no-rs 0.02 35813743
4 ARS-BFGL-NGS-44357 0.02 35870153
4 BTB-00174859 0.02 35936306
4 BTB-00174891 0.02 35965598
4 BTB-00174922 0.02 36016189
4 BTB-00174955 0.02 36032703
4 BTB-00175289 0.02 36114272
4 BTA-14752-rs29023512 0.02 36169403
4 BTB-01880569 0.02 36189227
4 BTB-02009505 0.02 36222788
4 ARS-BFGL-NGS-31424 0.02 36284063
4 BTB-01204607 0.02 36315527
4 BTA-06276-rs29020640 0.02 36354591
4 BTB-00175065 0.02 36389242
4 Hapmap46017-BTA-70007 0.02 36413559
4 BTA-70016-no-rs 0.02 36437971
4 ARS-BFGL-NGS-71927 0.02 36470737
4 Hapmap44123-BTA-70017 0.02 36514778
4 BTB-00175429 0.02 36551506
4 ARS-BFGL-NGS-102878 0.02 36573236
4 ARS-BFGL-NGS-34263 0.02 36658603
4 BTB-01377921 0.02 36680506
4 ARS-BFGL-NGS-71177 0.02 36716790
4 Hapmap59221-rs29014908 0.02 36756356
4 BTB-01378225 0.02 36780566
4 BTB-01812636 0.02 36804090
4 BTB-01812529 0.02 36815782
4 Hapmap51645-BTA-85793 0.02 36843183
4 BTB-01378315 0.02 36867463
4 BTA-102832-no-rs 0.02 36896815
4 ARS-BFGL-NGS-86219 0.02 36948584
4 BTB-01547771 0.02 36973114
4 Hapmap43100-BTA-92592 0.02 37016551
4 BFGL-NGS-114191 0.02 37065933
4 Hapmap28441-BTA-162110 0.02 37146851
4 ARS-BFGL-NGS-45761 0.02 37174210
4 Hapmap34763-BES8_Contig497_586 0.02 37210043
4 BTB-01330413 0.02 37279052
4 ARS-BFGL-NGS-108340 0.02 37302746
4 Hapmap33884-BES3_Contig263_765 0.02 37340784
4 Hapmap24419-BTA-162106 0.02 37365484
4 BTB-01330347 0.02 37404440
4 BTB-01228397 0.02 37425326
4 BTB-01228342 0.02 37465475
4 Hapmap34749-BES4_Contig461_1146 0.02 37570288
4 BTB-01228256 0.02 37610905
4 Hapmap44201-BTA-114510 0.02 37651327
4 Hapmap42448-BTA-119409 0.02 37705882
4 BTB-01762953 0.02 37739760
4 Hapmap28138-BTA-157033 0.02 37789446
4 Hapmap47073-BTA-66626 0.02 37817556
4 BTB-01007139 0.02 37856964
4 BTB-01007462 0.02 37877695
4 BTB-01007411 0.02 37901776
4 ARS-BFGL-NGS-39071 0.02 37953081
4 BTA-121623-no-rs 0.02 38004672
4 Hapmap59278-rs29027495 0.02 38048746
4 Hapmap33483-BTA-142021 0.02 38057484
4 Hapmap60225-rs29010786 0.02 38118305
4 BTB-00175546 0.02 38140105
4 BTA-70020-no-rs 0.02 38171603
4 BTA-70088-no-rs 0.02 38221421
4 BTB-00177281 0.02 38266793
4 BTB-00177408 0.02 38313170
4 Hapmap60522-rs29015286 0.02 38348588
4 Hapmap61001-rs29016986 0.02 38443706
4 BTA-70113-no-rs 0.02 38584754
4 BTA-70122-no-rs 0.02 38625179
4 Hapmap44397-BTA-70124 0.02 38670721
4 Hapmap46157-BTA-70132 0.02 38724324
4 BTA-121626-no-rs 0.02 38745587
4 Hapmap38661-BTA-18849 0.02 38789097
4 Hapmap51853-BTA-70134 0.02 38853790
4 ARS-BFGL-NGS-21786 0.02 38881933
4 Hapmap38426-BTA-70226 0.02 38933041
4 BTB-00178249 0.02 38955206
4 BTB-00178261 0.02 38977096
4 Hapmap58943-rs29011657 0.02 39016298
4 BTB-00178304 0.02 39054153
4 ARS-BFGL-NGS-3245 0.02 39155251
4 Hapmap24355-BTA-70234 0.02 39183290
4 BTA-70238-no-rs 0.02 39206439
4 BTA-70243-no-rs 0.02 39268932
4 BFGL-NGS-119322 0.02 39293257
4 BTA-70244-no-rs 0.02 39373524
4 Hapmap33665-BTA-142069 0.02 39400763
4 BFGL-NGS-116023 0.02 39438819
4 Hapmap46435-BTA-70245 0.02 39489484
4 BTB-00178575 0.02 39518046
4 UA-IFASA-6877 0.02 39543283
4 BTB-00178603 0.02 39566443
4 Hapmap35078-BES2_Contig476_674 0.02 39713321
4 BTB-01885061 0.02 39749530
4 BTB-00484017 0.02 39764671
4 Hapmap24263-BTA-161141 0.02 39864858
4 BFGL-NGS-115775 0.02 39959190
4 BTB-01308664 0.02 39991732
4 BTB-01308655 0.02 40032091
4 BTA-21017-no-rs 0.02 40098685
4 BTB-01308598 0.02 40146396
4 BTB-01780344 0.02 40186185
4 BTB-01780264 0.02 40244638
4 BTB-00177026 0.02 40282304
4 Hapmap50762-BTA-70080 0.02 40322820
4 ARS-BFGL-NGS-41445 0.02 40374467
4 Hapmap53600-rs29010856 0.02 40408317
4 BTB-00176906 0.02 40452356
4 BTB-01629661 0.02 40478705
4 Hapmap31165-BTA-155258 0.02 40503798
4 Hapmap43454-BTA-108936 0.02 40537028
4 BFGL-NGS-113933 0.02 40578121
4 ARS-BFGL-NGS-5483 0.02 40608558
4 Hapmap43331-BTA-70083 0.02 40657403
4 BTB-01930921 0.02 40667901
4 BTB-01780414 0.02 40686025
4 BTA-50098-no-rs 0.02 40712258
4 ARS-BFGL-NGS-80648 0.02 40741372
4 BTA-121625-no-rs 0.02 40800827
4 BFGL-NGS-116298 0.02 40839366
4 Hapmap32165-BTA-70044 0.02 40879937
4 BTB-00176697 0.02 40934580
4 BTB-00176654 0.02 40938699
4 BTB-00176602 0.02 40979950
4 Hapmap50070-BTA-70041 0.02 41073235
4 Hapmap43212-BTA-23629 0.02 41153472
4 BTB-00176543 0.02 41257739
4 Hapmap26963-BTA-142028 0.02 41357605
4 BTB-00176460 0.02 41393445
4 BFGL-NGS-113104 0.02 41418194
4 BTB-00176269 0.02 41461250
4 BTB-00176227 0.02 41492060
4 ARS-BFGL-NGS-1278 0.02 41521542
4 BTA-00848-no-rs 0.02 41559330
4 BTB-00176150 0.02 41605148
4 Hapmap43659-BTA-70032 0.02 41638475
4 Hapmap41203-BTA-20852 0.02 41699806
4 ARS-BFGL-NGS-27598 0.02 41739863
4 BFGL-NGS-110306 0.02 41773697
4 BFGL-NGS-112465 0.02 41825035
4 ARS-BFGL-NGS-35523 0.02 41858673
4 BTB-01119916 0.02 41894773
4 BTB-00890646 0.02 41927376
4 BTB-00890676 0.02 41955453
4 BTB-01769627 0.02 42003368
4 BTA-119980-no-rs 0.02 42014940
4 BTB-01119935 0.02 42048705
4 ARS-BFGL-NGS-28295 0.02 42130976
4 ARS-BFGL-NGS-100360 0.02 42152585
4 BTB-01478115 0.02 42206647
4 BTB-01927917 0.02 42240616
4 Hapmap38735-BTA-22307 0.02 42303347
4 BTB-01120104 0.02 42348162
4 BTB-01478303 0.02 42396574
4 BTB-01771861 0.02 42442369
4 Hapmap25108-BTA-18447 0.02 42593206
4 BTB-01995313 0.02 42615952
4 BTB-00178712 0.02 42652225
4 Hapmap38691-BTA-70276 0.02 42714050
4 BTB-00178810 0.02 42740351
4 BTB-00178816 0.02 42766839
4 BTB-01922107 0.02 42795910
4 Hapmap28616-BTA-142082 0.02 42826425
4 Hapmap27871-BTA-142084 0.02 42855039
4 Hapmap40021-BTA-70278 0.02 42876162
4 Hapmap38341-BTA-70281 0.02 42916253
4 BTB-00179171 0.02 42939730
4 BTB-00179180 0.02 42963230
4 BTA-70282-no-rs 0.02 43013907
4 BTB-00179295 0.02 43039190
4 BTB-00179305 0.02 43149590
4 BTB-00179309 0.02 43185784
4 BTA-70284-no-rs 0.02 43222520
4 Hapmap48859-BTA-70287 0.02 43246198
4 BTB-00179461 0.02 43283901
4 BTB-00179484 0.02 43333775
4 BTB-00179490 0.02 43377752
4 BTB-00179514 0.02 43400701
4 BTA-70293-no-rs 0.02 43439348
4 ARS-BFGL-NGS-63223 0.02 43524257
4 ARS-BFGL-NGS-97154 0.02 43631918
4 BTB-00178642 0.02 43790883
4 BFGL-NGS-116726 0.02 43827402
4 BTB-01187703 0.02 43847213
4 Hapmap55510-rs29010454 0.02 43895569
4 BTA-70272-no-rs 0.02 43935253
4 BTA-26807-no-rs 0.02 43981788
4 Hapmap47167-BTA-107276 0.02 44012457
4 BFGL-NGS-112363 0.02 44076037
4 BFGL-NGS-112234 0.02 44128510
4 BFGL-NGS-118442 0.02 44157962
4 ARS-BFGL-NGS-13663 0.02 44197095
4 BFGL-NGS-113663 0.02 44218253
4 Hapmap42789-BTA-107266 0.02 44247067
4 Hapmap29687-BTA-154733 0.02 44291766
4 ARS-BFGL-NGS-90974 0.02 44401134
4 Hapmap55018-rs29025758 0.02 44454227
4 Hapmap60804-rs29027881 0.02 44551285
4 Hapmap28059-BTA-161846 0.02 44606921
4 ARS-BFGL-NGS-64346 0.02 44834077
4 ARS-BFGL-NGS-15203 0.02 44869048
4 BFGL-NGS-115790 0.02 44915563
4 BTB-01652821 0.02 44934038
4 ARS-BFGL-NGS-12941 0.02 44992684
4 ARS-BFGL-NGS-13400 0.02 45096148
4 Hapmap51913-BTA-70389 0.02 45160813
4 Hapmap31113-BTA-142103 0.02 45189570
4 BTA-121630-no-rs 0.02 45244238
4 BTB-00181826 0.02 45285078
4 BFGL-NGS-110957 0.02 45368678
4 Hapmap38427-BTA-70434 0.02 45383678
4 BTA-70407-no-rs 0.02 45405102
4 BTB-00182380 0.02 45469415
4 ARS-BFGL-NGS-33573 0.02 45517161
4 ARS-BFGL-NGS-40299 0.02 45550710
4 BTB-01721967 0.02 45574614
4 BTB-01721944 0.02 45597218
4 Hapmap49715-BTA-70437 0.02 45685472
4 ARS-BFGL-NGS-38841 0.02 45710336
4 BTB-00181882 0.02 45738938
4 BTB-01330302 0.02 45754097
4 BTA-24137-no-rs 0.02 45777612
4 BTA-24135-no-rs 0.02 45806357
4 ARS-BFGL-NGS-40525 0.02 45839219
4 BTB-01330323 0.02 45863631
4 ARS-BFGL-NGS-11339 0.02 45888121
4 DIAS-222 0.02 45982561
4 BTA-37625-no-rs 0.02 46011834
4 BTB-00614426 0.02 46037765
4 Hapmap59465-rs29011243 0.02 46058888
4 ARS-BFGL-NGS-29867 0.02 46124764
4 BTA-113800-no-rs 0.02 46171875
4 BTB-00182993 0.02 46213050
4 ARS-BFGL-NGS-90711 0.02 46277277
4 BTA-70441-no-rs 0.02 46302099
4 BTB-01562667 0.02 46364798
4 BTA-11650-rs29017408 0.02 46410807
4 Hapmap55111-rs29019556 0.02 46413298
4 BTB-01351261 0.02 46485063
4 BTB-01351245 0.02 46504653
4 BTB-01351221 0.02 46526275
4 BTA-27223-no-rs 0.02 46548172
4 ARS-BFGL-NGS-79746 0.02 46588112
4 ARS-BFGL-NGS-38285 0.02 46597752
4 ARS-BFGL-NGS-108242 0.02 46615778
4 ARS-BFGL-NGS-23878 0.02 46672978
4 ARS-BFGL-NGS-835 0.02 46715483
4 Hapmap47168-BTA-107289 0.02 46770538
4 ARS-BFGL-NGS-66875 0.02 46860145
4 ARS-BFGL-NGS-101418 0.02 46873303
4 ARS-BFGL-NGS-14155 0.02 46967123
4 Hapmap48862-BTA-70431 0.02 47007409
4 BFGL-NGS-117740 0.02 47031254
4 BTA-70433-no-rs 0.02 47054535
4 BTB-00182719 0.02 47097543
4 BTB-00182731 0.02 47135865
4 BTB-00182742 0.02 47157687
4 BTB-00182760 0.02 47187864
4 ARS-BFGL-NGS-34358 0.02 47215490
4 BTB-00182813 0.02 47256581
4 BTB-00183301 0.02 47314435
4 BTB-00183295 0.02 47336882
4 Hapmap50446-BTA-70460 0.02 47512216
4 ARS-BFGL-NGS-30107 0.02 47536829
4 Hapmap51033-BTA-70457 0.02 47567687
4 BTA-70459-no-rs 0.02 47589980
4 ARS-BFGL-NGS-25083 0.02 47615369
4 ARS-BFGL-NGS-104842 0.02 47658293
4 ARS-BFGL-NGS-35394 0.02 47687595
4 ARS-BFGL-NGS-2783 0.02 47771186
4 ARS-BFGL-NGS-100769 0.02 47813765
4 Hapmap36497-SCAFFOLD317908_23531 0.02 47847055
4 ARS-BFGL-NGS-105598 0.02 47874364
4 ARS-BFGL-NGS-30059 0.02 47895421
4 ARS-BFGL-NGS-43583 0.02 47917449
4 BTB-00183944 0.02 47941819
4 BTA-70508-no-rs 0.02 47969822
4 ARS-BFGL-NGS-98878 0.02 48011066
4 ARS-BFGL-NGS-102463 0.02 48040032
4 ARS-BFGL-NGS-20161 0.02 48078460
4 BTB-00183730 0.02 48145592
4 BTA-70505-no-rs 0.02 48186104
4 BTA-70504-no-rs 0.02 48224205
4 Hapmap30546-BTA-142120 0.02 48261458
4 Hapmap43660-BTA-70498 0.02 48304295
4 ARS-BFGL-NGS-25928 0.02 48381601
4 ARS-BFGL-NGS-95937 0.02 48421880
4 BTA-70487-no-rs 0.02 48449123
4 BTA-110861-no-rs 0.02 48483349
4 BTB-01651634 0.02 48516687
4 Hapmap40337-BTA-110858 0.02 48539764
4 ARS-BFGL-NGS-40546 0.02 48565035
4 BTB-00183304 0.02 48604639
4 ARS-BFGL-NGS-86664 0.02 48649912
4 ARS-BFGL-NGS-25314 0.02 48672407
4 ARS-BFGL-NGS-78163 0.02 48693575
4 BTB-01637746 0.02 48725971
4 Hapmap26447-BTA-155502 0.02 48757628
4 ARS-USMARC-349 0.02 48977657
4 Hapmap39284-BTA-70361 0.02 49103910
4 BTB-00180546 0.02 49126669
4 BTA-120528-no-rs 0.02 49158995
4 BTB-00180592 0.02 49224297
4 BTA-70363-no-rs 0.02 49253588
4 BFGL-NGS-112622 0.02 49286865
4 Hapmap28169-BTA-70367 0.02 49315620
4 Hapmap46158-BTA-70371 0.02 49349767
4 BTB-00180945 0.02 49388547
4 Hapmap44277-BTA-70372 0.02 49426635
4 Hapmap41338-BTA-70373 0.02 49475890
4 BTB-00181018 0.02 49519972
4 ARS-BFGL-NGS-80947 0.02 49571122
4 ARS-BFGL-NGS-27837 0.02 49614581
4 BTB-00181232 0.02 49645777
4 BTA-70379-no-rs 0.02 49678206
4 ARS-BFGL-NGS-78873 0.02 49712275
4 Hapmap50445-BTA-70383 0.02 49737689
4 ARS-BFGL-NGS-78389 0.02 49775863
4 BTB-00181387 0.02 49831004
4 Hapmap48860-BTA-70350 0.02 49932049
4 Hapmap40186-BTA-70345 0.02 49975911
4 BTB-00180381 0.02 50020472
4 Hapmap53745-rs29022883 0.02 50073280
4 BTA-94736-no-rs 0.02 50100443
4 BTB-00179771 0.02 50132472
4 ARS-BFGL-NGS-61023 0.02 50180648
4 UA-IFASA-8621 0.02 50221418
4 UA-IFASA-6205 0.02 50283162
4 ARS-BFGL-NGS-103863 0.02 50303409
4 Hapmap35076-BES8_Contig223_1291 0.02 50349193
4 BTA-70317-no-rs 0.02 50379700
4 Hapmap43020-BTA-70327 0.02 50425730
4 ARS-BFGL-NGS-75699 0.02 50446583
4 ARS-BFGL-NGS-14039 0.02 50487715
4 BTB-01669008 0.02 50517252
4 Hapmap44583-BTA-111987 0.02 50550643
4 UA-IFASA-7498 0.02 50599589
4 BTA-70335-no-rs 0.02 50647470
4 BTB-00180208 0.02 50692884
4 BTA-01291-no-rs 0.02 50721128
4 BFGL-NGS-110245 0.02 50782893
4 ARS-BFGL-NGS-27553 0.02 50811921
4 BFGL-NGS-110001 0.02 50858474
4 BFGL-NGS-114035 0.02 50990084
4 BTA-16657-no-rs 0.02 51017038
4 BTB-01531731 0.02 51085185
4 ARS-BFGL-NGS-52549 0.02 51189215
4 ARS-BFGL-NGS-9028 0.02 51272451
4 BTA-101318-no-rs 0.02 51303692
4 BFGL-NGS-114457 0.02 51308363
4 Hapmap54533-rs29013481 0.02 51349379
4 BTB-01287474 0.02 51354313
4 Hapmap27751-BTA-142136 0.02 51483062
4 BTA-25507-no-rs 0.02 51642231
4 ARS-BFGL-NGS-12139 0.02 51766168
4 Hapmap54947-rs29009770 0.02 51872549
4 BFGL-NGS-119646 0.02 52021796
4 BTA-91631-no-rs 0.02 52057391
4 Hapmap55648-rs29025355 0.02 52097685
4 BTB-00184775 0.02 52141810
4 BFGL-NGS-117196 0.02 52177029
4 BFGL-NGS-113150 0.02 52207054
4 Hapmap33797-BTA-70610 0.02 52286650
4 Hapmap32817-BTA-142177 0.02 52327345
4 BTB-00185536 0.02 52397065
4 BTB-00184816 0.02 52441569
4 Hapmap51289-BTA-70566 0.02 52468242
4 BTB-00184917 0.02 52534548
4 ARS-BFGL-NGS-29401 0.02 52575690
4 BTB-00185584 0.02 52608461
4 UA-IFASA-6226 0.02 52669389
4 BTB-00185792 0.02 52714345
4 BTB-00185806 0.02 52755800
4 Hapmap43914-BTA-70640 0.02 52778550
4 BTA-70642-no-rs 0.02 52798677
4 BTA-82217-no-rs 0.02 52853655
4 Hapmap58409-rs29020726 0.02 52879370
4 BTB-00185894 0.02 52927213
4 ARS-BFGL-NGS-66729 0.02 52962123
4 BTB-00366265 0.02 53011071
4 BTA-82216-no-rs 0.02 53054110
4 BTA-82215-no-rs 0.02 53083580
4 Hapmap41484-BTA-22365 0.02 53174697
4 ARS-BFGL-NGS-77960 0.02 53289176
4 BTB-01592886 0.02 53348184
4 BTB-01592826 0.02 53383511
4 BTA-28293-no-rs 0.02 53426038
4 BTB-01574886 0.02 53471658
4 BTB-01592646 0.02 53494358
4 Hapmap36743-SCAFFOLD20938_6775 0.02 53556788
4 ARS-BFGL-NGS-25383 0.02 53578773
4 UA-IFASA-1746 0.02 53604235
4 BTB-01065803 0.02 53729481
4 BTB-01065788 0.02 53762031
4 Hapmap33589-BTA-152068 0.02 53806005
4 BFGL-NGS-114296 0.02 53901023
4 BTB-01065960 0.02 53933551
4 BTB-01065966 0.02 53997977
4 ARS-BFGL-NGS-2979 0.02 54024632
4 BTB-01066119 0.02 54074057
4 ARS-BFGL-NGS-30090 0.02 54116479
4 BTB-01066167 0.02 54157803
4 ARS-BFGL-NGS-38893 0.02 54191802
4 ARS-BFGL-NGS-89398 0.02 54214987
4 BTA-99754-no-rs 0.02 54256121
4 BTB-01066266 0.02 54281054
4 ARS-BFGL-NGS-38480 0.02 54317451
4 Hapmap45967-BTA-99756 0.02 54363535
4 Hapmap50535-BTA-99757 0.02 54437574
4 BTA-123199-no-rs 0.02 54487824
4 BTB-01066381 0.02 54534124
4 Hapmap26164-BTA-152081 0.02 54564223
4 BFGL-NGS-113702 0.02 54586968
4 BTB-01066453 0.02 54614374
4 BTA-120046-no-rs 0.02 54652074
4 BTB-00188504 0.02 54685617
4 BTB-00188617 0.02 54730711
4 BTB-00188660 0.02 54759745
4 BTB-00188992 0.02 54789208
4 Hapmap33484-BTA-142221 0.02 54808914
4 Hapmap48445-BTA-70755 0.02 54843018
4 Hapmap35290-BES8_Contig586_984 0.02 54863950
4 BFGL-NGS-115783 0.02 54915571
4 BTB-00189082 0.02 54973065
4 ARS-BFGL-NGS-43257 0.02 55005005
4 Hapmap32662-BTA-30330 0.02 55090954
4 BTB-00940872 0.02 55154488
4 BTB-00940868 0.02 55184328
4 Hapmap40772-BTA-61438 0.02 55216168
4 BTB-00940849 0.02 55244668
4 BTB-01418162 0.02 55284450
4 BTB-01418150 0.02 55316954
4 ARS-BFGL-NGS-34001 0.02 55348739
4 BTB-01298839 0.02 55475995
4 BTB-01298917 0.02 55551899
4 BTB-01298865 0.02 55603582
4 ARS-BFGL-NGS-39795 0.02 55644195
4 BTB-01298928 0.02 55675004
4 BTB-01298953 0.02 55702328
4 BTA-19471-no-rs 0.02 55733750
4 Hapmap27403-BTA-142195 0.02 55777819
4 Hapmap34965-BES8_Contig580_3561 0.02 55822524
4 ARS-BFGL-NGS-32285 0.02 55865829
4 BTB-00186521 0.02 55913369
4 BTB-01263819 0.02 55943540
4 BTB-01263848 0.02 55977969
4 BTB-01889269 0.02 56008980
4 BTB-01263701 0.02 56103194
4 BTB-00555748 0.02 56136113
4 BTA-110705-no-rs 0.02 56256467
4 ARS-BFGL-NGS-6723 0.02 56312109
4 BTB-01263779 0.02 56351999
4 Hapmap42660-BTA-75089 0.02 56437632
4 BTA-16397-no-rs 0.02 56478804
4 ARS-BFGL-NGS-57182 0.02 56510452
4 BTB-00186038 0.02 56586956
4 BTB-00186089 0.02 56655131
4 ARS-BFGL-NGS-35354 0.02 56744292
4 ARS-BFGL-NGS-10804 0.02 56840075
4 BTA-70666-no-rs 0.02 56883923
4 BTB-00186413 0.02 57028933
4 BTB-00186432 0.02 57066078
4 Hapmap54543-rs29011993 0.02 57098442
4 BTB-00186634 0.02 57126056
4 Hapmap23995-BTA-142201 0.02 57160129
4 BTA-70675-no-rs 0.02 57196684
4 BFGL-NGS-111478 0.02 57218759
4 BTB-00186736 0.02 57243533
4 ARS-BFGL-NGS-33150 0.02 57307446
4 BTB-00186757 0.02 57334308
4 BTA-06202-rs29020566 0.02 57385519
4 BTB-00186856 0.02 57420787
4 BTB-00186866 0.02 57456523
4 Hapmap48652-BTA-121634 0.02 57507701
4 BTB-00186895 0.02 57544361
4 BTA-70690-no-rs 0.02 57568804
4 Hapmap55341-rs29010064 0.02 57686191
4 ARS-BFGL-NGS-58469 0.02 57742480
4 ARS-BFGL-NGS-84791 0.02 57772406
4 BTB-02035389 0.02 57800927
4 Hapmap39521-BTA-89033 0.02 57828233
4 BTB-01403737 0.02 57854297
4 Hapmap47769-BTA-89036 0.02 57892556
4 Hapmap25577-BTA-148332 0.02 57919412
4 ARS-BFGL-NGS-31435 0.02 57989944
4 BTA-70707-no-rs 0.02 58026630
4 ARS-BFGL-NGS-99336 0.02 58071831
4 BTA-70715-no-rs 0.02 58109932
4 BTB-00187927 0.02 58142094
4 Hapmap27260-BTA-70716 0.02 58180418
4 BTB-00187975 0.02 58202423
4 BTB-00187988 0.02 58226006
4 BTB-00188028 0.02 58279144
4 Hapmap38342-BTA-70722 0.02 58323084
4 BTB-00188098 0.02 58362563
4 BTA-70724-no-rs 0.02 58394981
4 BTB-00188171 0.02 58437971
4 BTA-70725-no-rs 0.02 58459901
4 Hapmap60125-rs29018949 0.02 58498115
4 ARS-BFGL-NGS-90205 0.02 58543288
4 Hapmap33364-BTA-142214 0.02 58564384
4 BTA-70744-no-rs 0.02 58588927
4 Hapmap60763-rs29014471 0.02 58637277
4 Hapmap53694-rs29015972 0.02 58676151
4 ARS-BFGL-NGS-105821 0.02 58725200
4 Hapmap57810-rs29009951 0.02 58768742
4 BFGL-NGS-110097 0.02 58789373
4 BTB-01640588 0.02 58824782
4 Hapmap55561-rs29010357 0.02 58856149
4 BTA-123277-no-rs 0.02 58884919
4 Hapmap44705-BTA-120271 0.02 58956974
4 BTB-01264154 0.02 58999753
4 Hapmap58879-rs29013265 0.02 59046331
4 BFGL-NGS-109868 0.02 59084855
4 ARS-BFGL-NGS-23272 0.02 59118556
4 ARS-BFGL-NGS-28532 0.02 59161463
4 Hapmap49880-BTA-120276 0.02 59213055
4 BTB-01263932 0.02 59255513
4 Hapmap51560-BTA-120262 0.02 59284233
4 Hapmap43783-BTA-119428 0.02 59319481
4 BTA-119434-no-rs 0.02 59340648
4 BTB-01752000 0.02 59406408
4 ARS-BFGL-NGS-33426 0.02 59454858
4 BTB-00188425 0.02 59495543
4 BTA-70752-no-rs 0.02 59532301
4 Hapmap52199-rs29020557 0.02 59569401
4 BFGL-NGS-115676 0.02 59590977
4 BTB-00189289 0.02 59624114
4 UA-IFASA-1608 0.02 59645688
4 BTB-00189357 0.02 59667388
4 BTA-70765-no-rs 0.02 59736107
4 BTA-70767-no-rs 0.02 59747315
4 Hapmap43661-BTA-70769 0.02 59792230
4 Hapmap39679-BTA-70777 0.02 59861099
4 ARS-BFGL-NGS-31095 0.02 59897055
4 BTB-00189889 0.02 59935958
4 BTB-00189909 0.02 59972003
4 BTB-00190084 0.02 60000347
4 BTB-00189930 0.02 60050804
4 BTB-00190417 0.02 60097022
4 BTB-00190444 0.02 60140373
4 BFGL-NGS-118588 0.02 60170296
4 BTB-00190485 0.02 60211920
4 Hapmap41620-BTA-70804 0.02 60239095
4 BTA-70802-no-rs 0.02 60313155
4 BTA-70794-no-rs 0.02 60359511
4 BTB-02042206 0.02 60406067
4 BTB-01794351 0.02 60415673
4 BTB-00190917 0.02 60503985
4 BTA-70806-no-rs 0.02 60539075
4 ARS-BFGL-NGS-5482 0.02 60624419
4 BFGL-NGS-116115 0.02 60679367
4 ARS-BFGL-NGS-102202 0.02 60718935
4 Hapmap51420-BTA-20855 0.02 60742974
4 BFGL-NGS-119775 0.02 60773593
4 ARS-BFGL-NGS-42679 0.02 60782142
4 ARS-BFGL-NGS-109556 0.02 60809567
4 ARS-BFGL-NGS-71481 0.02 60830949
4 ARS-BFGL-NGS-36881 0.02 60890758
4 ARS-BFGL-NGS-38567 0.02 60912984
4 ARS-BFGL-NGS-100984 0.02 60948533
4 BFGL-NGS-118435 0.02 60978088
4 Hapmap47381-BTA-70830 0.02 61057520
4 ARS-BFGL-NGS-42618 0.02 61097727
4 Hapmap49717-BTA-70840 0.02 61145865
4 Hapmap27404-BTA-142249 0.02 61177419
4 Hapmap39680-BTA-70826 0.02 61261035
4 ARS-BFGL-NGS-24133 0.02 61302781
4 ARS-BFGL-NGS-56156 0.02 61385627
4 BFGL-NGS-115377 0.02 61407328
4 ARS-BFGL-NGS-46170 0.02 61435584
4 ARS-BFGL-NGS-98675 0.02 61538539
4 BTB-00187477 0.02 61588245
4 ARS-BFGL-NGS-27033 0.02 61642353
4 BTA-02000-rs29012953 0.02 61671901
4 BFGL-NGS-115237 0.02 61702810
4 BTA-70697-no-rs 0.02 61710837
4 BTB-00187201 0.02 61803258
4 BTB-00187176 0.02 61826222
4 Hapmap42645-BTA-70875 0.02 61846770
4 Hapmap53007-rs29013223 0.02 61894464
4 ARS-BFGL-NGS-10024 0.02 61917770
4 ARS-BFGL-NGS-100947 0.02 61959801
4 Hapmap54734-rs29026555 0.02 61987224
4 BFGL-NGS-110519 0.02 62020832
4 BTB-00192005 0.02 62057226
4 ARS-BFGL-NGS-24321 0.02 62107113
4 ARS-BFGL-NGS-101883 0.02 62138052
4 Hapmap48865-BTA-70864 0.02 62168927
4 Hapmap26405-BTA-142255 0.02 62216060
4 BTB-00191792 0.02 62241863
4 ARS-BFGL-NGS-3438 0.02 62265104
4 BTB-02003236 0.02 62289550
4 BTB-00191572 0.02 62316478
4 BTB-00191555 0.02 62365578
4 BTA-70855-no-rs 0.02 62399343
4 BTB-00191519 0.02 62428177
4 BTA-14805-rs29023564 0.02 62452539
4 ARS-BFGL-NGS-92793 0.02 62498490
4 Hapmap50451-BTA-70851 0.02 62535503
4 BTB-00191341 0.02 62573497
4 BTB-00191279 0.02 62616305
4 BTB-00191251 0.02 62659839
4 Hapmap47080-BTA-70846 0.02 62686533
4 BTA-70845-no-rs 0.02 62719273
4 BFGL-NGS-118506 0.02 62772292
4 BTB-00191081 0.02 62810479
4 BTB-00191050 0.02 62848448
4 BTA-70842-no-rs 0.02 62914852
4 BTA-89152-no-rs 0.02 62937925
4 ARS-BFGL-NGS-99082 0.02 62965793
4 ARS-BFGL-NGS-12397 0.02 63005592
4 BTB-00193035 0.02 63038062
4 BTA-70899-no-rs 0.02 63071709
4 ARS-BFGL-NGS-27941 0.02 63122532
4 ARS-BFGL-NGS-76682 0.02 63142747
4 ARS-BFGL-NGS-19036 0.02 63163633
4 BTB-00193327 0.02 63199331
4 ARS-BFGL-NGS-86043 0.02 63230857
4 BTB-00193368 0.02 63253928
4 BTB-00193392 0.02 63276823
4 Hapmap43154-BTA-11252 0.02 63334496
4 BTB-00193466 0.02 63357870
4 BTA-121635-no-rs 0.02 63386882
4 BTB-00187008 0.02 63392361
4 BFGL-NGS-117482 0.02 63452124
4 BTB-00193651 0.02 63487718
4 Hapmap46159-BTA-70956 0.02 63559377
4 Hapmap53492-rs29026148 0.02 63579753
4 BTA-70947-no-rs 0.02 63621092
4 Hapmap39583-BTA-70939 0.02 63657026
4 BTA-70929-no-rs 0.02 63690281
4 ARS-BFGL-NGS-39957 0.02 63742340
4 Hapmap58132-rs29019354 0.02 63766250
4 Hapmap52603-rs29015892 0.02 63788720
4 Hapmap48446-BTA-70928 0.02 63875588
4 Hapmap50452-BTA-70921 0.02 63918300
4 Hapmap36742-SCAFFOLD70177_16088 0.02 63967240
4 ARS-BFGL-NGS-37873 0.02 64038659
4 ARS-BFGL-NGS-43016 0.02 64072855
4 BTA-99279-no-rs 0.02 64101589
4 Hapmap55086-rs29012211 0.02 64137961
4 ARS-BFGL-NGS-78154 0.02 64182053
4 BTA-56392-no-rs 0.02 64210978
4 ARS-BFGL-NGS-4920 0.02 64247707
4 BFGL-NGS-113815 0.02 64268049
4 BFGL-NGS-115492 0.02 64303751
4 Hapmap59433-rs29012129 0.02 64332848
4 DIAS-119 0.02 64354279
4 ARS-BFGL-NGS-31114 0.02 64432086
4 Hapmap40025-BTA-79683 0.02 64455858
4 Hapmap39072-BTA-79684 0.02 64500483
4 Hapmap43916-BTA-70890 0.02 64644224
4 BTA-70887-no-rs 0.02 64776564
4 BTA-70882-no-rs 0.02 64818058
4 Hapmap43334-BTA-70880 0.02 64881930
4 ARS-BFGL-NGS-458 0.02 64919265
4 Hapmap39941-BTA-70878 0.02 64953965
4 ARS-BFGL-NGS-68143 0.02 65061883
4 BTA-106266-no-rs 0.02 65102379
4 BTA-120546-no-rs 0.02 65122479
4 ARS-BFGL-NGS-32516 0.02 65149048
4 BTA-70965-no-rs 0.02 65293821
4 Hapmap55516-rs29015265 0.02 65355244
4 Hapmap55079-rs29012053 0.02 65428831
4 Hapmap36353-SCAFFOLD29708_3468 0.02 65500153
4 ARS-BFGL-NGS-42921 0.02 65574684
4 Hapmap26478-BTA-161959 0.02 65628847
4 BTB-01327575 0.02 65756661
4 BFGL-NGS-118587 0.02 65807129
4 BTA-09121-no-rs 0.02 65847823
4 BTB-01817161 0.02 65877781
4 BTB-01392193 0.02 65898428
4 BTB-01392143 0.02 65939130
4 BTB-01392113 0.02 65964200
4 ARS-BFGL-NGS-91573 0.02 66006018
4 BTB-01392065 0.02 66031185
4 Hapmap30641-BTA-87844 0.02 66054008
4 Hapmap43717-BTA-87854 0.02 66145349
4 BTB-00193817 0.02 66187076
4 ARS-BFGL-NGS-82502 0.02 66235080
4 ARS-BFGL-NGS-61465 0.02 66281639
4 ARS-BFGL-NGS-90204 0.02 66318516
4 ARS-BFGL-NGS-33310 0.02 66381877
4 ARS-BFGL-NGS-40376 0.02 66435647
4 Hapmap30253-BTA-142277 0.02 66459415
4 ARS-BFGL-NGS-99441 0.02 66482891
4 BTA-70972-no-rs 0.02 66519100
4 ARS-BFGL-NGS-20949 0.02 66573753
4 ARS-BFGL-NGS-45911 0.02 66606410
4 ARS-BFGL-NGS-26541 0.02 66631781
4 ARS-BFGL-NGS-36762 0.02 66670261
4 BTB-01411318 0.02 66703712
4 BTB-01411209 0.02 66748116
4 ARS-BFGL-NGS-13878 0.02 66771013
4 Hapmap48240-BTA-18657 0.02 66882674
4 ARS-BFGL-NGS-107905 0.02 66917233
4 BTB-00194057 0.02 66941478
4 Hapmap42296-BTA-70995 0.02 66963780
4 BTA-70992-no-rs 0.02 66993109
4 BTB-00194018 0.02 67016454
4 BTA-70990-no-rs 0.02 67042825
4 ARS-BFGL-NGS-37173 0.02 67077841
4 ARS-BFGL-NGS-23789 0.02 67101812
4 BTA-13086-rs29018051 0.02 67130732
4 BTB-00194107 0.02 67154383
4 Hapmap36314-SCAFFOLD35866_10767 0.02 67181593
4 BTB-00194223 0.02 67226534
4 BTA-70997-no-rs 0.02 67275363
4 ARS-BFGL-NGS-41130 0.02 67311265
4 BTA-70999-no-rs 0.02 67367232
4 ARS-BFGL-NGS-36591 0.02 67416408
4 Hapmap57289-ss46526668 0.02 67440271
4 ARS-BFGL-NGS-41660 0.02 67478637
4 Hapmap38810-BTA-112510 0.02 67520295
4 ARS-BFGL-NGS-44674 0.02 67579256
4 ARS-BFGL-NGS-39056 0.02 67612192
4 ARS-BFGL-NGS-271 0.02 67645184
4 Hapmap51035-BTA-71047 0.02 67683122
4 Hapmap47704-BTA-71045 0.02 67720001
4 BTA-71030-no-rs 0.02 67750847
4 BTB-00194614 0.02 67788708
4 Hapmap40188-BTA-71028 0.02 67826993
4 ARS-BFGL-NGS-30436 0.02 67895172
4 ARS-BFGL-NGS-12934 0.02 67927878
4 BFGL-NGS-116611 0.02 67993667
4 BTA-71050-no-rs 0.02 68052715
4 Hapmap26406-BTA-142298 0.02 68077667
4 ARS-BFGL-NGS-27521 0.02 68104571
4 BTB-00195350 0.02 68147991
4 Hapmap41071-BTA-71070 0.02 68221036
4 Hapmap48059-BTA-71067 0.02 68265757
4 Hapmap51293-BTA-71066 0.02 68312466
4 BTA-71063-no-rs 0.02 68384034
4 BTA-71062-no-rs 0.02 68409208
4 ARS-BFGL-NGS-44314 0.02 68433619
4 ARS-BFGL-NGS-79224 0.02 68491948
4 BTA-71058-no-rs 0.02 68613505
4 BTA-71054-no-rs 0.02 68646749
4 BTB-00195098 0.02 68673528
4 BTA-71052-no-rs 0.02 68696854
4 BTB-00195004 0.02 68752179
4 BTB-00194991 0.02 68780784
4 Hapmap51854-BTA-71049 0.02 68803495
4 BFGL-NGS-111515 0.02 68888983
4 Hapmap30912-BTA-71048 0.02 68927062
4 BTA-106667-no-rs 0.02 69078584
4 BTA-106668-no-rs 0.02 69099779
4 Hapmap39010-BTA-121642 0.02 69177582
4 Hapmap38730-BTA-121643 0.02 69227843
4 ARS-BFGL-NGS-57945 0.02 69248441
4 Hapmap58944-rs29011673 0.02 69410063
4 UA-IFASA-8434 0.02 69440989
4 BTA-71107-no-rs 0.02 69470393
4 Hapmap46862-BTA-71103 0.02 69510066
4 BTA-71112-no-rs 0.02 69596537
4 Hapmap46863-BTA-71117 0.02 69663952
4 Hapmap49719-BTA-71119 0.02 69693156
4 ARS-BFGL-NGS-38308 0.02 69721205
4 ARS-BFGL-NGS-10347 0.02 69747597
4 ARS-BFGL-NGS-26905 0.02 69777637
4 ARS-BFGL-NGS-68509 0.02 69813292
4 Hapmap38430-BTA-71131 0.02 69875541
4 ARS-BFGL-NGS-37048 0.02 69916185
4 ARS-BFGL-NGS-28053 0.02 69949317
4 ARS-BFGL-NGS-23524 0.02 69969629
4 ARS-BFGL-NGS-97660 0.02 69994038
4 ARS-BFGL-NGS-7407 0.02 70050349
4 ARS-BFGL-NGS-38191 0.02 70093584
4 ARS-BFGL-NGS-4110 0.02 70162541
4 ARS-BFGL-NGS-67967 0.02 70201674
4 Hapmap33251-BTA-160264 0.02 70354640
4 ARS-BFGL-NGS-4941 0.02 70384628
4 Hapmap44212-BTA-122090 0.02 70445136
4 ARS-BFGL-NGS-21631 0.02 70496087
4 ARS-BFGL-NGS-103453 0.02 70535889
4 ARS-BFGL-NGS-97522 0.02 70589389
4 Hapmap32854-BTA-155083 0.02 70618413
4 Hapmap30302-BTA-155091 0.02 70657882
4 Hapmap42647-BTA-71143 0.02 70731517
4 ARS-BFGL-NGS-88361 0.02 70751823
4 ARS-BFGL-NGS-105661 0.02 70859546
4 ARS-BFGL-NGS-105263 0.02 70938822
4 Hapmap47172-BTA-109521 0.02 70967360
4 BFGL-NGS-119675 0.02 71012421
4 BFGL-NGS-115217 0.02 71060636
4 ARS-BFGL-NGS-51759 0.02 71081097
4 Hapmap41750-BTA-109512 0.02 71113983
4 ARS-BFGL-NGS-70032 0.02 71144224
4 BTA-116026-no-rs 0.02 71171664
4 BFGL-NGS-116468 0.02 71200366
4 Hapmap49439-BTA-109526 0.02 71307947
4 BTA-71180-no-rs 0.02 71336094
4 ARS-BFGL-NGS-36876 0.02 71357014
4 ARS-BFGL-NGS-51159 0.02 71387723
4 BFGL-NGS-115010 0.02 71498253
4 ARS-BFGL-NGS-102713 0.02 71525512
4 ARS-BFGL-NGS-8047 0.02 71551626
4 ARS-BFGL-NGS-19933 0.02 71590539
4 ARS-BFGL-NGS-2994 0.02 71649305
4 Hapmap39351-BTA-71190 0.02 71690489
4 Hapmap42648-BTA-71195 0.02 71720438
4 ARS-BFGL-NGS-6754 0.02 71748623
4 BFGL-NGS-110582 0.02 71818629
4 ARS-BFGL-NGS-64170 0.02 71851547
4 BTA-88376-no-rs 0.02 72015220
4 BTA-88378-no-rs 0.02 72071907
4 Hapmap28362-BTA-148086 0.02 72092348
4 ARS-BFGL-NGS-1410 0.02 72116183
4 ARS-BFGL-NGS-39510 0.02 72143626
4 ARS-BFGL-NGS-42794 0.02 72188070
4 ARS-BFGL-NGS-103685 0.02 72212481
4 ARS-BFGL-NGS-106677 0.02 72240482
4 ARS-BFGL-NGS-53167 0.02 72262413
4 BTA-109199-no-rs 0.02 72284040
4 ARS-BFGL-NGS-14935 0.02 72409384
4 Hapmap39244-BTA-99419 0.02 72445212
4 ARS-BFGL-NGS-41489 0.02 72556939
4 ARS-BFGL-NGS-20921 0.02 72606776
4 BTA-97670-no-rs 0.02 72635904
4 Hapmap36554-NPY_499F3-SNP1 0.02 72729242
4 ARS-BFGL-NGS-4393 0.02 72793228
4 ARS-BFGL-NGS-11190 0.02 72933462
4 ARS-BFGL-NGS-42898 0.02 72986295
4 BTA-71318-no-rs 0.02 73193784
4 ARS-BFGL-NGS-42007 0.02 73230371
4 BTA-71331-no-rs 0.02 73266712
4 Hapmap43662-BTA-71333 0.02 73357488
4 Hapmap43917-BTA-71319 0.02 73436248
4 Hapmap32089-BTA-148976 0.02 73487090
4 Hapmap42065-BTA-111154 0.02 73577177
4 Hapmap49452-BTA-112834 0.02 73644210
4 BTB-01595589 0.02 73680264
4 BTA-106677-no-rs 0.02 73702169
4 BTB-01595788 0.02 73742224
4 BTB-01708864 0.02 73784853
4 BTB-00196354 0.02 73903524
4 ARS-BFGL-NGS-67213 0.02 73956704
4 ARS-BFGL-NGS-96890 0.02 73970980
4 BTB-00196559 0.02 74005559
4 BTB-00196579 0.02 74043767
4 BTA-71334-no-rs 0.02 74066437
4 Hapmap47383-BTA-71337 0.02 74136901
4 ARS-BFGL-NGS-21842 0.02 74207704
4 BTA-71353-no-rs 0.02 74239276
4 BTA-71361-no-rs 0.02 74272326
4 BTB-00196932 0.02 74296193
4 BTB-00196774 0.02 74325438
4 BTB-00196827 0.02 74358759
4 ARS-BFGL-NGS-31033 0.02 74399006
4 Hapmap44399-BTA-71366 0.02 74426980
4 BTB-00197052 0.02 74460177
4 BTA-71368-no-rs 0.02 74506530
4 BTB-00197128 0.02 74530340
4 BTB-00197149 0.02 74562350
4 ARS-BFGL-NGS-44382 0.02 74601585
4 BTB-01955910 0.02 74632994
4 BTB-01965166 0.02 74643419
4 BTB-01709170 0.02 74685702
4 Hapmap42080-BTA-115228 0.02 74721448
4 ARS-BFGL-NGS-3874 0.02 74796264
4 BTB-02044451 0.02 74844259
4 BTB-01327945 0.02 74858572
4 BTB-01328019 0.02 74909661
4 BTA-18524-no-rs 0.02 74941458
4 BTB-01664105 0.02 74979092
4 ARS-BFGL-NGS-86255 0.02 75027987
4 BFGL-NGS-113903 0.02 75075498
4 BTB-01328155 0.02 75137665
4 Hapmap31842-BTA-161975 0.02 75177198
4 Hapmap54648-rs29025386 0.02 75210490
4 BTB-00197584 0.02 75255543
4 BTB-00197593 0.02 75270029
4 BTA-103525-no-rs 0.02 75294801
4 BTB-01555035 0.02 75342008
4 ARS-BFGL-NGS-55672 0.02 75377262
4 ARS-BFGL-NGS-67968 0.02 75450742
4 Hapmap43771-BTA-114609 0.02 75494333
4 BTB-01657329 0.02 75582361
4 BFGL-NGS-110471 0.02 75605659
4 BTB-00198166 0.02 75646189
4 Hapmap51485-BTA-71438 0.02 75690869
4 Hapmap49284-BTA-71431 0.02 75761079
4 BTA-71430-no-rs 0.02 75808354
4 ARS-BFGL-NGS-61452 0.02 75858129
4 ARS-BFGL-NGS-106987 0.02 75879484
4 ARS-BFGL-NGS-21411 0.02 75900280
4 ARS-BFGL-NGS-109601 0.02 75926587
4 ARS-BFGL-NGS-21456 0.02 75964284
4 BTB-00198412 0.02 75986672
4 ARS-BFGL-NGS-71500 0.02 76013922
4 BTA-71456-no-rs 0.02 76057917
4 ARS-BFGL-NGS-15231 0.02 76094776
4 BTB-00198560 0.02 76121579
4 ARS-BFGL-NGS-5226 0.02 76146345
4 Hapmap50073-BTA-71460 0.02 76166612
4 BFGL-NGS-110647 0.02 76187026
4 BTA-71464-no-rs 0.02 76209475
4 BTB-00198758 0.02 76247951
4 BTA-71466-no-rs 0.02 76273587
4 ARS-BFGL-NGS-60615 0.02 76348337
4 ARS-BFGL-NGS-76647 0.02 76387635
4 BTB-00198956 0.02 76489087
4 BTB-00198969 0.02 76530275
4 BTB-00199012 0.02 76549816
4 Hapmap51296-BTA-71488 0.02 76585274
4 BTB-02088809 0.02 76625160
4 Hapmap51855-BTA-71491 0.02 76653538
4 ARS-BFGL-NGS-75548 0.02 76677076
4 ARS-BFGL-NGS-13161 0.02 76704257
4 ARS-BFGL-NGS-2431 0.02 76741107
4 BFGL-NGS-113427 0.02 76766376
4 BTB-00199499 0.02 76782400
4 BTB-02034959 0.02 76815036
4 ARS-BFGL-NGS-102407 0.02 76888109
4 BTB-00199492 0.02 76928613
4 ARS-BFGL-NGS-57334 0.02 76969074
4 ARS-BFGL-NGS-87527 0.02 76984382
4 BTA-71520-no-rs 0.02 77015065
4 ARS-BFGL-NGS-36071 0.02 77033721
4 BTA-71510-no-rs 0.02 77063401
4 BTA-71511-no-rs 0.02 77089722
4 ARS-BFGL-NGS-83904 0.02 77139100
4 BFGL-NGS-117534 0.02 77159431
4 BFGL-NGS-112329 0.02 77197960
4 BTB-00200025 0.02 77231080
4 Hapmap23010-BTA-142347 0.02 77272427
4 ARS-BFGL-NGS-24039 0.02 77354966
4 BFGL-NGS-118884 0.02 77377038
4 ARS-BFGL-NGS-31715 0.02 77406159
4 BFGL-NGS-110085 0.02 77451755
4 ARS-BFGL-NGS-37807 0.02 77517349
4 ARS-BFGL-NGS-22118 0.02 77582112
4 ARS-BFGL-NGS-30005 0.02 77613691
4 ARS-BFGL-NGS-16805 0.02 77654300
4 Hapmap35361-SCAFFOLD86356_3447 0.02 77753141
4 ARS-BFGL-NGS-13086 0.02 77785615
4 ARS-BFGL-NGS-65189 0.02 77820740
4 Hapmap47081-BTA-71390 0.02 77858059
4 ARS-BFGL-NGS-4753 0.02 77964172
4 ARS-BFGL-NGS-2905 0.02 78017697
4 Hapmap53144-ss46525999 0.02 78060066
4 ARS-BFGL-NGS-18303 0.02 78085522
4 ARS-BFGL-NGS-33546 0.02 78118251
4 BFGL-NGS-116590 0.02 78139271
4 ARS-BFGL-NGS-25053 0.02 78170361
4 ARS-BFGL-NGS-105631 0.02 78202083
4 ARS-BFGL-NGS-78009 0.02 78230110
4 ARS-BFGL-NGS-43041 0.02 78266968
4 BTA-71093-no-rs 0.02 78300230
4 BFGL-NGS-119503 0.02 78343966
4 ARS-BFGL-NGS-3188 0.02 78372908
4 BFGL-NGS-113581 0.02 78397976
4 BTB-00195629 0.02 78457675
4 BTB-00195600 0.02 78499028
4 BTB-00195550 0.02 78542011
4 BTB-00197240 0.02 78566075
4 BFGL-NGS-112549 0.02 78617993
4 BTB-01562478 0.02 78661488
4 BTB-01562462 0.02 78691399
4 ARS-BFGL-NGS-28378 0.02 78746426
4 Hapmap39800-BTA-102932 0.02 78819059
4 BTB-01968971 0.02 78850359
4 BFGL-NGS-112268 0.02 78870983
4 BTB-01096725 0.02 78938058
4 Hapmap54517-rs29026587 0.02 78978647
4 Hapmap58518-rs29024716 0.02 79024449
4 BTB-01096875 0.02 79055347
4 BTA-22393-no-rs 0.02 79086322
4 ARS-BFGL-NGS-58613 0.02 79108774
4 BFGL-NGS-116200 0.02 79152648
4 ARS-BFGL-NGS-2980 0.02 79181947
4 Hapmap51399-BTA-116973 0.02 79250264
4 BTA-116976-no-rs 0.02 79275084
4 Hapmap38208-BTA-22377 0.02 79323704
4 BFGL-NGS-112048 0.02 79390834
4 ARS-BFGL-NGS-11194 0.02 79490355
4 BTA-22371-no-rs 0.02 79565362
4 Hapmap42140-BTA-22375 0.02 79728687
4 BTB-01096614 0.02 79768203
4 BTA-111804-no-rs 0.02 79840650
4 Hapmap25056-BTA-142365 0.02 79872164
4 BFGL-NGS-117732 0.02 79969727
4 ARS-BFGL-NGS-55681 0.02 79992285
4 Hapmap31114-BTA-142349 0.02 80034732
4 ARS-BFGL-NGS-105930 0.02 80118027
4 Hapmap34214-BES4_Contig204_631 0.02 80194388
4 ARS-BFGL-NGS-24550 0.02 80219723
4 ARS-BFGL-NGS-92811 0.02 80250598
4 BFGL-NGS-114694 0.02 80298440
4 BTB-00200089 0.02 80349343
4 BTB-00200143 0.02 80418753
4 ARS-BFGL-NGS-98435 0.02 80443151
4 BFGL-NGS-112996 0.02 80512495
4 ARS-BFGL-NGS-7918 0.02 80544502
4 BTB-01425165 0.02 80585350
4 ARS-BFGL-NGS-71861 0.02 80674087
4 ARS-BFGL-NGS-104278 0.02 80694120
4 Hapmap48945-BTA-92136 0.02 80729375
4 BTB-01425393 0.02 80781537
4 BTB-01928726 0.02 80799867
4 Hapmap26212-BTA-163017 0.02 80822680
4 BTB-00200199 0.02 80845967
4 ARS-BFGL-NGS-81609 0.02 80869765
4 Hapmap42298-BTA-71527 0.02 80913632
4 BTB-00200250 0.02 80926495
4 BTB-00200262 0.02 80961517
4 BTB-02028475 0.02 80988796
4 BTB-01687798 0.02 81010843
4 BTB-01687779 0.02 81061668
4 Hapmap46191-BTA-101479 0.02 81126595
4 BTA-101496-no-rs 0.02 81148353
4 BTB-01162037 0.02 81197011
4 BTB-01162076 0.02 81220875
4 BTB-01162099 0.02 81261523
4 BTA-101472-no-rs 0.02 81296988
4 BTA-89872-no-rs 0.02 81317437
4 Hapmap41721-BTA-101476 0.02 81339857
4 BTB-01162263 0.02 81361733
4 BTA-101478-no-rs 0.02 81384129
4 BTB-01162297 0.02 81412418
4 ARS-BFGL-NGS-24833 0.02 81435726
4 BTB-01162427 0.02 81521686
4 BTA-101495-no-rs 0.02 81557564
4 Hapmap50541-BTA-101489 0.02 81563297
4 BFGL-NGS-110196 0.02 81619439
4 BTB-01162643 0.02 81641995
4 BTA-71551-no-rs 0.02 81678955
4 Hapmap53753-rs29023393 0.02 81714077
4 BTA-71558-no-rs 0.02 81739882
4 BTA-71564-no-rs 0.02 81763814
4 BTB-01975343 0.02 81806605
4 Hapmap54007-rs29018645 0.02 81885112
4 Hapmap40292-BTA-71565 0.02 81907744
4 BTB-00201173 0.02 81940910
4 BTA-71570-no-rs 0.02 82004199
4 BTA-71571-no-rs 0.02 82066294
4 Hapmap41792-BTA-18792 0.02 82144621
4 BTA-71575-no-rs 0.02 82198027
4 Hapmap60835-rs29021024 0.02 82236311
4 ARS-BFGL-NGS-90094 0.02 82291038
4 BTA-87133-no-rs 0.02 82332132
4 ARS-BFGL-NGS-87131 0.02 82380331
4 Hapmap48502-BTA-87135 0.02 82423086
4 Hapmap38069-BTA-34757 0.02 82546135
4 BTB-00567011 0.02 82578047
4 BTB-00567063 0.02 82602204
4 BTB-01497193 0.02 82632166
4 BTB-01497340 0.02 82710143
4 ARS-BFGL-NGS-108354 0.02 82717119
4 ARS-BFGL-NGS-104979 0.02 82756212
4 BTB-01497290 0.02 82782035
4 BTB-00566951 0.02 82855544
4 BTB-00566744 0.02 82867050
4 ARS-BFGL-NGS-100651 0.02 82889989
4 BTB-00566808 0.02 82903671
4 BTB-00566778 0.02 82939600
4 BTB-00566688 0.02 82978725
4 Hapmap32994-BTA-129131 0.02 83001397
4 UA-IFASA-6097 0.02 83029717
4 BTB-00566662 0.02 83055383
4 BTB-00922140 0.02 83082061
4 BFGL-NGS-116146 0.02 83135496
4 BTB-00200609 0.02 83165647
4 ARS-BFGL-NGS-19836 0.02 83194011
4 BTA-121647-no-rs 0.02 83237560
4 ARS-BFGL-NGS-86056 0.02 83328170
4 Hapmap34732-BES2_Contig215_1234 0.02 83365464
4 BTB-01260470 0.02 83395538
4 BTB-01260511 0.02 83418825
4 Hapmap42094-BTA-119925 0.02 83457534
4 BTA-122586-no-rs 0.02 83502474
4 ARS-BFGL-NGS-21207 0.02 83528378
4 BFGL-NGS-117077 0.02 83575765
4 Hapmap30589-BTA-158871 0.02 83622503
4 BTB-01261028 0.02 83655818
4 Hapmap40666-BTA-119930 0.02 83688772
4 Hapmap59506-rs29021284 0.02 83751749
4 BTB-01261088 0.02 83773685
4 BTB-01325848 0.02 83800366
4 BTB-02092948 0.02 83817176
4 BTA-85992-no-rs 0.02 83893622
4 ARS-BFGL-NGS-25242 0.02 83935610
4 ARS-BFGL-NGS-13575 0.02 83976745
4 BTB-01379210 0.02 84034789
4 BTB-01379114 0.02 84065725
4 ARS-BFGL-NGS-5222 0.02 84074006
4 ARS-BFGL-NGS-101757 0.02 84110284
4 BTA-23277-no-rs 0.02 84210904
4 BTB-01857387 0.02 84237048
4 BTA-85995-no-rs 0.02 84269333
4 ARS-BFGL-NGS-84090 0.02 84297128
4 Hapmap42743-BTA-96829 0.02 84324122
4 Hapmap55541-rs29024319 0.02 84361269
4 BTA-96855-no-rs 0.02 84385191
4 BTB-01142755 0.02 84419185
4 BTA-96831-no-rs 0.02 84454174
4 BTA-96837-no-rs 0.02 84483476
4 Hapmap60682-rs29013346 0.02 84521547
4 BTA-96843-no-rs 0.02 84542844
4 ARS-BFGL-NGS-70877 0.02 84566796
4 ARS-BFGL-NGS-43812 0.02 84604853
4 BTB-01142924 0.02 84642547
4 Hapmap48138-BTA-96848 0.02 84675692
4 BTB-01143040 0.02 84784643
4 BTB-01744249 0.02 84817510
4 BTB-01943785 0.02 84849699
4 BFGL-NGS-111033 0.02 84899046
4 BFGL-NGS-117737 0.02 84922172
4 BTB-01653226 0.02 85074850
4 Hapmap50213-BTA-110976 0.02 85110888
4 ARS-BFGL-NGS-16338 0.02 85258756
4 BTB-02023591 0.02 85300942
4 BTA-16834-no-rs 0.02 85341929
4 BTB-01278441 0.02 85400850
4 BTB-01278461 0.02 85426973
4 ARS-BFGL-NGS-107560 0.02 85485438
4 ARS-BFGL-NGS-106645 0.02 85548434
4 BTB-01278887 0.02 85573800
4 BTB-01278734 0.02 85596285
4 BTB-01443527 0.02 85639492
4 Hapmap55226-rs29009595 0.02 85668963
4 BTB-01443471 0.02 85692215
4 Hapmap51093-BTA-93609 0.02 85717456
4 ARS-BFGL-NGS-92104 0.02 85744279
4 BFGL-NGS-110046 0.02 85777638
4 BTB-01443627 0.02 85837936
4 BTB-01739497 0.02 85863921
4 ARS-BFGL-NGS-20868 0.02 85897354
4 Hapmap33511-BTA-158096 0.02 85918341
4 Hapmap34293-BES10_Contig535_1147 0.02 85944413
4 BTB-01816187 0.02 85974262
4 Hapmap43022-BTA-71548 0.02 86000826
4 BTB-00200867 0.02 86037707
4 Hapmap35157-BES8_Contig505_1669 0.02 86065566
4 UA-IFASA-181 0.02 86095783
4 ARS-BFGL-NGS-44363 0.02 86127776
4 Hapmap41943-BTA-71550 0.02 86174159
4 BTA-104491-no-rs 0.02 86221396
4 BTB-01565771 0.02 86246884
4 Hapmap43446-BTA-104493 0.02 86279565
4 BTB-01045403 0.02 86323021
4 Hapmap39905-BTA-27381 0.02 86368078
4 ARS-BFGL-NGS-90168 0.02 86384813
4 BTB-01257685 0.02 86435097
4 BTB-01257567 0.02 86473148
4 BTB-01257559 0.02 86522002
4 BTB-01031947 0.02 86565761
4 Hapmap58175-rs29027322 0.02 86590529
4 Hapmap39674-BTA-65901 0.02 86619467
4 BTA-110930-no-rs 0.02 86686377
4 Hapmap38052-BTA-110922 0.02 86722605
4 BTB-01652664 0.02 86753179
4 ARS-BFGL-NGS-16675 0.02 86813842
4 ARS-BFGL-NGS-17043 0.02 86851399
4 BFGL-NGS-118088 0.02 86881742
4 BTB-01774539 0.02 86922222
4 BTB-01774413 0.02 86956401
4 Hapmap39421-BTA-65907 0.02 86990035
4 BTA-01163-rs29012130 0.02 87025548
4 BTB-01032336 0.02 87050008
4 BTB-01032368 0.02 87105502
4 BFGL-NGS-114143 0.02 87157814
4 Hapmap58407-rs29020619 0.02 87204497
4 BTA-65916-no-rs 0.02 87239102
4 BFGL-NGS-112480 0.02 87270334
4 BTB-01032530 0.02 87305609
4 BTA-65924-no-rs 0.02 87347784
4 ARS-BFGL-NGS-33395 0.02 87398227
4 BTA-44040-no-rs 0.02 87420275
4 BTA-65926-no-rs 0.02 87458883
4 BTB-00733266 0.02 87469839
4 ARS-BFGL-NGS-54357 0.02 87493214
4 BTB-00367018 0.02 87525182
4 ARS-BFGL-NGS-27980 0.02 87551859
4 Hapmap50629-BTA-25069 0.02 87611334
4 Hapmap53958-rs29016492 0.02 87648237
4 BTA-25084-no-rs 0.02 87674948
4 BTB-00201350 0.02 87720156
4 ARS-BFGL-NGS-77569 0.02 87765594
4 BTB-01100536 0.02 87799588
4 BTB-01100556 0.02 87877467
4 ARS-BFGL-NGS-54384 0.02 87922732
4 ARS-BFGL-NGS-103894 0.02 87946005
4 ARS-BFGL-NGS-7693 0.02 87985520
4 Hapmap55029-rs29016123 0.02 88025334
4 BTA-25095-no-rs 0.02 88048336
4 Hapmap26494-BTA-25104 0.02 88090919
4 ARS-BFGL-NGS-7797 0.02 88126251
4 BTB-01100773 0.02 88159671
4 Hapmap56427-rs29018180 0.02 88199152
4 BTB-01290330 0.02 88227758
4 BTB-01290382 0.02 88253813
4 Hapmap38817-BTA-18244 0.02 88307814
4 BTA-18245-no-rs 0.02 88372671
4 Hapmap44030-BTA-18247 0.02 88432287
4 Hapmap51697-BTA-18251 0.02 88472294
4 ARS-BFGL-NGS-98200 0.02 88503423
4 Hapmap40678-BTA-122051 0.02 88603183
4 Hapmap58408-rs29020693 0.02 88640937
4 ARS-BFGL-NGS-103506 0.02 88735592
4 Hapmap47782-BTA-94386 0.02 88772623
4 BFGL-NGS-118105 0.02 88875265
4 ARS-BFGL-NGS-2327 0.02 88922403
4 BTA-94377-no-rs 0.02 88943551
4 ARS-BFGL-NGS-96866 0.02 89085964
4 BTA-58912-no-rs 0.02 89230448
4 ARS-BFGL-NGS-27970 0.02 89251217
4 Hapmap55855-rs29017652 0.02 89271523
4 Hapmap43626-BTA-58917 0.02 89324066
4 BFGL-NGS-119867 0.02 89345677
4 ARS-BFGL-NGS-78641 0.02 89396972
4 UA-IFASA-2769 0.02 89463354
4 ARS-BFGL-NGS-19301 0.02 89507691
4 ARS-BFGL-NGS-32488 0.02 89586504
4 Hapmap43086-BTA-87607 0.02 89627238
4 BTB-00879812 0.02 89735459
4 BTA-58931-no-rs 0.02 89757987
4 BTB-00880226 0.02 89793380
4 ARS-BFGL-NGS-26218 0.02 89836957
4 BTA-22993-no-rs 0.02 89874122
4 ARS-BFGL-NGS-26522 0.02 89896666
4 BTA-22996-no-rs 0.02 89930191
4 BTB-01323560 0.02 89964517
4 ARS-BFGL-NGS-11448 0.02 90003209
4 Hapmap51964-BTA-100658 0.02 90065063
4 Hapmap56169-rs29017544 0.02 90125229
4 BTA-100657-no-rs 0.02 90145864
4 BTB-01323835 0.02 90205905
4 ARS-BFGL-NGS-55428 0.02 90241782
4 BTB-01323946 0.02 90290973
4 BTB-01323949 0.02 90313268
4 BTB-01759027 0.02 90347747
4 BTA-119205-no-rs 0.02 90376609
4 BTA-122943-no-rs 0.02 90418990
4 BTB-01591267 0.02 90465917
4 Hapmap26982-BTA-149776 0.02 90514031
4 ARS-BFGL-NGS-27273 0.02 90551955
4 Hapmap25897-BTA-158225 0.02 90670979
4 BTA-117837-no-rs 0.02 90695118
4 BTA-95761-no-rs 0.02 90741789
4 BTB-01313094 0.02 90824387
4 BTB-01843171 0.02 90832816
4 BTB-01836036 0.02 90893849
4 BTA-123118-no-rs 0.02 90917667
4 BTB-01901306 0.02 90931839
4 BTB-01312850 0.02 91029467
4 ARS-BFGL-NGS-106738 0.02 91091655
4 BTB-01312780 0.02 91135164
4 Hapmap48685-BTA-21347 0.02 91146268
4 BTB-01312713 0.02 91176069
4 Hapmap32385-BTA-161252 0.02 91202157
4 BTB-01312690 0.02 91249449
4 Hapmap61073-rs29024400 0.02 91274260
4 BTB-01312667 0.02 91280844
4 Hapmap50622-BTA-21349 0.02 91314063
4 BTB-02085810 0.02 91340161
4 BTA-16491-no-rs 0.02 91363229
4 BFGL-NGS-114354 0.02 91444189
4 BTB-00201541 0.02 91471460
4 BTA-71585-no-rs 0.02 91513795
4 BTA-109007-no-rs 0.02 91606650
4 BTB-01450748 0.02 91660328
4 BTA-94373-no-rs 0.02 91722860
4 Hapmap54638-rs29022155 0.02 91763182
4 BTB-01707050 0.02 91825879
4 BTB-01707017 0.02 91855236
4 BTA-11696-no-rs 0.02 91890666
4 BTB-01845975 0.02 91910034
4 ARS-BFGL-NGS-2409 0.02 91967938
4 ARS-BFGL-NGS-40883 0.02 92009432
4 BTB-00202376 0.02 92079772
4 Hapmap23939-BTA-142377 0.02 92112155
4 BTB-00202348 0.02 92128476
4 BTA-71596-no-rs 0.02 92216266
4 ARS-BFGL-NGS-11480 0.02 92276805
4 BTB-02013962 0.02 92320050
4 ARS-BFGL-NGS-109045 0.02 92345704
4 Hapmap44010-BTA-115749 0.02 92451974
4 Hapmap42822-BTA-115746 0.02 92529719
4 BTB-02000619 0.02 92555806
4 BFGL-NGS-113124 0.02 92591264
4 ARS-BFGL-NGS-12375 0.02 92635910
4 BFGL-NGS-118100 0.02 92678896
4 BTB-00201719 0.02 92713614
4 BTB-00201722 0.02 92738318
4 Hapmap58049-rs29013711 0.02 92772096
4 BTB-00201779 0.02 92798581
4 ARS-BFGL-NGS-37705 0.02 92825915
4 Hapmap47201-BTA-121648 0.02 92868653
4 BTB-00202149 0.02 92901320
4 BTB-00202169 0.02 92931041
4 BTB-00202180 0.02 92972891
4 BTB-00202195 0.02 93016580
4 BTB-00202224 0.02 93055811
4 BTB-01295144 0.02 93103165
4 ARS-BFGL-NGS-94823 0.02 93137710
4 BFGL-NGS-114724 0.02 93193241
4 ARS-BFGL-NGS-47278 0.02 93213415
4 BTB-01295203 0.02 93243910
4 Hapmap32136-BTA-160383 0.02 93273418
4 Hapmap49518-BTA-19021 0.02 93311024
4 ARS-BFGL-NGS-74821 0.02 93333364
4 BTB-01295275 0.02 93363825
4 BTB-01295280 0.02 93390689
4 Hapmap26778-BTA-19024 0.02 93424153
4 ARS-BFGL-NGS-106964 0.02 93451753
4 ARS-BFGL-NGS-21549 0.02 93486410
4 Hapmap34400-BES9_Contig569_627 0.02 93540052
4 Hapmap41207-BTA-22424 0.02 93596471
4 ARS-BFGL-NGS-30397 0.02 93636829
4 ARS-BFGL-NGS-7333 0.02 93682271
4 BTA-22421-no-rs 0.02 93747004
4 ARS-BFGL-NGS-101028 0.02 93794036
4 ARS-BFGL-NGS-59298 0.02 93841944
4 ARS-BFGL-NGS-34894 0.02 93871788
4 ARS-BFGL-NGS-22270 0.02 93897796
4 ARS-BFGL-NGS-89108 0.02 93976727
4 ARS-BFGL-NGS-104187 0.02 94035068
4 BTB-00203359 0.02 94062674
4 Hapmap40190-BTA-71658 0.02 94089274
4 ARS-BFGL-NGS-75789 0.02 94135381
4 ARS-BFGL-NGS-94932 0.02 94165954
4 Hapmap46719-BTA-71648 0.02 94195654
4 ARS-BFGL-NGS-29534 0.02 94216776
4 BFGL-NGS-110883 0.02 94261379
4 ARS-BFGL-NGS-55655 0.02 94285329
4 Hapmap31548-BTA-71641 0.02 94315377
4 ARS-BFGL-NGS-23095 0.02 94345344
4 BTB-00202937 0.02 94409291
4 ARS-BFGL-NGS-95926 0.02 94452872
4 BTB-00202925 0.02 94478401
4 ARS-BFGL-NGS-90102 0.02 94519434
4 ARS-BFGL-NGS-102642 0.02 94645817
4 BTA-71636-no-rs 0.02 94666041
4 BTA-71635-no-rs 0.02 94695686
4 Hapmap40578-BTA-71629 0.02 94733877
4 Hapmap33892-BES6_Contig314_677 0.02 94756799
4 Hapmap25269-BTA-142380 0.02 94788227
4 BFGL-NGS-110997 0.02 94817114
4 ARS-BFGL-NGS-98418 0.02 94865054
4 BTB-00202623 0.02 94897074
4 BTB-00202516 0.02 94923520
4 BTB-00202549 0.02 94946642
4 ARS-BFGL-NGS-1781 0.02 94971282
4 ARS-BFGL-NGS-66456 0.02 94995041
4 Hapmap44904-BTA-71606 0.02 95019440
4 BFGL-NGS-115061 0.02 95059879
4 Hapmap57853-rs29019570 0.02 95090883
4 ARS-BFGL-NGS-61449 0.02 95160768
4 Hapmap47708-BTA-71597 0.02 95207183
4 BTB-00202476 0.02 95277574
4 BTB-01685681 0.02 95354111
4 ARS-BFGL-NGS-92365 0.02 95412843
4 BTB-01700995 0.02 95441673
4 Hapmap43023-BTA-71661 0.02 95467089
4 BTA-71660-no-rs 0.02 95500152
4 BTA-71659-no-rs 0.02 95522494
4 BTB-00203399 0.02 95547075
4 BTB-00203384 0.02 95570782
4 ARS-BFGL-NGS-75296 0.02 95715986
4 BTB-00203494 0.02 95739196
4 UA-IFASA-7564 0.02 95787428
4 BTB-01502164 0.02 95831177
4 ARS-BFGL-NGS-9433 0.02 95842061
4 ARS-BFGL-NGS-18171 0.02 95868178
4 ARS-BFGL-NGS-16539 0.02 95891346
4 BTB-00203567 0.02 95920595
4 BTB-00203584 0.02 95947266
4 BTA-71665-no-rs 0.02 95975753
4 BTA-71670-no-rs 0.02 95997383
4 Hapmap31115-BTA-142396 0.02 96038250
4 ARS-BFGL-NGS-32192 0.02 96059947
4 BFGL-NGS-115390 0.02 96133108
4 Hapmap48060-BTA-71676 0.02 96177374
4 ARS-BFGL-NGS-101101 0.02 96205328
4 ARS-BFGL-NGS-95268 0.02 96232481
4 BTB-02090805 0.02 96441002
4 BTB-01298816 0.02 96483835
4 UA-IFASA-8046 0.02 96549726
4 ARS-BFGL-NGS-11916 0.02 96558409
4 ARS-BFGL-NGS-53072 0.02 96568145
4 ARS-BFGL-NGS-108550 0.02 96611096
4 ARS-BFGL-NGS-93211 0.02 96752369
4 ARS-BFGL-NGS-104016 0.02 96789856
4 BFGL-NGS-116643 0.02 96808778
4 ARS-BFGL-NGS-25615 0.02 96833533
4 Hapmap41073-BTA-71719 0.02 96860298
4 BTA-71718-no-rs 0.02 96880847
4 BFGL-NGS-119842 0.02 96901834
4 BTA-71716-no-rs 0.02 96963761
4 Hapmap58854-rs29023486 0.02 96989156
4 BTB-00204531 0.02 97039221
4 BTA-71714-no-rs 0.02 97085318
4 Hapmap52502-rs29022385 0.02 97110985
4 ARS-BFGL-NGS-104149 0.02 97148545
4 Hapmap47385-BTA-71710 0.02 97172680
4 BFGL-NGS-112856 0.02 97200507
4 UA-IFASA-9287 0.02 97229953
4 ARS-BFGL-NGS-100061 0.02 97263525
4 ARS-BFGL-NGS-22905 0.02 97297591
4 ARS-BFGL-NGS-95780 0.02 97323762
4 Hapmap28499-BTA-142459 0.02 97366538
4 ARS-BFGL-NGS-101094 0.02 97394599
4 ARS-BFGL-NGS-37346 0.02 97439267
4 ARS-BFGL-NGS-38881 0.02 97475172
4 Hapmap25270-BTA-142450 0.02 97520221
4 ARS-BFGL-NGS-10992 0.02 97573260
4 ARS-BFGL-NGS-29465 0.02 97597982
4 ARS-BFGL-NGS-103036 0.02 97626657
4 ARS-BFGL-NGS-13008 0.02 97682552
4 ARS-BFGL-NGS-23026 0.02 97707170
4 ARS-BFGL-NGS-96752 0.02 97718966
4 ARS-BFGL-NGS-18224 0.02 97756717
4 BFGL-NGS-115771 0.02 97787389
4 ARS-BFGL-NGS-58689 0.02 97857966
4 Hapmap50765-BTA-71773 0.02 97900288
4 Hapmap25948-BTA-71764 0.02 97956481
4 Hapmap50564-BTA-110789 0.02 98021925
4 ARS-BFGL-NGS-66558 0.02 98170730
4 ARS-BFGL-NGS-109511 0.02 98279279
4 Hapmap30599-BTA-162355 0.02 98305503
4 ARS-BFGL-NGS-12738 0.02 98347029
4 BTA-71813-no-rs 0.02 98529887
4 ARS-BFGL-NGS-27902 0.02 98574068
4 BTA-71811-no-rs 0.02 98641515
4 Hapmap50074-BTA-71803 0.02 98730101
4 ARS-BFGL-NGS-26750 0.02 98785875
4 ARS-BFGL-NGS-52947 0.02 98817500
4 ARS-BFGL-NGS-101689 0.02 98851877
4 Hapmap52549-rs29027276 0.02 98919800
4 BFGL-NGS-112658 0.02 99000938
4 Hapmap41736-BTA-104096 0.02 99055852
4 ARS-BFGL-NGS-23661 0.02 99111615
4 ARS-BFGL-NGS-27951 0.02 99244356
4 ARS-BFGL-NGS-18156 0.02 99351988
4 ARS-BFGL-NGS-38990 0.02 99425993
4 ARS-BFGL-NGS-77010 0.02 99569595
4 BFGL-NGS-112013 0.02 99597336
4 Hapmap22943-BTA-153575 0.02 99663176
4 ARS-BFGL-NGS-27960 0.02 99812374
4 ARS-BFGL-NGS-91439 0.02 99873213
4 BTA-19530-no-rs 0.02 99893687
4 Hapmap60639-rs29020598 0.02 99928799
4 Hapmap58149-rs29020595 0.02 99957908
4 BTA-22968-no-rs 0.02 100034376
4 ARS-BFGL-NGS-1614 0.02 100066641
4 Hapmap43664-BTA-71842 0.02 100158881
4 BFGL-NGS-115692 0.02 100212326
4 BTA-71843-no-rs 0.02 100285325
4 ARS-BFGL-NGS-2354 0.02 100314277
4 ARS-BFGL-NGS-100449 0.02 100352675
4 Hapmap38979-BTA-71851 0.02 100380249
4 BTA-99928-no-rs 0.02 100404647
4 ARS-BFGL-NGS-14075 0.02 100426309
4 Hapmap41710-BTA-99927 0.02 100551656
4 Hapmap47083-BTA-71984 0.02 100696142
4 ARS-BFGL-NGS-95671 0.02 100802554
4 ARS-BFGL-NGS-12793 0.02 100837831
4 ARS-BFGL-NGS-99093 0.02 100891079
4 ARS-BFGL-NGS-27298 0.02 100949367
4 ARS-BFGL-NGS-2253 0.02 100986786
4 Hapmap36297-SCAFFOLD20555_14349 0.02 101009855
4 BTA-109842-no-rs 0.02 101066054
4 ARS-BFGL-NGS-15146 0.02 101102630
4 BTA-71817-no-rs 0.02 101127710
4 Hapmap48448-BTA-71823 0.02 101176065
4 BFGL-NGS-118823 0.02 101219111
4 BTA-71832-no-rs 0.02 101260021
4 BFGL-NGS-111916 0.02 101321103
4 BFGL-NGS-110051 0.02 101363481
4 BTA-71976-no-rs 0.02 101398373
4 Hapmap59512-rs29027076 0.02 101418470
4 BTA-71972-no-rs 0.02 101443050
4 ARS-BFGL-NGS-51016 0.02 101466667
4 Hapmap26775-BTA-163348 0.02 101493356
4 Hapmap23844-BTA-71970 0.02 101515460
4 Hapmap59107-rs29018244 0.02 101590495
4 BTA-03464-rs29011228 0.02 101691658
4 ARS-BFGL-NGS-94541 0.02 101806856
4 ARS-BFGL-NGS-107258 0.02 101940149
4 ARS-BFGL-NGS-84112 0.02 102053480
4 BTA-71941-no-rs 0.02 102076218
4 Hapmap39285-BTA-71932 0.02 102169352
4 ARS-BFGL-NGS-17060 0.02 102202455
4 ARS-BFGL-NGS-7597 0.02 102252302
4 ARS-BFGL-NGS-107748 0.02 102284393
4 Hapmap41623-BTA-71924 0.02 102348878
4 Hapmap50076-BTA-71917 0.02 102397689
4 ARS-BFGL-NGS-7736 0.02 102483490
4 Hapmap49721-BTA-71904 0.02 102524958
4 Hapmap38246-BTA-71900 0.02 102579673
4 Hapmap52823-rs29010271 0.02 102625144
4 ARS-BFGL-NGS-41399 0.02 102655872
4 ARS-BFGL-NGS-36185 0.02 102681730
4 ARS-BFGL-NGS-30302 0.02 102711345
4 ARS-BFGL-NGS-38025 0.02 102761897
4 ARS-BFGL-NGS-54025 0.02 102821052
4 Hapmap39860-BTA-71869 0.02 102861673
4 ARS-BFGL-NGS-12472 0.02 102905301
4 ARS-BFGL-NGS-31561 0.02 102932585
4 ARS-BFGL-NGS-28579 0.02 102991184
4 ARS-BFGL-NGS-25648 0.02 103021812
4 Hapmap51374-BTA-104594 0.02 103077595
4 Hapmap30853-BTA-153737 0.02 103098692
4 Hapmap49935-BTA-25519 0.02 103380633
4 BTA-25518-no-rs 0.02 103416938
4 BTA-25515-no-rs 0.02 103466169
4 BTA-25514-no-rs 0.02 103524388
4 ARS-BFGL-NGS-92785 0.02 103545418
4 BFGL-NGS-116722 0.02 103593177
4 BFGL-NGS-110514 0.02 103626248
4 ARS-BFGL-NGS-4050 0.02 103646531
4 BFGL-NGS-115811 0.02 103685385
4 BFGL-NGS-113196 0.02 103722404
4 ARS-BFGL-NGS-42985 0.02 103743080
4 BTA-72175-no-rs 0.02 103778183
4 ARS-BFGL-NGS-54543 0.02 103802146
4 ARS-BFGL-NGS-73232 0.02 103825390
4 ARS-BFGL-NGS-70987 0.02 103861043
4 BFGL-NGS-119820 0.02 103886255
4 ARS-BFGL-NGS-81546 0.02 103907052
4 BTA-85913-no-rs 0.02 103973731
4 BTA-72155-no-rs 0.02 104075342
4 BTA-72153-no-rs 0.02 104152688
4 ARS-BFGL-NGS-24428 0.02 104182779
4 Hapmap46021-BTA-72146 0.02 104246193
4 ARS-BFGL-NGS-109141 0.02 104269110
4 Hapmap60483-rs29010048 0.02 104320084
4 ARS-BFGL-NGS-109036 0.02 104352103
4 ARS-BFGL-NGS-32175 0.02 104386614
4 BFGL-NGS-117579 0.02 104423781
4 Hapmap51625-BTA-71992 0.02 104448186
4 ARS-BFGL-NGS-105153 0.02 104505573
4 Hapmap32072-BTA-142491 0.02 104586121
4 Hapmap49722-BTA-72000 0.02 104668117
4 BFGL-NGS-115725 0.02 104697415
4 BFGL-NGS-110903 0.02 104718658
4 ARS-BFGL-NGS-58851 0.02 104752590
4 Hapmap60027-rs29013402 0.02 104781415
4 BFGL-NGS-109861 0.02 104876478
4 ARS-BFGL-NGS-24686 0.02 104898336
4 ARS-BFGL-NGS-30335 0.02 104941025
4 ARS-BFGL-NGS-64007 0.02 104972353
4 BFGL-NGS-111427 0.02 104993379
4 BTA-72028-no-rs 0.02 105015963
4 ARS-BFGL-NGS-32907 0.02 105049034
4 Hapmap60675-ss46526399 0.02 105133715
4 ARS-BFGL-NGS-106683 0.02 105255348
4 BFGL-NGS-110705 0.02 105289310
4 ARS-BFGL-NGS-42959 0.02 105314324
4 ARS-BFGL-NGS-76618 0.02 105381719
4 DIAS-292 0.02 105427095
4 ARS-BFGL-NGS-84962 0.02 105505212
4 ARS-BFGL-NGS-64545 0.02 105554183
4 ARS-BFGL-NGS-40249 0.02 105644330
4 ARS-BFGL-NGS-42804 0.02 105673843
4 BFGL-NGS-111574 0.02 105717788
4 BFGL-NGS-117297 0.02 105756164
4 BFGL-NGS-118330 0.02 105802270
4 ARS-BFGL-NGS-71972 0.02 105836925
4 ARS-BFGL-NGS-36520 0.02 105980099
4 BTA-72114-no-rs 0.02 106015076
4 Hapmap23591-BTA-142567 0.02 106035219
4 BTA-72125-no-rs 0.02 106057340
4 ARS-BFGL-NGS-38295 0.02 106082504
4 BTA-72133-no-rs 0.02 106115468
4 ARS-BFGL-NGS-74635 0.02 106215787
4 Hapmap31080-BTA-128722 0.02 106271935
4 ARS-BFGL-NGS-15450 0.02 106305738
4 ARS-BFGL-NGS-5899 0.02 106455908
4 ARS-BFGL-NGS-76596 0.02 106495913
4 ARS-BFGL-NGS-103970 0.02 106670853
4 ARS-BFGL-NGS-72134 0.02 106731623
4 ARS-BFGL-NGS-3479 0.02 106753997
4 Hapmap52792-rs29022854 0.02 106799687
4 Hapmap30256-BTA-142517 0.02 106822675
4 Hapmap43665-BTA-72047 0.02 106861243
4 ARS-BFGL-NGS-104647 0.02 106881828
4 ARS-BFGL-NGS-78121 0.02 106919972
4 BTA-122739-no-rs 0.02 106978586
4 ARS-BFGL-NGS-54107 0.02 107194002
4 BTB-02023798 0.02 107211153
4 BTB-02023900 0.02 107298911
4 ARS-BFGL-NGS-69855 0.02 107452825
4 ARS-BFGL-NGS-35219 0.02 107493799
4 Hapmap35759-SCAFFOLD161053_2988 0.02 107534318
4 Hapmap47387-BTA-72195 0.02 107569107
4 ARS-BFGL-NGS-19331 0.02 107590389
4 ARS-BFGL-NGS-4608 0.02 107616696
4 Hapmap51932-BTA-119886 0.02 107642945
4 ARS-BFGL-NGS-35727 0.02 107670085
4 Hapmap49723-BTA-72140 0.02 107735594
4 ARS-BFGL-NGS-100841 0.02 107899959
4 ARS-BFGL-NGS-76188 0.02 107921000
4 ARS-BFGL-NGS-28655 0.02 107963496
4 BTA-72136-no-rs 0.02 107985004
4 BFGL-NGS-114935 0.02 108026071
4 BTA-72073-no-rs 0.02 108087498
4 BFGL-NGS-112115 0.02 108119918
4 BFGL-NGS-115890 0.02 108150040
4 BFGL-NGS-113040 0.02 108232361
4 Hapmap48869-BTA-72045 0.02 108277165
4 ARS-BFGL-NGS-11642 0.02 108309954
4 ARS-BFGL-NGS-87361 0.02 108341586
4 ARS-BFGL-NGS-40926 0.02 108416046
4 ARS-BFGL-NGS-86901 0.02 108445757
4 BTA-72091-no-rs 0.02 108467257
4 BTA-90241-no-rs 0.02 108594932
4 ARS-BFGL-NGS-39879 0.02 108618234
4 Hapmap34662-BES8_Contig470_1089 0.02 108662213
4 ARS-BFGL-NGS-91867 0.02 108686504
4 ARS-BFGL-NGS-35619 0.02 108730883
4 BTA-72108-no-rs 0.02 108779365
4 BTA-121657-no-rs 0.02 108809109
4 ARS-BFGL-NGS-14130 0.02 108849123
4 BTA-72199-no-rs 0.02 108923268
4 BTA-72201-no-rs 0.02 108981264
4 ARS-BFGL-NGS-95772 0.02 109009099
4 ARS-BFGL-NGS-51989 0.02 109056212
4 Hapmap54943-rs29012215 0.02 109096324
4 ARS-BFGL-NGS-33842 0.02 109133956
4 ARS-BFGL-NGS-106898 0.02 109179733
4 ARS-BFGL-NGS-45265 0.02 109217767
4 ARS-BFGL-NGS-4853 0.02 109300550
4 ARS-BFGL-NGS-6837 0.02 109323604
4 BTA-72227-no-rs 0.02 109368602
4 ARS-BFGL-NGS-73118 0.02 109401269
4 ARS-BFGL-NGS-30190 0.02 109449200
4 BFGL-NGS-119262 0.02 109481996
4 ARS-BFGL-NGS-27142 0.02 109518811
4 BTA-72244-no-rs 0.02 109542978
4 BTA-72255-no-rs 0.02 109589234
4 Hapmap39964-BTA-104515 0.02 109905625
4 BTA-104512-no-rs 0.02 109930955
4 ARS-BFGL-NGS-38080 0.02 109956044
4 ARS-BFGL-NGS-22840 0.02 110070789
4 BTA-72509-no-rs 0.02 110198129
4 BTA-72277-no-rs 0.02 110270722
4 ARS-BFGL-NGS-1972 0.02 110516765
4 BFGL-NGS-116181 0.02 110564996
4 ARS-BFGL-NGS-16951 0.02 110815738
4 ARS-BFGL-NGS-31667 0.02 110894164
4 BTB-00207638 0.02 110955718
4 Hapmap48062-BTA-72409 0.02 110992231
4 ARS-BFGL-NGS-4091 0.02 111059450
4 BTA-72413-no-rs 0.02 111177885
4 BTB-00208066 0.02 111270509
4 Hapmap60331-rs29025506 0.02 111302922
4 Hapmap41345-BTA-72417 0.02 111344339
4 BTA-05074-no-rs 0.02 111393310
4 BTB-00208407 0.02 111433070
4 Hapmap54547-rs29012198 0.02 111451477
4 BTB-00208358 0.02 111497315
4 BTB-00208231 0.02 111516586
4 UA-IFASA-2147 0.02 111549022
4 Hapmap60610-rs29026521 0.02 111593968
4 ARS-BFGL-NGS-63988 0.02 111728995
4 Hapmap34657-BES3_Contig465_3267 0.02 111776120
4 Hapmap41946-BTA-72562 0.02 111822515
4 ARS-BFGL-NGS-2057 0.02 111865100
4 ARS-BFGL-NGS-7294 0.02 111886829
4 BTB-00211171 0.02 111927058
4 Hapmap60085-rs29027425 0.02 111959361
4 Hapmap42301-BTA-72566 0.02 112050871
4 Hapmap33207-BTA-142657 0.02 112095311
4 BTA-96211-no-rs 0.02 112199914
4 Hapmap50170-BTA-96224 0.02 112228289
4 Hapmap52487-rs29009830 0.02 112268944
4 Hapmap33223-BTA-150780 0.02 112331370
4 BTB-01472713 0.02 112371224
4 Hapmap34480-BES11_Contig223_1325 0.02 112422456
4 BTB-01644763 0.02 112466580
4 ARS-BFGL-NGS-5944 0.02 112505832
4 BTB-01367046 0.02 112541202
4 BTB-01367029 0.02 112564375
4 BTB-01366974 0.02 112597066
4 Hapmap34027-BES1_Contig459_655 0.02 112622212
4 BTB-01366960 0.02 112647965
4 Hapmap55493-rs29026602 0.02 112673406
4 BTB-01366853 0.02 112697246
4 BTB-01163345 0.02 112792478
4 ARS-BFGL-NGS-24470 0.02 112805129
4 Hapmap50184-BTA-101607 0.02 112821975
4 BTB-01163185 0.02 112848379
4 Hapmap31474-BTA-152740 0.02 112872732
4 BTB-01162852 0.02 112921254
4 ARS-BFGL-NGS-39403 0.02 112959510
4 BTB-01755781 0.02 112988531
4 ARS-BFGL-NGS-61198 0.02 113018140
4 ARS-BFGL-NGS-33889 0.02 113043722
4 ARS-BFGL-NGS-42786 0.02 113066370
4 ARS-BFGL-NGS-87419 0.02 113125073
4 BTA-08354-no-rs 0.02 113150254
4 ARS-BFGL-NGS-23278 0.02 113167777
4 Hapmap24643-BTA-123363 0.02 113216630
4 ARS-BFGL-NGS-57230 0.02 113246549
4 ARS-BFGL-NGS-74516 0.02 113295586
4 Hapmap59891-rs29026543 0.02 113316526
4 Hapmap28310-BTA-149519 0.02 113350913
4 ARS-BFGL-NGS-19306 0.02 113370132
4 Hapmap25272-BTA-142660 0.02 113423761
4 ARS-BFGL-NGS-33589 0.02 113483443
4 BTA-72569-no-rs 0.02 113603587
4 ARS-BFGL-NGS-46354 0.02 113613356
4 BFGL-NGS-118333 0.02 113653994
4 Hapmap57291-ss46526771 0.02 113718086
4 BTA-72550-no-rs 0.02 113749851
4 Hapmap49724-BTA-72549 0.02 113775643
4 ARS-BFGL-NGS-97171 0.02 113809308
4 ARS-BFGL-NGS-83962 0.02 113844610
4 ARS-BFGL-NGS-43056 0.02 113866779
4 ARS-BFGL-NGS-41071 0.02 113945521
4 Hapmap39428-BTA-72555 0.02 114015759
4 ARS-BFGL-NGS-103059 0.02 114082643
4 ARS-BFGL-NGS-19833 0.02 114099169
4 ARS-BFGL-NGS-60533 0.02 114138882
4 BFGL-NGS-115174 0.02 114160477
4 ARS-BFGL-NGS-3908 0.02 114185039
4 BFGL-NGS-113048 0.02 114211664
4 ARS-BFGL-NGS-80140 0.02 114234451
4 Hapmap47085-BTA-72511 0.02 114262347
4 BFGL-NGS-112056 0.02 114289456
4 ARS-BFGL-NGS-38659 0.02 114309379
4 Hapmap33896-BES4_Contig479_1391 0.02 114339829
4 ARS-BFGL-NGS-74214 0.02 114360281
4 BTB-01622968 0.02 114382454
4 Hapmap22875-BTA-155031 0.02 114456753
4 ARS-BFGL-NGS-104870 0.02 114478574
4 ARS-BFGL-NGS-57936 0.02 114582396
4 ARS-BFGL-NGS-54289 0.02 114624361
4 ARS-BFGL-NGS-55612 0.02 114638190
4 BTB-02071958 0.02 114660458
4 Hapmap59459-rs29011115 0.02 114700041
4 ARS-BFGL-NGS-107954 0.02 114732715
4 ARS-BFGL-NGS-61104 0.02 114775305
4 ARS-BFGL-NGS-1225 0.02 114797397
4 Hapmap51569-BTA-17751 0.02 114858759
4 BTA-17747-no-rs 0.02 114876357
4 ARS-BFGL-NGS-58988 0.02 114925568
4 ARS-BFGL-NGS-103689 0.02 114946141
4 BFGL-NGS-119857 0.02 114967761
4 ARS-BFGL-NGS-43533 0.02 114991648
4 ARS-BFGL-NGS-25593 0.02 115014887
4 BFGL-NGS-116908 0.02 115037021
4 ARS-BFGL-NGS-100288 0.02 115067001
4 ARS-BFGL-NGS-107181 0.02 115110860
4 ARS-BFGL-NGS-15477 0.02 115131914
4 BFGL-NGS-113492 0.02 115163770
4 ARS-BFGL-NGS-3026 0.02 115186234
4 ARS-BFGL-NGS-31139 0.02 115212410
4 ARS-BFGL-NGS-29581 0.02 115339116
4 ARS-BFGL-NGS-100194 0.02 115355519
4 ARS-BFGL-NGS-21084 0.02 115382326
4 ARS-BFGL-NGS-16030 0.02 115393481
4 BTB-00213370 0.02 115442917
4 BTB-00208601 0.02 115488776
4 BFGL-NGS-119660 0.02 115517664
4 Hapmap56914-rs29020849 0.02 115571190
4 ARS-BFGL-NGS-53034 0.02 115643746
4 Hapmap41624-BTA-72459 0.02 115679318
4 ARS-BFGL-NGS-30343 0.02 115722801
4 ARS-BFGL-NGS-52807 0.02 115763597
4 ARS-BFGL-NGS-107790 0.02 115793038
4 BTB-00213426 0.02 115817610
4 ARS-BFGL-NGS-10207 0.02 115840530
4 ARS-BFGL-NGS-22851 0.02 115873140
4 ARS-BFGL-NGS-35564 0.02 115906838
4 BTB-00210179 0.02 116029243
4 Hapmap39093-BTA-72507 0.02 116059936
4 Hapmap29532-BTA-142672 0.02 116095549
4 Hapmap47710-BTA-72578 0.02 116139387
4 BTB-00692290 0.02 116164982
4 ARS-BFGL-NGS-109520 0.02 116192384
4 BTA-42720-no-rs 0.02 116226104
4 Hapmap40223-BTA-72576 0.02 116281533
4 BTB-00211341 0.02 116305005
4 Hapmap47177-BTA-111089 0.02 116329888
4 ARS-BFGL-NGS-70849 0.02 116352211
4 ARS-BFGL-NGS-108296 0.02 116366983
4 ARS-BFGL-NGS-23036 0.02 116376596
4 ARS-BFGL-NGS-17448 0.02 116449659
4 Hapmap31803-BTA-153726 0.02 116534760
4 ARS-BFGL-NGS-95252 0.02 116551333
4 ARS-BFGL-NGS-5125 0.02 116589948
4 ARS-BFGL-NGS-15767 0.02 116611704
4 BTB-01618208 0.02 116638363
4 ARS-BFGL-NGS-73498 0.02 116662726
4 ARS-BFGL-NGS-45087 0.02 116723780
4 BFGL-NGS-119744 0.02 116750759
4 BTA-97928-no-rs 0.02 116826764
4 BTB-01493550 0.02 116843099
4 BTB-01493530 0.02 116868885
4 Hapmap40650-BTA-112268 0.02 116878740
4 Hapmap57046-rs29017141 0.02 116925419
4 Hapmap38667-BTA-28216 0.02 116967521
4 ARS-BFGL-NGS-106446 0.02 117017929
4 Hapmap28815-BTA-155553 0.02 117076644
4 Hapmap52979-rs29022837 0.02 117102662
4 BTA-109747-no-rs 0.02 117123264
4 Hapmap60162-rs29015028 0.02 117170990
4 ARS-BFGL-NGS-26072 0.02 117251732
4 Hapmap24004-BTA-151710 0.02 117310449
4 BTA-98685-no-rs 0.02 117351577
4 Hapmap26203-BTA-160775 0.02 117379362
4 Hapmap30010-BTA-147554 0.02 117474301
4 BTB-01386509 0.02 117520816
4 BTB-01386596 0.02 117543780
4 ARS-BFGL-NGS-106832 0.02 117571704
4 BTB-01386463 0.02 117619351
4 Hapmap35944-SCAFFOLD165677_14451 0.02 117660525
4 Hapmap47156-BTA-102488 0.02 117687669
4 BTB-01544087 0.02 117718556
4 ARS-BFGL-NGS-27759 0.02 117749715
4 BTB-01544170 0.02 117777804
4 ARS-BFGL-NGS-30174 0.02 117793508
4 ARS-BFGL-NGS-30342 0.02 117834442
4 ARS-BFGL-NGS-80182 0.02 117863071
4 ARS-BFGL-NGS-20970 0.02 117890274
4 BTB-01706569 0.02 117915617
4 ARS-BFGL-NGS-22183 0.02 117938036
4 ARS-BFGL-NGS-559 0.02 117984208
4 ARS-BFGL-NGS-84093 0.02 118031509
4 ARS-BFGL-NGS-4803 0.02 118084255
4 BTB-00212876 0.02 118106627
4 ARS-BFGL-NGS-101811 0.02 118130044
4 BFGL-NGS-115924 0.02 118171267
4 Hapmap54131-rs29019697 0.02 118217450
4 ARS-BFGL-NGS-27061 0.02 118241365
4 BFGL-NGS-118564 0.02 118267552
4 BTB-00212554 0.02 118297404
4 Hapmap57921-rs29025578 0.02 118326359
4 ARS-BFGL-NGS-11071 0.02 118367175
4 ARS-BFGL-NGS-20980 0.02 118395379
4 ARS-BFGL-NGS-101955 0.02 118430914
4 ARS-BFGL-NGS-83291 0.02 118465504
4 Hapmap41947-BTA-72630 0.02 118508977
4 Hapmap31880-BTA-72627 0.02 118530741
4 BTA-98250-no-rs 0.02 118576282
4 BFGL-NGS-112113 0.02 118597514
4 ARS-BFGL-NGS-107713 0.02 118617821
4 ARS-BFGL-NGS-23165 0.02 118655559
4 ARS-BFGL-NGS-101246 0.02 118679985
4 BTB-01147791 0.02 118709491
4 ARS-BFGL-NGS-38960 0.02 118783172
4 BTA-98220-no-rs 0.02 118812339
4 ARS-BFGL-NGS-83683 0.02 118834617
4 ARS-USMARC-Parent-DQ647188-rs29011099 0.02 118865216
4 ARS-BFGL-NGS-17824 0.02 118868622
4 ARS-BFGL-NGS-1907 0.02 118898063
4 BTB-01148141 0.02 118930066
4 ARS-BFGL-NGS-67251 0.02 118964340
4 Hapmap46738-BTA-98261 0.02 119004365
4 UA-IFASA-6990 0.02 119034308
4 ARS-BFGL-NGS-36393 0.02 119058719
4 ARS-BFGL-NGS-32891 0.02 119102944
4 ARS-BFGL-NGS-53489 0.02 119129392
4 ARS-BFGL-NGS-68153 0.02 119168707
4 ARS-BFGL-NGS-75679 0.02 119220983
4 ARS-BFGL-NGS-44782 0.02 119250294
4 Hapmap35657-SCAFFOLD15929_9264 0.02 119281237
4 BTB-00213771 0.02 119304370
4 ARS-BFGL-NGS-105018 0.02 119328329
4 Hapmap52573-rs29023352 0.02 119349168
4 BFGL-NGS-118785 0.02 119390340
4 BTA-72668-no-rs 0.02 119427058
4 Hapmap34250-VSWAP1E68341A_scf02 0.02 119433716
4 ARS-BFGL-NGS-17799 0.02 119506255
4 ARS-BFGL-NGS-107119 0.02 119583708
4 BTB-01418542 0.02 119621669
4 ARS-BFGL-NGS-105311 0.02 119657808
4 BTB-01418405 0.02 119690707
4 BTA-09461-rs29025622 0.02 119711477
4 Hapmap57317-rs29012231 0.02 119742288
4 ARS-BFGL-NGS-79475 0.02 119767192
4 ARS-BFGL-NGS-38992 0.02 119793240
4 ARS-BFGL-NGS-15678 0.02 119820526
4 ARS-BFGL-NGS-34474 0.02 119857345
4 ARS-BFGL-NGS-101851 0.02 119880324
4 BFGL-NGS-114119 0.02 119910220
4 ARS-BFGL-NGS-102091 0.02 119936250
4 BFGL-NGS-111133 0.02 119983059
4 ARS-BFGL-NGS-8846 0.02 120007489
4 ARS-BFGL-NGS-89379 0.02 120048297
4 BTB-00213455 0.02 120076593
4 ARS-BFGL-NGS-11866 0.02 120104204
4 ARS-BFGL-NGS-75537 0.02 120139371
4 ARS-BFGL-NGS-27615 0.02 120159209
4 BTB-00164261 0.02 120187609
4 BFGL-NGS-119926 0.02 120209923
4 ARS-BFGL-NGS-33132 0.02 120244238
4 ARS-BFGL-NGS-163 0.02 120267122
4 ARS-BFGL-NGS-21976 0.02 120300397
[truncated: 1,495,387 more chars]
